# Supplementary material for: NHR-23 and SPE-44 regulate distinct sets of genes during Caenorhabditis elegans spermatogenesis
Source: G3 (Bethesda). 2022 Sep 22;12(11):jkac256. doi: 10.1093/g3journal/jkac256 (PMC9635660; doi:10.1093/g3journal/jkac256)
Supplement: jkac256_Supplementary_Table_S1 [file jkac256_supplementary_table_s1.xlsx]

## Sheet: Sheet1
Table S1. RNA-seq dataset
Gene.WB.ID	Gene.Public.Name	Gene.Sequence.Name	Transcript.Type.uniq	Chr	Strand	Start	Mean.Exp	log2FC_spe44.vs.ctrl	p.adj.BH_spe44.vs.ctrl	log2FC_nhr23.vs.ctrl	p.adj.BH_nhr23.vs.ctrl	log2FC_double.vs.ctrl	p.adj.BH_double.vs.ctrl
WBGene00011176	R09E10.6	R09E10.6	coding	chrIV	-1	10292986	1507.39	-3.82091	2.78596e-30	-0.0571943	1	-7.19515	1.89883e-86
WBGene00021993	nsph-4.2	Y59E9AL.3	coding	chrIV	1	5218824	1216.58	-6.10818	6.61489e-45	-8.55547	9.99885e-73	-8.56687	2.35653e-73
WBGene00043743	nsph-4.1	Y59E9AL.2	coding	chrIV	1	5226883	1139.72	-5.9703	1.15634e-40	-8.31936	3.71451e-67	-8.35198	9.10648e-68
WBGene00009681	gipc-2	F44D12.4	coding	chrIV	-1	10026390	1868.98	-1.54173	0.00493684	-1.78462	0.00191016	-7.46108	1.50434e-66
WBGene00006039	ssp-10	K07F5.9	coding	chrIV	-1	9850626	547.653	-1.14903	0.0501716	-2.5824	2.32235e-08	-7.78134	2.50113e-51
WBGene00006053	ssq-4	T28H11.1	coding	chrIV	1	5016473	2107.88	-1.14731	0.209181	-6.79972	2.15841e-29	-10.3996	6.76347e-50
WBGene00022007	mpst-6	Y59H11AM.3	coding	chrIV	-1	8563591	445.358	-0.0383845	0.970043	-3.1124	9.31658e-11	-6.48464	5.41832e-38
WBGene00006052	ssq-3	ZC477.1	coding	chrIV	1	7111621	927.206	-0.756258	0.383444	-6.81172	1.59528e-33	-10.3167	2.18776e-37
WBGene00012781	nspd-7	Y43C5A.1	coding	chrIV	-1	10268640	500.43	-0.264665	0.742972	-1.30065	0.214329	-6.33499	2.18776e-37
WBGene00010254	F58E6.5	F58E6.5	coding	chrV	-1	9753401	551.402	-1.19008	0.0714657	-3.50782	6.61008e-13	-6.13646	2.30667e-37
WBGene00007308	nsph-3.2	C04G2.9	coding	chrIV	1	10112869	3196.05	-2.26443	4.1699e-07	-1.52999	0.0150286	-4.94487	1.5947e-35
WBGene00020905	T28H11.7	T28H11.7	coding	chrIV	-1	5015272	446.273	-0.990217	0.0624563	-0.217282	0.99443	-4.86287	6.21465e-35
WBGene00009308	F32A11.3	F32A11.3	coding	chrII	-1	13151390	989.359	-1.59306	0.00596635	-0.603367	0.99443	-5.49998	8.94876e-35
WBGene00020661	smz-2	T21G5.4	coding	chrI	-1	6872596	542.222	-0.279435	0.710517	-5.00119	1.43008e-30	-5.16467	6.58815e-33
WBGene00022006	mpst-5	Y59H11AM.2	coding	chrIV	1	8567170	460.099	-0.00179814	0.999007	-3.04821	7.973e-09	-6.11335	2.66562e-32
WBGene00194700	B0025.5	B0025.5	coding	chrI	-1	6024153	194.393	-3.79187	1.14549e-21	-0.733715	0.836716	-7.61536	3.7271e-32
WBGene00011493	T05F1.8	T05F1.8	coding	chrI	1	9642335	254.448	-4.02901	2.65993e-18	0.0192506	1	-5.80321	1.17382e-30
WBGene00018531	F47B3.7	F47B3.7	coding	chrI	-1	3968167	239.305	-0.497495	0.453477	-4.00141	4.44271e-20	-4.99562	3.49628e-29
WBGene00020414	T10E9.4	T10E9.4	coding	chrI	1	6525050	1474.09	-0.489506	0.50204	-0.867388	0.849352	-4.84234	3.36272e-28
WBGene00009344	F32H2.7	F32H2.7	coding	chrI	-1	8995571	922.298	0.0210629	0.985132	-0.369139	0.99443	-5.72608	3.65207e-28
WBGene00011173	acs-18	R09E10.3	coding	chrIV	-1	10310769	386.816	-1.20815	0.0913082	0.0561933	1	-8.25688	6.22844e-28
WBGene00010136	F55H12.5	F55H12.5	coding	chrI	1	8869708	184.666	-0.649746	0.328762	-4.03619	1.98754e-18	-5.21933	1.60567e-27
WBGene00021996	cylc-1	Y59E9AL.6	coding	chrIV	-1	5224888	1632.49	-4.02476	4.37429e-15	-0.359082	0.99443	-5.34699	5.07085e-27
WBGene00015051	B0218.7	B0218.7	coding	chrIV	-1	8164580	323.4	-4.49518	5.78338e-16	-1.00036	0.885819	-9.45366	1.30819e-24
WBGene00012115	T28B8.4	T28B8.4	Coding_pseudogene	chrI	1	8160508	262.674	-1.32057	0.0921858	-0.912434	0.95227	-6.30989	1.91355e-24
WBGene00020419	acdh-4	T10E9.9	coding	chrI	-1	6546678	130.828	-4.04621	3.06522e-16	-0.229825	0.99443	-6.17172	3.74972e-24
WBGene00012855	Y44A6D.5	Y44A6D.5	coding	chrV	-1	20801162	174.996	-1.04928	0.113519	0.266948	0.99443	-6.29867	4.86493e-23
WBGene00006057	sss-2	F47B8.11	coding	chrV	1	14345993	472.235	-1.76905	0.0090938	-0.491405	0.99443	-5.21147	6.58036e-23
WBGene00022621	ZC477.7	ZC477.7	coding	chrIV	-1	7110446	385.485	-0.67782	0.387641	-0.172069	0.999849	-5.15338	6.78256e-23
WBGene00007793	C28D4.5	C28D4.5	coding	chrIV	-1	9745536	230.685	-0.439859	0.493016	-0.720459	0.911722	-8.35877	1.26418e-22
WBGene00008074	nkb-2	C43F9.6	coding	chrIV	1	10590912	291.538	-0.503675	0.519987	0.0857306	1	-5.10412	1.26418e-22
WBGene00023424	C53D6.10	C53D6.10	coding	chrIV	-1	9033573	126.764	-7.9109	3.59464e-19	-0.264741	0.99443	-7.29414	1.31054e-22
WBGene00017851	F27C1.1	F27C1.1	coding	chrI	1	5434810	793.074	-1.94148	0.000130263	-1.41471	0.0750624	-4.21839	1.31054e-22
WBGene00016327	C32E12.1	C32E12.1	coding	chrI	1	5232579	214.982	-6.83753	6.5027e-31	-0.877384	0.87485	-4.74098	1.79967e-22
WBGene00007794	C28D4.7	C28D4.7	coding	chrIV	-1	9741841	105.718	-1.98546	0.000187097	-1.82902	0.00339536	-7.06461	1.89423e-22
WBGene00022632	ZC581.2	ZC581.2	coding	chrI	1	6655712	96.3681	-5.28342	9.38066e-21	-0.0182509	1	-5.43104	2.15048e-21
WBGene00021114	W09C3.7	W09C3.7	coding	chrI	-1	4714321	216.674	-0.312921	0.752607	-4.76739	1.16577e-15	-5.65614	5.29051e-21
WBGene00007305	ttbk-5	C04G2.2	coding	chrIV	1	10090713	163.45	-1.14034	0.0925378	-2.01227	0.00155664	-4.79873	7.08796e-21
WBGene00023490	F36A2.14	F36A2.14	coding	chrI	-1	8824425	234.633	-2.02703	6.42968e-05	0.0394261	1	-4.31304	7.14964e-21
WBGene00018315	F41H10.2	F41H10.2	coding	chrIV	1	5381626	569.771	-1.13813	0.0930045	-1.3012	0.300004	-4.32328	9.43987e-20
WBGene00001839	hdl-1	ZK829.2	coding	chrIV	-1	11946083	151.57	-3.41378	1.38343e-10	0.144661	1	-5.0742	1.10741e-19
WBGene00008659	clec-151	F10F2.7	coding	chrIII	1	4628413	317.761	-0.844615	0.266013	0.322214	0.99443	-4.81393	1.10741e-19
WBGene00000865	cyb-1	ZC168.4	coding	chrIV	1	10735304	1763.98	0.13436	0.836688	-0.193792	0.99443	-3.0088	3.22023e-19
WBGene00019015	F57F4.1	F57F4.1	coding	chrV	1	6390447	264.929	-1.21927	0.128672	0.281425	0.99443	-5.38472	3.75318e-19
WBGene00004901	snf-2	F55H12.1	coding	chrI	1	8871832	196.354	-0.890637	0.257421	0.433413	0.99443	-5.21865	1.55622e-18
WBGene00013987	ZK512.8	ZK512.8	coding	chrIII	1	9145970	232.271	-0.691548	0.320767	-0.226074	0.99443	-4.14365	4.72316e-18
WBGene00006047	ssp-19	C55C2.2	coding	chrI	1	2562660	173.202	-1.20654	0.107097	-5.3175	1.54653e-20	-4.60428	2.81786e-17
WBGene00019531	scrm-5	K08D10.8	coding	chrIV	1	4162510	86.9818	-1.80372	0.013285	-1.20695	0.703138	-6.55008	8.40363e-17
WBGene00000248	ben-1	C54C6.2	coding	chrIII	-1	3538280	306.388	-2.23942	2.91916e-11	-0.876251	0.313532	-2.7012	1.202e-16
WBGene00014007	ZK596.2	ZK596.2	coding	chrIV	-1	10908110	81.8394	-0.108585	0.914374	-9.0102	9.44418e-10	-6.53333	2.11315e-16
WBGene00018253	F40H6.1	F40H6.1	coding	chrIII	1	6057006	91.2623	-8.16296	6.31104e-19	-3.41068	3.13958e-10	-10.9724	8.27077e-16
WBGene00016942	C55B7.3	C55B7.3	coding	chrI	1	6499843	322.954	-1.96197	5.79698e-05	0.577586	0.99443	-3.49638	8.27077e-16
WBGene00011466	T05C12.1	T05C12.1	coding	chrII	1	8173628	176.513	-1.93034	0.000116341	-0.00507766	1	-3.6197	9.42034e-16
WBGene00011748	T13F2.9	T13F2.9	Coding_pseudogene	chrIV	1	9768037	1145.67	-2.99669	3.2393e-15	-0.716921	0.862778	-2.99699	1.16513e-15
WBGene00017555	nep-10	F18A12.6	coding	chrII	-1	3399757	112.787	-5.9432	4.35948e-15	0.632639	0.99443	-6.6125	4.78639e-15
WBGene00015106	B0280.11	B0280.11	coding	chrIII	-1	7136446	105.405	-4.48803	2.15646e-20	-0.113792	1	-3.44762	6.84844e-15
WBGene00009502	F37A8.2	F37A8.2	coding	chrIII	-1	3929531	70.6694	-2.98832	3.22248e-07	-0.126333	1	-6.23151	9.17048e-15
WBGene00016742	C48B6.4	C48B6.4	coding	chrI	1	6889253	212.43	-4.59379	3.49668e-13	0.190055	1	-4.83077	9.25793e-15
WBGene00009185	pei-1	F27C8.5	coding	chrIV	-1	9589775	378.595	-0.346872	0.699618	-0.466269	0.99443	-4.07941	1.11245e-14
WBGene00015696	C10H11.7	C10H11.7	coding	chrI	1	4719790	71.4273	-0.826948	0.345831	-2.93847	2.30631e-05	-5.4776	1.41407e-14
WBGene00008801	acp-3	F14E5.3	coding	chrII	-1	8435296	56.9628	-5.6133	3.39564e-14	-0.909107	0.95227	-6.10751	1.88965e-14
WBGene00016322	C32E8.4	C32E8.4	coding	chrI	1	3783838	63.778	-2.41223	0.000232393	-0.684927	0.99443	-6.33065	4.66229e-14
WBGene00007763	C27B7.6	C27B7.6	coding	chrIV	-1	8903209	54.8772	-4.59137	3.68057e-12	-2.63897	0.000307647	-4.98996	7.64135e-14
WBGene00017955	F31E8.5	F31E8.5	coding	chrII	-1	6805022	346.016	-0.565504	0.437614	-0.0151136	1	-3.4953	1.55435e-13
WBGene00016753	oac-9	C48E7.8	coding	chrI	-1	6265693	199.187	-5.31774	1.38537e-18	0.454316	0.99443	-4.1683	1.62682e-13
WBGene00017902	F28E10.4	F28E10.4	coding	chrIV	-1	4566011	88.5545	-9.02721	7.64126e-11	0.105188	1	-10.0101	1.84525e-13
WBGene00014116	ZK858.2	ZK858.2	coding	chrI	-1	9123074	242.797	-0.266861	0.731035	-0.900869	0.795585	-3.32059	3.25229e-13
WBGene00013710	Y106G6G.1	Y106G6G.1	coding	chrI	1	10329018	159.567	-4.87075	2.3384e-26	0.230506	0.99443	-2.90408	5.43192e-13
WBGene00017542	F17E9.5	F17E9.5	coding	chrIV	1	8345804	1257.17	-0.107403	0.925667	-3.32462	2.61814e-08	-3.97301	5.76248e-13
WBGene00015094	B0261.6	B0261.6	coding	chrI	-1	5255450	432.515	-1.44827	0.00566106	-0.533209	0.99443	-2.94414	1.35053e-12
WBGene00012595	Y38E10A.17	Y38E10A.17	coding	chrII	-1	12632520	1589.2	-0.696873	0.390982	0.283546	0.99443	-3.70533	1.35053e-12
WBGene00015572	C07G1.6	C07G1.6	coding	chrIV	-1	8209143	123.628	-0.0764879	0.941172	-0.301646	0.99443	-3.75014	1.4948e-12
WBGene00009682	msd-2	F44D12.5	coding	chrIV	1	10029035	1285.36	-0.449693	0.527284	-2.42198	6.86599e-07	-3.10676	1.51056e-12
WBGene00007301	C04F12.7	C04F12.7	coding	chrI	-1	9695699	1150.95	0.0673489	0.950975	-0.153032	1	-3.49317	1.8608e-12
WBGene00006056	sss-1	F32B6.5	coding	chrIV	-1	9892718	2166.43	-2.83049	5.25599e-12	-0.440318	0.99443	-2.82422	2.5943e-12
WBGene00001605	gln-4	T25C8.3	Coding_pseudogene	chrIII	-1	13601659	55.5029	-7.3744	5.25599e-12	-1.03629	0.862778	-7.36816	4.20378e-12
WBGene00022751	msrp-2	ZK484.5	coding	chrI	-1	6087371	919.556	-0.619005	0.452819	-1.57457	0.142234	-3.62645	4.418e-12
WBGene00077519	T27C10.8	T27C10.8	coding	chrI	1	10883520	114.467	-1.72227	0.0302109	0.112077	1	-4.45538	5.44051e-12
WBGene00016358	C33F10.12	C33F10.12	coding	chrII	-1	4836299	500.112	0.0161845	0.98889	0.0336411	1	-3.56841	1.08648e-11
WBGene00009680	msd-1	F44D12.3	coding	chrIV	-1	10022240	1207.34	-0.285432	0.724504	-2.51038	1.0241e-06	-3.12694	1.62212e-11
WBGene00021880	Y54G2A.15	Y54G2A.15	coding	chrIV	-1	2843283	58.7704	-3.02119	4.53096e-06	-0.489701	0.99443	-4.49928	1.90722e-11
WBGene00020984	W03D8.1	W03D8.1	coding	chrI	-1	2787857	47.526	-6.01759	2.30958e-11	-0.416293	0.99443	-6.17367	1.99442e-11
WBGene00022763	ZK546.7	ZK546.7	coding	chrII	1	4930823	251.334	-4.74947	0.00102921	-6.84363	4.80606e-07	-9.13977	2.55068e-11
WBGene00021207	ptp-5.3	Y18H1A.1	coding	chrI	1	688282	146.754	-1.68266	0.0354751	-0.362813	0.99443	-4.13349	2.82399e-11
WBGene00001245	elo-7	F56H11.3	coding	chrIV	1	9529970	139.013	-0.19389	0.870033	-0.0205897	1	-4.52716	3.37834e-11
WBGene00011414	T04A8.13	T04A8.13	coding	chrIII	1	4706943	69.6616	-2.76938	0.00436859	-2.50854	0.0606898	-5.88063	3.71965e-11
WBGene00009457	F36A2.10	F36A2.10	coding	chrI	-1	8819405	190.808	-1.92364	0.000400206	-2.7119	1.00748e-07	-3.09509	5.55088e-11
WBGene00008854	F15D3.4	F15D3.4	coding	chrI	1	11565229	130.69	-2.63236	0.000697599	0.722613	0.99443	-4.64867	6.43797e-11
WBGene00015634	C09D4.3	C09D4.3	coding	chrI	1	5488343	351.656	-0.253354	0.79572	-0.184333	0.999593	-3.60737	6.43797e-11
WBGene00008912	F17C8.7	F17C8.7	coding	chrIII	1	4736035	309.223	-0.703159	0.27545	-0.121369	1	-2.8558	1.12319e-10
WBGene00019950	clec-175	R08C7.6	coding	chrIV	1	4422332	65.1574	-3.89185	5.36821e-07	0.381873	0.99443	-9.37676	1.59478e-10
WBGene00016587	C42C1.9	C42C1.9	coding	chrIV	1	12289445	65.6978	-1.6791	0.0234588	-1.3971	0.408191	-3.86873	1.78654e-10
WBGene00013087	Y51B9A.5	Y51B9A.5	coding	chrII	1	9404091	42.2858	-1.19783	0.144226	-1.13355	0.809858	-9.07574	1.99984e-10
WBGene00020992	W03F8.2	W03F8.2	coding	chrIV	1	5190104	46.3545	-4.25152	1.03576e-08	-0.0519806	1	-5.9423	2.02344e-10
WBGene00010114	F55D12.6	F55D12.6	coding	chrI	1	7901946	150.762	-0.883456	0.318625	-0.404902	0.99443	-3.93422	2.46007e-10
WBGene00007792	C28D4.4	C28D4.4	coding	chrIV	-1	9743743	56.7465	-1.75328	0.0479829	-1.43857	0.675564	-4.72774	2.47366e-10
WBGene00008575	scl-24	F08E10.7	coding	chrV	1	17486405	734.041	-1.62105	0.0902182	-4.15763	1.47912e-08	-4.34419	3.16319e-10
WBGene00011336	ubxn-5	T01E8.9	coding	chrII	-1	10233774	130.127	-5.22852	4.1408e-12	0.418079	0.99443	-4.47074	3.82753e-10
WBGene00013310	Y57G11C.14	Y57G11C.14	coding	chrIV	1	14799313	87.6199	-1.01735	0.19971	-0.871015	0.954096	-3.66836	4.85129e-10
WBGene00014246	ZK1307.3	ZK1307.3	coding	chrII	-1	9652249	129.538	-3.74685	4.15545e-11	0.158647	1	-3.45908	5.11182e-10
WBGene00013858	ssp-34	ZC168.6	coding	chrIV	-1	10738184	496.278	-0.67318	0.298895	-0.4073	0.99443	-2.73428	5.11182e-10
WBGene00019819	aass-1	R02D3.1	coding	chrIV	1	245121	378.559	-0.292837	0.653254	0.00435588	1	-2.46065	6.41225e-10
WBGene00011290	R102.3	R102.3	coding	chrIV	1	10690465	47.7424	-1.77448	0.0302832	0.126519	1	-5.74216	7.06578e-10
WBGene00018119	F36H12.3	F36H12.3	coding	chrIV	1	5272863	395.867	-1.94869	0.013451	0.272807	0.99443	-3.81348	8.17047e-10
WBGene00008725	F13A7.7	F13A7.7	coding	chrV	-1	16382057	47.552	-5.62258	2.28481e-09	-0.517276	0.99443	-6.25906	8.80885e-10
WBGene00009548	F38H4.4	F38H4.4	coding	chrIV	1	11848227	251.722	-0.654348	0.415844	-0.345932	0.99443	-3.27584	1.11167e-09
WBGene00044684	T08G11.2	T08G11.2	coding	chrI	-1	8919322	121.244	-5.73898	2.90895e-14	0.422617	0.99443	-4.05461	1.19195e-09
WBGene00016698	C46A5.1	C46A5.1	coding	chrIV	1	7763919	141.753	-4.04903	5.9851e-09	-0.244867	0.99637	-4.12861	1.22588e-09
WBGene00015246	scl-23	B0545.3	coding	chrIV	-1	86875	99.5813	-1.07972	0.272557	0.316684	0.99443	-4.51564	1.38522e-09
WBGene00003906	paf-1	W03G9.6	coding	chrI	-1	4984761	48.2705	-7.13926	7.07521e-08	0.486127	0.99443	-4.84086	1.59145e-09
WBGene00013523	Y73F8A.14	Y73F8A.14	coding	chrIV	-1	15318540	59.1455	-1.26314	0.208007	-0.0656042	1	-6.41946	1.63955e-09
WBGene00021214	hasp-2	Y18H1A.10	coding	chrI	-1	683727	98.4271	-0.592284	0.527284	0.28824	0.99443	-3.93057	1.76779e-09
WBGene00016730	C46H11.6	C46H11.6	coding	chrI	1	5020877	50.3096	-9.48301	3.70721e-11	-0.574882	0.99443	-7.65212	1.80889e-09
WBGene00044122	T28B8.6	T28B8.6	coding	chrI	1	8150344	42.7379	-9.53912	3.10195e-11	-1.44845	0.405892	-8.59763	2.33795e-09
WBGene00007354	C06A1.3	C06A1.3	coding	chrII	1	10572204	273.489	-2.32098	1.13009e-07	-0.122208	1	-2.50294	2.81939e-09
WBGene00007601	C15C6.2	C15C6.2	coding	chrI	1	12203791	871.429	-0.674754	0.36089	-0.609484	0.99443	-2.91784	3.21014e-09
WBGene00019667	spe-49	K12B6.2	coding	chrV	1	6281342	45.9744	-3.25355	7.53097e-05	-0.114166	1	-6.25464	3.48274e-09
WBGene00012761	Y41C4A.18	Y41C4A.18	coding	chrIII	1	11730607	40.4781	-2.32675	0.00388205	0.0127778	1	-5.1053	3.48274e-09
WBGene00013521	Y73F8A.12	Y73F8A.12	coding	chrIV	-1	15311152	55.0672	-1.18489	0.112383	-0.773011	0.993278	-8.3988	3.75801e-09
WBGene00011132	R08A2.1	R08A2.1	coding	chrV	-1	14718528	206.253	-0.0389209	0.974712	-3.67176	1.61046e-10	-3.2456	4.2718e-09
WBGene00007733	smz-1	C25G4.6	coding	chrIV	1	12455094	924.168	-0.496326	0.60685	-1.67001	0.208557	-3.48241	5.66238e-09
WBGene00009143	F26A3.5	F26A3.5	coding	chrI	1	7668531	172.381	-0.236494	0.797909	-1.88672	0.0127094	-3.08322	6.70205e-09
WBGene00022102	Y69F12A.1	Y69F12A.1	coding	chrIII	1	7456675	59.9253	-6.00065	1.32024e-12	0.245695	0.99443	-3.37264	6.991e-09
WBGene00022732	ZK418.2	ZK418.2	coding	chrIII	1	7091243	119.056	-1.27993	0.210187	-1.84158	0.325266	-4.27425	7.74741e-09
WBGene00007986	C36F7.5	C36F7.5	coding	chrI	-1	9574751	141.589	-3.47179	2.16871e-11	0.506504	0.99443	-2.92261	8.83745e-09
WBGene00011467	decr-1.3	T05C12.3	coding	chrII	-1	8172178	102.008	-3.47338	2.54098e-06	-0.276633	0.994449	-4.06005	9.63224e-09
WBGene00015236	B0511.11	B0511.11	coding	chrI	-1	10648590	323.988	-0.986329	0.129815	-0.223587	0.99443	-2.70086	9.92346e-09
WBGene00019260	H34I24.1	H34I24.1	coding	chrIII	1	2847010	43.0378	-3.0438	5.65805e-05	-0.482948	0.99443	-4.29314	1.03857e-08
WBGene00000544	clp-3	Y47H10A.1	coding	chrI	-1	12073062	147.278	0.165699	0.876737	-0.179631	1	-3.4255	1.03857e-08
WBGene00018526	F47B3.2	F47B3.2	coding	chrI	1	3970377	30.4871	-0.653279	0.523217	-4.16662	7.5414e-07	-4.87595	1.24954e-08
WBGene00021386	Y37F4.5	Y37F4.5	coding	chrI	-1	10861186	96.617	-0.775977	0.458968	-0.319931	0.99443	-4.18329	1.30981e-08
WBGene00013713	Y106G6G.4	Y106G6G.4	coding	chrI	-1	10321339	387.323	-2.6622	1.21263e-05	0.423926	0.99443	-3.21252	1.37638e-08
WBGene00008063	cycl-2	C41G7.6	coding	chrI	-1	9526532	751.94	-1.09404	0.157414	-0.0835881	1	-3.09587	1.91569e-08
WBGene00195147	F14E5.8	F14E5.8	coding	chrII	1	8420707	31.6429	-5.91379	6.1844e-08	-0.137188	1	-4.9732	2.22499e-08
WBGene00013894	ZC434.8	ZC434.8	coding	chrI	-1	10348040	1835.13	-0.691135	0.248089	-0.816823	0.79096	-2.3009	2.47106e-08
WBGene00009178	uggt-2	F26H9.8	coding	chrI	1	9317728	72.0941	-1.58203	0.14402	-3.31764	0.000669877	-4.60361	2.51878e-08
WBGene00003442	msp-49	C34F11.6	coding	chrII	1	5194321	1300.44	-1.50685	0.00928721	-0.285239	0.99443	-2.57496	2.55234e-08
WBGene00015348	C02F5.5	C02F5.5	coding	chrIII	1	8236075	184.549	-0.0987598	0.922233	-0.842044	0.925615	-2.87919	2.83044e-08
WBGene00018301	F41G3.5	F41G3.5	coding	chrII	1	6746701	140.608	-6.0389	9.15386e-23	0.237857	0.99443	-2.61821	3.25906e-08
WBGene00020987	W03D8.5	W03D8.5	coding	chrI	1	2816463	111.755	-1.26153	0.117813	-0.8019	0.99443	-3.33875	3.58198e-08
WBGene00008124	C47A4.3	C47A4.3	coding	chrIV	-1	13741018	116.729	-0.936661	0.228977	0.201633	0.99637	-3.11793	4.32147e-08
WBGene00004908	snf-9	C49C3.1	coding	chrIV	1	17312123	275.522	-0.407478	0.643067	0.687918	0.99443	-3.01993	5.25956e-08
WBGene00007461	C08F11.14	C08F11.14	Coding_pseudogene	chrIV	-1	13612783	60.3707	-1.4416	0.222861	0.0691626	1	-6.80959	5.56787e-08
WBGene00010373	H08M01.1	H08M01.1	coding	chrIV	-1	13834285	129.451	-0.1252	0.88634	-0.258238	0.99443	-2.61498	6.05046e-08
WBGene00013165	Y53F4B.19	Y53F4B.19	coding	chrII	1	15077197	155.891	-3.71425	1.80667e-13	0.0403454	1	-2.70464	6.20518e-08
WBGene00009684	msd-3	F44D12.7	coding	chrIV	1	10035617	302.13	-0.0268327	0.98086	-2.13872	0.000437758	-2.73166	6.40371e-08
WBGene00017672	F21F3.2	F21F3.2	coding	chrI	1	4903438	131	-2.85922	0.000441788	0.0429043	1	-3.95895	6.67636e-08
WBGene00015997	C18H7.7	C18H7.7	coding	chrIV	-1	595722	81.8098	-2.97154	2.85744e-07	0.699277	0.99443	-3.02121	7.02309e-08
WBGene00021016	W03G9.5	W03G9.5	coding	chrI	-1	4968008	24.2953	-6.15884	6.19235e-09	-8.19022	4.86813e-07	-8.21153	7.19403e-08
WBGene00015907	C17F3.1	C17F3.1	coding	chrI	1	6669185	159.445	-0.756815	0.235384	-1.4506	0.0451936	-2.42453	9.55611e-08
WBGene00018168	irld-7	F38A5.11	coding	chrIV	1	6590349	28.0147	-6.98439	7.85098e-07	-1.03009	0.99443	-5.89132	9.79706e-08
WBGene00007169	B0393.4	B0393.4	coding	chrIII	-1	4759707	352.45	-0.161365	0.901519	-0.557553	0.99443	-3.60761	9.79706e-08
WBGene00013158	Y53F4B.11	Y53F4B.11	coding	chrII	1	15010716	117.834	-2.11816	0.0212534	-1.14454	0.933168	-3.90191	1.07182e-07
WBGene00009217	spe-45	F28D1.8	coding	chrIV	-1	12387668	43.4809	-4.4354	1.1313e-06	0.349644	0.99443	-4.77255	1.56412e-07
WBGene00016212	C29F5.3	C29F5.3	coding	chrII	-1	6290621	39.5005	-0.395721	0.726576	-0.114271	1	-4.64113	1.64545e-07
WBGene00008660	clec-153	F10F2.8	coding	chrIII	1	4635297	92.0326	-4.4861	5.71504e-09	-1.29067	0.879383	-3.92544	1.76102e-07
WBGene00044015	K06A4.8	K06A4.8	Coding_pseudogene	chrV	1	9482157	34.0824	-2.62398	0.000127681	-1.35367	0.513297	-3.42076	1.76102e-07
WBGene00009753	scrm-6	F46A8.10	coding	chrI	1	11253342	102.461	-0.584503	0.548915	-0.158159	1	-3.45059	1.76102e-07
WBGene00009190	F27D4.6	F27D4.6	coding	chrI	1	7731145	145.984	-0.836412	0.156649	0.179641	0.99443	-2.28039	1.78391e-07
WBGene00004969	spe-15	F47G6.4	coding	chrI	1	1446668	1859.92	-0.744762	0.304808	0.179342	0.997319	-2.61044	1.81111e-07
WBGene00006416	sams-5	T13A10.11	coding	chrIV	-1	6277424	491.54	0.348482	0.74268	-3.39551	4.04866e-07	-3.28482	1.89879e-07
WBGene00010895	M28.4	M28.4	coding	chrII	1	10643644	23.8315	-4.06609	4.33131e-06	-0.738958	0.99443	-5.01022	2.01468e-07
WBGene00007795	C28D4.8	C28D4.8	coding	chrIV	-1	9747209	27.8168	-1.72441	0.0702176	-0.445794	0.99443	-5.15086	2.41741e-07
WBGene00019431	K06A5.3	K06A5.3	coding	chrI	1	6466852	70.9192	-2.83586	2.744e-08	-0.314217	0.99443	-2.55756	2.76746e-07
WBGene00008950	wht-5	F19B6.4	coding	chrIV	1	12337558	313.09	-0.342567	0.679118	0.374611	0.99443	-2.62673	2.90234e-07
WBGene00013905	ugt-4	ZC455.5	coding.ncRNA	chrV	-1	12793003	22.8647	-1.75944	0.086417	-2.37526	0.0763792	-5.34915	2.94874e-07
WBGene00004963	spe-9	C17D12.6	coding	chrI	-1	11582734	39.2079	-3.73989	0.000223194	-0.109568	1	-5.70985	2.96e-07
WBGene00017553	nep-8	F18A12.4	coding	chrII	1	3403922	257.475	-1.16912	0.142957	0.42087	0.99443	-3.01194	2.99302e-07
WBGene00007641	C17E4.1	C17E4.1	coding	chrI	-1	9408349	50.5705	-4.08813	1.72847e-05	0.162225	1	-4.84102	3.02295e-07
WBGene00009265	F30A10.7	F30A10.7	Coding_pseudogene	chrI	1	9497727	37.7077	-0.755205	0.491393	-0.52828	0.99443	-4.49918	3.19772e-07
WBGene00044448	ZK783.6	ZK783.6	coding	chrIII	1	7648723	41.9187	-2.89572	0.00492579	-1.16083	0.99443	-4.78475	3.39382e-07
WBGene00016605	C43E11.5	C43E11.5	coding	chrI	1	4237035	200.24	-0.522519	0.471886	-0.611551	0.99443	-2.47063	3.9234e-07
WBGene00001538	gcy-12	F08B1.2	coding	chrII	1	5312103	477.939	-0.338956	0.572725	0.325634	0.99443	-1.95945	4.42328e-07
WBGene00003466	msp-79	T13F2.10	coding	chrIV	-1	9766725	3200.87	-0.69863	0.288682	-1.22532	0.234826	-2.30332	4.83482e-07
WBGene00007639	C17D12.5	C17D12.5	coding	chrI	1	11586227	24.7325	-6.49043	2.71948e-06	-0.0846718	1	-5.83495	6.16422e-07
WBGene00017055	D2062.1	D2062.1	coding	chrII	1	2631471	31.3024	-4.07356	1.56718e-06	-0.0121786	1	-7.56615	6.3006e-07
WBGene00009501	F37A8.1	F37A8.1	coding	chrIII	1	3928437	36.92	-1.97212	0.0602962	-0.31117	0.994449	-7.79692	6.3006e-07
WBGene00011478	T05D4.5	T05D4.5	coding	chrIII	1	13580749	241.922	-5.65224	1.58775e-22	0.143328	1	-2.73511	6.32856e-07
WBGene00007478	C09F9.1	C09F9.1	coding	chrII	1	14698640	62.367	-1.42171	0.0417925	1.62814	0.0355986	-3.00741	6.93852e-07
WBGene00011767	agxt-1	T14D7.1	coding	chrII	1	8845538	226.292	-1.64657	9.0171e-06	-0.360803	0.99443	-1.73257	9.62425e-07
WBGene00007224	C01G6.2	C01G6.2	coding	chrII	1	9267276	45.111	-3.48658	2.15317e-06	-0.31138	0.99443	-3.47234	9.74277e-07
WBGene00005013	jmjd-1.1	F43G6.6	coding	chrII	1	11806504	131.691	-4.8625	1.88325e-14	0.184655	1	-2.97221	9.78465e-07
WBGene00010324	F59C6.3	F59C6.3	coding	chrI	1	10524431	40.41	-0.221558	0.870724	0.0663699	1	-4.74752	1.01614e-06
WBGene00010915	M110.7	M110.7	coding	chrII	1	8232739	218.887	-1.57522	0.0681164	0.778307	0.99443	-3.24866	1.08521e-06
WBGene00022652	ZK84.5	ZK84.5	coding	chrII	-1	6016230	23.0185	-5.0004	3.16733e-07	-0.722507	0.99443	-7.43992	1.11577e-06
WBGene00020139	eppl-1	T01B11.2	coding	chrIV	-1	8449336	235.362	-1.41492	0.00258409	-0.341196	0.99443	-1.93837	1.52766e-06
WBGene00011841	scl-25	T19C9.5	coding	chrV	1	17227154	326.352	-1.21618	0.476123	-4.9855	0.000150134	-5.47529	2.03008e-06
WBGene00020940	W02D7.4	W02D7.4	coding	chrV	-1	8296538	85.2007	-0.191185	0.841299	0.700027	0.99443	-2.75227	2.09275e-06
WBGene00022617	ZC477.2	ZC477.2	coding	chrIV	1	7108210	36.5725	-4.81642	1.98874e-06	-1.35463	0.946566	-4.5774	2.16859e-06
WBGene00003464	msp-77	F32B6.6	coding	chrIV	1	9894575	350.786	-0.782156	0.271927	-1.17006	0.486533	-2.39206	2.5447e-06
WBGene00014247	ZK1307.4	ZK1307.4	coding	chrII	-1	9650900	248.19	-3.09542	2.62832e-09	-0.281871	0.99443	-2.47874	2.59428e-06
WBGene00009754	F46A9.1	F46A9.1	coding	chrI	1	9457449	141.089	-1.39628	0.169794	-0.757464	0.99443	-3.57178	2.6494e-06
WBGene00008556	F07D3.3	F07D3.3	coding	chrV	-1	9460662	43.4917	-0.566257	0.685938	-0.268948	1	-6.83957	2.98647e-06
WBGene00009631	F42E8.2	F42E8.2	Coding_pseudogene	chrV	-1	13065446	11.683	-2.02892	0.11279	-3.13136	0.0569826	-7.6918	3.14801e-06
WBGene00050943	ZC412.10	ZC412.10	coding	chrV	-1	14876039	88.7261	-0.62303	0.390162	0.428402	0.99443	-2.44426	3.17145e-06
WBGene00009449	F35H8.4	F35H8.4	coding	chrII	-1	9559466	49.6426	-0.273189	0.771704	-0.300448	0.99443	-2.88055	3.25747e-06
WBGene00019255	H32C10.1	H32C10.1	coding	chrIV	1	5934339	195.907	-0.84421	0.125185	-0.126066	1	-1.89869	5.61861e-06
WBGene00000019	abt-1	C24F3.5	coding	chrIV	-1	10206171	340.85	-0.561527	0.506696	0.596432	0.99443	-2.59049	5.61861e-06
WBGene00044741	Y57G11C.52	Y57G11C.52	coding	chrIV	1	14853971	21.0136	-7.11307	1.0209e-05	-0.246957	0.998729	-7.13609	5.88463e-06
WBGene00009446	F35H8.1	F35H8.1	coding	chrII	-1	9552572	25.1591	-4.66043	2.84538e-06	-0.0558777	1	-6.4166	5.89069e-06
WBGene00009755	F46A9.2	F46A9.2	coding	chrI	1	9459280	119.616	-7.02254	2.15201e-15	1.02262	0.257484	-1.90263	6.29975e-06
WBGene00010883	M7.7	M7.7	coding	chrIV	1	11089941	156.23	-0.848769	0.26773	-0.00295857	1	-2.53523	6.29975e-06
WBGene00022754	nspd-1	ZK484.8	coding	chrI	-1	6097498	904.968	-0.492303	0.435466	-0.238437	0.99443	-1.95013	6.45944e-06
WBGene00011174	acs-23	R09E10.4	coding.ncRNA	chrIV	-1	10304825	24.9558	-6.35155	6.55733e-06	0.168139	1	-6.29918	7.26469e-06
WBGene00002879	let-754	C29E4.8	coding	chrIII	-1	7949606	453.3	-0.390652	0.381198	-0.0185432	1	-1.39436	7.58257e-06
WBGene00015215	B0496.6	B0496.6	coding	chrIV	1	7419141	25.4006	-4.34788	3.14383e-06	-0.316897	0.99443	-3.85286	8.06359e-06
WBGene00003456	msp-63	K05F1.7	coding	chrII	-1	5797045	427.781	-1.55952	0.00707224	-0.734337	0.954096	-2.17219	8.50264e-06
WBGene00015004	B0034.4	B0034.4	coding	chrII	-1	5968110	20.4105	-7.69014	8.29942e-07	0.405266	0.99443	-4.85835	9.06697e-06
WBGene00011617	T08G3.4	T08G3.4	Coding_pseudogene	chrV	-1	16439647	81.8783	0.023341	0.989423	-2.03047	0.399632	-3.95399	9.40345e-06
WBGene00015544	C06E8.5	C06E8.5	coding	chrIII	-1	7002245	12.0129	1.99869	0.505017	4.20801	0.430169	7.64966	1.09674e-05
WBGene00019064	myo-5	F58G4.1	coding	chrV	1	8109031	76.9506	0.739279	0.349389	1.81247	0.0214359	2.38674	1.10295e-05
WBGene00012731	Y39G8C.2	Y39G8C.2	coding	chrII	-1	14095377	36.086	-0.133408	0.933222	0.417012	0.99443	-4.88576	1.21784e-05
WBGene00003425	msp-10	K07F5.2	coding	chrIV	1	9837612	766.503	-0.875934	0.152025	-1.94552	0.000150134	-1.99504	1.24186e-05
WBGene00020433	T11F8.1	T11F8.1	coding	chrIV	1	5479584	23.4199	-0.811651	0.50134	-0.662355	0.99443	-7.04018	1.24221e-05
WBGene00007549	spin-1	C13C4.5	coding	chrV	1	12114972	90.6746	-0.758233	0.23761	-0.454903	0.99443	-2.09538	1.37026e-05
WBGene00077538	T04F3.5	T04F3.5	coding	chrV	1	11760653	11.8651	1.6188	0.61717	3.61861	0.757732	7.66986	1.59914e-05
WBGene00016448	C35D10.12	C35D10.12	coding	chrIII	-1	4872531	31.545	0.342816	0.813986	-0.0518673	1	3.46633	1.65034e-05
WBGene00017387	mpst-4	F11G11.9	coding	chrII	-1	4862310	160.917	-0.0781541	0.949543	-0.386276	0.99443	-2.67829	1.79423e-05
WBGene00008623	spe-43	F09E8.1	coding	chrIV	-1	13141361	19.2859	-3.782	0.000366729	-0.298363	0.99637	-6.9904	1.79563e-05
WBGene00044062	snb-6	T14D7.3	coding	chrII	-1	8859006	27.9855	-3.99911	4.07737e-05	-0.505843	0.99443	-3.93639	2.43534e-05
WBGene00008935	F18C12.4	F18C12.4	coding	chrI	-1	8060784	17.2082	-7.83225	1.56653e-06	-0.335351	0.99443	-6.89076	2.68829e-05
WBGene00003445	msp-52	F36H12.6	Coding_pseudogene	chrIV	1	5265584	933.764	-1.42227	0.0210745	-0.841658	0.890584	-2.11524	2.69835e-05
WBGene00010611	K07A1.4	K07A1.4	coding	chrI	-1	9588653	110.269	-1.52274	0.0407712	-0.260597	0.99443	-2.53573	2.69835e-05
WBGene00011549	T06G6.8	T06G6.8	coding	chrI	1	12724851	19.5774	-1.67963	0.222742	-1.79254	0.837021	-7.24709	2.74486e-05
WBGene00003465	msp-78	T13F2.11	coding	chrIV	1	9770010	2989.31	-0.376938	0.584571	-1.38031	0.054975	-1.91115	2.84108e-05
WBGene00022795	ZK686.5	ZK686.5	coding	chrIII	-1	7765971	62.0984	-0.25667	0.818381	-0.108445	1	-2.94732	2.84108e-05
WBGene00007117	spe-42	B0240.2	coding	chrV	-1	11733526	63.0135	-2.04155	0.0330601	0.222874	1	-3.35009	3.13377e-05
WBGene00012660	Y39A1A.24	Y39A1A.24	coding	chrIII	1	10613468	215.358	-0.556102	0.333498	-0.734124	0.827359	-1.73063	3.52141e-05
WBGene00022699	ZK353.3	ZK353.3	coding	chrIII	1	8395913	10.8194	-6.72194	0.00097576	-2.06264	0.907827	-7.71151	3.59594e-05
WBGene00009028	F21H7.2	F21H7.2	coding	chrV	-1	16227134	393.995	-1.05231	0.0847256	0.232766	0.99443	-1.97442	3.63561e-05
WBGene00021457	Y39F10C.1	Y39F10C.1	coding	chrII	1	674439	23.5359	-1.07128	0.270342	0.516284	0.99443	-3.75438	3.81911e-05
WBGene00007249	C01G12.9	C01G12.9	coding	chrII	1	14578944	55.889	-4.07012	1.67898e-11	0.197403	0.994615	-2.284	3.81961e-05
WBGene00194787	T16G1.13	T16G1.13	coding	chrV	1	12949923	12.1221	-6.28246	7.013e-05	-3.26902	0.0249332	-5.63125	3.84356e-05
WBGene00003462	msp-74	F09C12.7	coding	chrII	-1	5115093	263.086	-1.11061	0.0937977	-0.591397	0.99443	-2.13193	4.09089e-05
WBGene00018158	comp-1	F37E3.3	coding	chrI	-1	6429610	168.178	-4.14251	2.42356e-11	0.166196	1	-2.6161	4.44354e-05
WBGene00015516	C06A8.6	C06A8.6	coding	chrII	1	7772515	359.195	-2.05368	0.000106945	0.0988222	1	-2.06833	4.64859e-05
WBGene00016839	C50F2.5	C50F2.5	coding	chrI	-1	3895795	219.275	-0.356413	0.694701	-0.281564	0.99443	-2.38914	4.76484e-05
WBGene00010623	K07A12.5	K07A12.5	coding	chrI	-1	8693445	149.111	-3.25214	4.86881e-15	0.450281	0.99443	-1.73885	4.93948e-05
WBGene00007648	folr-1	C17G1.1	coding	chrX	1	9919244	37.9868	0.279492	0.753454	0.172981	0.99922	-2.60336	5.00541e-05
WBGene00007740	C26C6.6	C26C6.6	coding	chrI	1	7505968	16.8227	-4.25248	0.000249798	-0.676312	0.99443	-4.79226	5.48362e-05
WBGene00015890	C17C3.5	C17C3.5	coding	chrII	1	5550152	10.1709	-1.07701	0.482046	-1.47084	0.988424	-7.07161	5.69699e-05
WBGene00021298	Y27F2A.6	Y27F2A.6	coding	chrII	-1	3180482	22.9217	-2.25028	0.0362568	0.260459	0.998729	-4.18326	6.02725e-05
WBGene00018360	irld-8	F42G8.9	coding	chrIV	1	8115754	90.4415	-0.952532	0.227353	0.0715021	1	-2.41607	6.79575e-05
WBGene00014084	snb-7	ZK795.4	coding	chrIV	1	12560726	11.797	-6.70682	0.000118958	-1.42896	0.929842	-6.72249	7.24512e-05
WBGene00000780	cpn-4	F49D11.8	coding	chrI	-1	10924231	53.3068	1.37764	0.0383551	1.38586	0.214329	2.08767	9.16569e-05
WBGene00009049	F22B8.7	F22B8.7	coding	chrV	1	16095204	169.007	-0.778792	0.278504	-0.216903	0.99443	-2.11423	9.21967e-05
WBGene00009705	F44F4.10	F44F4.10	coding	chrII	-1	10915840	42.8465	-2.41044	0.0397721	-2.46198	0.208557	-3.85488	9.85528e-05
WBGene00012786	Y43C5B.3	Y43C5B.3	coding	chrIV	1	10353147	229.707	-2.78471	5.06274e-06	-0.170321	1	-2.39129	0.000102344
WBGene00009549	F38H4.5	F38H4.5	coding	chrIV	1	11852161	39.8133	-0.427552	0.740063	0.0113082	1	-3.51742	0.000112545
WBGene00044777	T02B11.9	T02B11.9	coding	chrV	1	876293	53.0864	-0.575012	0.51136	0.00359456	1	-2.49996	0.000116105
WBGene00013049	Y50E8A.6	Y50E8A.6	coding	chrV	-1	14738527	13.4264	-5.36451	0.0067351	-0.519564	0.99443	-7.56174	0.000117482
WBGene00009324	ttbk-3	F32B6.10	coding	chrIV	-1	9887169	100.648	-1.61187	0.104132	-0.387212	0.99443	-3.05911	0.00012135
WBGene00019949	R08C7.5	R08C7.5	coding	chrIV	1	4429876	282.173	-0.559451	0.487932	0.154488	1	-2.18226	0.000124954
WBGene00008512	F01G10.10	F01G10.10	coding	chrIV	1	10246140	9.99614	5.34391	0.0130206	4.40299	0.340894	6.95126	0.000131642
WBGene00012114	T28B8.3	T28B8.3	coding	chrI	1	8151980	23.4394	-1.526	0.169794	-0.970498	0.99443	-3.64252	0.000141657
WBGene00012905	Y46G5A.14	Y46G5A.14	coding	chrII	1	12774637	52.133	-3.68103	3.12847e-08	-0.361644	0.99443	-2.49417	0.000152006
WBGene00010474	K01D12.15	K01D12.15	coding	chrV	1	12386293	84.1654	-0.910581	0.213214	-0.12819	1	-2.16048	0.000156985
WBGene00000819	csp-1	Y48E1B.13	coding	chrII	1	13601134	18.642	-0.213322	0.882711	0.138069	1	-6.29368	0.000159989
WBGene00021650	Y47G6A.26	Y47G6A.26	coding	chrI	-1	3618893	193.845	-0.274319	0.742972	-0.517207	0.99443	-2.03072	0.000166851
WBGene00008651	F10D11.5	F10D11.5	coding	chrI	-1	8442720	162.943	-1.40704	0.0559915	0.257355	0.99443	-2.27039	0.000177293
WBGene00015084	B0244.9	B0244.9	coding	chrIII	-1	5730074	67.8438	-0.663332	0.530964	-0.451165	0.99443	-2.86586	0.000190541
WBGene00004026	phy-3	T20B3.7	coding	chrV	1	16833294	16.5152	-1.39661	0.294699	-1.98819	0.689778	-4.54672	0.000195146
WBGene00006409	hdl-2	C09G9.4	coding	chrIV	1	8874134	214.95	-0.325519	0.712674	0.223761	0.99443	-2.15325	0.000200527
WBGene00020356	T08B6.9	T08B6.9	coding	chrIV	1	4890836	240.762	-0.841489	0.347015	1.08375	0.87485	-2.48301	0.000213635
WBGene00011468	T05C12.4	T05C12.4	coding	chrII	-1	8177526	8.10083	3.17013	0.234968	3.64072	0.771103	7.00295	0.000229936
WBGene00012180	W01D2.3	W01D2.3	coding	chrII	-1	14800672	95.7184	-0.538285	0.525144	0.00444901	1	-2.24445	0.000246009
WBGene00009948	F52H3.6	F52H3.6	coding	chrII	-1	10026535	389.754	-2.08853	0.000115858	-2.70394	2.09109e-07	-1.94969	0.000272326
WBGene00018563	F47D12.7	F47D12.7	coding	chrIII	-1	6293196	458.062	-1.41647	0.0287634	-0.174687	0.997748	-1.97342	0.000299715
WBGene00010460	clec-142	K01C8.8	coding	chrII	1	8278636	62.6242	-3.37703	4.15786e-05	0.533125	0.99443	-2.92205	0.000304258
WBGene00017552	nep-7	F18A12.3	coding	chrII	1	3407150	19.0008	-3.19682	0.0116907	0.920467	0.99443	-6.29691	0.000321174
WBGene00017815	F26B1.1	F26B1.1	coding	chrI	1	6326877	17.8303	-4.87149	4.95315e-05	-0.394184	0.99443	-3.65605	0.00032414
WBGene00004455	rpl-42	C09H10.1	coding	chrII	1	11092691	15.1289	-7.58403	6.0098e-06	-0.272886	1	-4.21352	0.000341553
WBGene00019459	K06H7.8	K06H7.8	coding	chrIII	-1	8096670	107.045	-0.326278	0.727365	0.206701	0.99637	-2.25285	0.00034216
WBGene00006589	tnt-4	T08B1.2	coding	chrV	-1	1989478	29.5878	0.919778	0.395306	2.48816	0.0122995	2.71761	0.000353907
WBGene00004120	pqn-32	F29C12.1	coding	chrII	1	13107949	29.1641	0.160079	0.929721	-0.515086	0.99443	3.39137	0.000361401
WBGene00020802	btb-2	T25D10.5	coding	chrII	1	6401941	114.08	-2.25768	0.00113149	-0.180106	1	-2.33212	0.000373367
WBGene00016680	C45G9.9	C45G9.9	coding	chrIII	-1	5054568	736.692	-0.284317	0.713573	0.186021	0.994449	-1.80689	0.000373367
WBGene00009959	F53B6.4	F53B6.4	coding	chrI	-1	8947327	925.889	-0.14863	0.842461	-0.845055	0.738916	-1.61163	0.000373367
WBGene00013304	ptp-5.2	Y57G11C.6	coding	chrIV	-1	14758387	216.541	-0.468283	0.605062	0.400326	0.99443	-2.25169	0.000376324
WBGene00021678	Y48G1C.5	Y48G1C.5	coding	chrI	-1	55316	221.471	0.369731	0.713616	-0.170163	1	-2.37989	0.000390001
WBGene00003458	msp-65	ZK354.1	coding	chrIV	1	5316480	396.917	-0.228631	0.781764	-0.786432	0.925615	-1.85901	0.000410108
WBGene00006058	sst-20	F54C1.9	coding	chrI	1	5006746	209.665	-1.49538	0.0793719	-0.224969	0.997382	-2.45961	0.000445128
WBGene00011264	R13H4.6	R13H4.6	coding	chrV	1	11863092	6.88572	0.594641	0.889587	0.60302	1	6.97306	0.000465711
WBGene00018336	F42A9.7	F42A9.7	coding	chrIV	-1	8616046	212.922	-2.43975	0.000120134	-0.592719	0.99443	-2.21494	0.000467068
WBGene00009413	oac-19	F35E2.6	coding	chrI	-1	11707809	61.7928	-0.259307	0.840426	-2.20787	0.0821514	-2.84095	0.000468222
WBGene00022833	ZK973.4	ZK973.4	coding	chrI	1	4363416	30.0581	-1.4363	0.132887	0.559626	0.99443	-2.92092	0.000484519
WBGene00010366	H05L14.1	H05L14.1	coding	chrI	-1	7972468	484.435	-1.1762	0.0820597	0.0322618	1	-1.93255	0.000490128
WBGene00008332	C55A6.3	C55A6.3	coding	chrV	-1	11512289	77.5903	-1.32051	0.170377	-0.278644	0.994449	-2.71531	0.000490134
WBGene00010672	K08E7.4	K08E7.4	coding	chrIV	-1	12570578	14.7741	-4.1963	0.00259544	-0.80392	0.99443	-4.90729	0.000505754
WBGene00011405	clec-155	T04A8.3	Coding_pseudogene	chrIII	-1	4682740	17.8097	-0.936399	0.54765	-0.738259	0.99443	-5.27405	0.000528847
WBGene00017541	F17E9.4	F17E9.4	coding	chrIV	1	8348360	60.8907	-0.130607	0.902619	-1.03222	0.836716	-2.2097	0.000531987
WBGene00018930	F56B3.6	F56B3.6	coding	chrIV	1	788126	242.824	0.0542922	0.960825	0.441122	0.99443	-1.93734	0.000570551
WBGene00022467	Y119C1B.1	Y119C1B.1	coding	chrI	1	4554151	132.657	-1.26532	0.128325	0.233862	0.995063	-2.31414	0.000666408
WBGene00016053	ptp-5.1	C24D10.1	coding	chrIV	1	5166332	211.833	-0.751657	0.275572	0.116182	1	-1.82741	0.000666408
WBGene00020084	R105.1	R105.1	coding	chrIV	1	4633689	529.489	0.00817995	0.993968	0.327502	0.99443	-1.94416	0.000666408
WBGene00003514	myo-2	T18D3.4	coding	chrX	1	12467232	227.748	0.918494	0.329799	2.06696	0.0458236	2.42054	0.000679827
WBGene00018001	F33D11.2	F33D11.2	coding	chrI	1	5847489	82.7726	-3.44385	3.4606e-05	-0.480983	0.99443	-2.84664	0.000696162
WBGene00021215	Y18H1A.11	Y18H1A.11	coding	chrI	1	680417	110.759	-1.34284	0.00471945	-0.0632142	1	-1.4789	0.000718615
WBGene00011129	R07H5.9	R07H5.9	coding	chrIV	1	11207509	26.8509	-0.29219	0.837794	0.409124	0.99443	-3.48544	0.000746135
WBGene00019777	M57.1	M57.1	coding	chrIV	1	3533637	52.3901	-1.43006	0.0393099	-0.867107	0.925615	-2.01369	0.000814827
WBGene00017413	F13A2.4	F13A2.4	coding	chrV	-1	4398705	11.4882	-0.7206	0.592453	-1.89454	0.689778	-5.29363	0.000823256
WBGene00019501	K07E12.2	K07E12.2	coding	chrIII	1	6737281	148.448	-3.15841	7.70988e-09	0.505888	0.99443	-1.96425	0.000869623
WBGene00012784	Y43C5A.4	Y43C5A.4	coding	chrIV	1	10278001	68.357	-1.17175	0.111027	0.134965	1	-2.05214	0.000869623
WBGene00018502	F46F5.11	F46F5.11	coding	chrII	1	808764	51.2322	-1.71324	0.175571	-0.808147	0.99443	-3.48631	0.00087633
WBGene00003444	msp-51	ZK354.5	coding	chrIV	-1	5294914	1187.68	-0.766042	0.291833	-0.407594	0.99443	-1.86936	0.000882417
WBGene00003438	msp-45	F58A6.8	coding	chrII	-1	5156648	973.384	-0.806764	0.219161	-0.162536	0.99763	-1.71972	0.00089479
WBGene00014248	ZK1307.7	ZK1307.7	coding	chrII	1	9636569	9.6273	4.67359	0.0254	1.84705	0.99443	5.94231	0.000926702
WBGene00003434	msp-38	K08F4.8	coding	chrIV	-1	10143290	223.611	-0.122925	0.907342	-1.91234	0.0185602	-2.04258	0.0009527
WBGene00016675	C45G9.4	C45G9.4	coding	chrIII	1	5062669	545.143	-0.355696	0.676642	0.322524	0.99443	-1.92547	0.000963241
WBGene00004903	snf-4	Y46G5A.25	Coding_pseudogene	chrII	-1	12832846	31.7976	-1.35685	0.361532	0.227375	1	-4.18261	0.000983188
WBGene00020400	T10B11.4	T10B11.4	coding	chrI	-1	6937503	17.9857	-7.11073	0.000112746	1.06726	0.99443	-6.16924	0.00102779
WBGene00022080	N/A	Y69A2AR.9	coding	chrIV	1	2594656	118.048	-0.143585	0.920403	-0.32824	0.99443	-2.74865	0.00103533
WBGene00018358	erp-44.3	F42G8.7	coding	chrIV	1	8125640	62.1504	-3.17043	9.01623e-07	1.0884	0.75273	-2.11687	0.00110546
WBGene00003468	msp-113	ZK354.4	coding	chrIV	1	5297919	862.261	-0.623216	0.352239	-0.309069	0.99443	-1.67536	0.00110546
WBGene00004909	snf-10	Y32F6A.2	coding	chrV	-1	10438343	123.882	0.127506	0.914374	0.137821	1	-2.30746	0.00116711
WBGene00020066	dhhc-5	R13F6.5	coding	chrIII	-1	6847261	14.8989	-4.8334	0.00211371	-0.0203389	1	-5.04768	0.00117
WBGene00011134	ssp-33	R08A2.3	coding	chrV	1	14711326	43.4728	-0.799349	0.373614	-1.5303	0.369276	-2.30365	0.00117
WBGene00009377	F34D10.8	F34D10.8	coding	chrIII	1	3730811	130.581	-0.837756	0.171695	-0.202647	0.99443	-1.62121	0.00121253
WBGene00011919	T22C1.9	T22C1.9	coding	chrI	1	7958688	163.472	-0.782856	0.232788	-0.0750522	1	-1.69193	0.00125806
WBGene00013387	Y62F5A.9	Y62F5A.9	coding	chrII	-1	11535101	14.9226	1.158	0.595331	4.52696	0.0122995	4.5891	0.0013721
WBGene00008662	F10G8.2	F10G8.2	coding	chrI	-1	10021692	26.7474	-6.44107	1.01266e-05	0.0472131	1	-3.02543	0.00153227
WBGene00017644	exc-9	F20D12.5	coding	chrIV	-1	7939803	81.511	-1.51965	0.0476862	-0.97814	0.918228	-2.11605	0.00153227
WBGene00044229	T03F6.8	T03F6.8	Coding_pseudogene	chrIII	-1	13361198	40.1327	-1.20602	0.276023	0.373962	0.99443	-2.94066	0.00153625
WBGene00020526	T15B7.14	T15B7.14	coding	chrV	-1	6832273	23.8919	-1.15472	0.383233	-0.148305	1	-3.57465	0.00159107
WBGene00016946	C55B7.10	C55B7.10	coding	chrI	-1	6502309	136.44	-2.68152	0.000225439	0.251357	0.995063	-2.32377	0.00162354
WBGene00013085	mpz-6	Y51B9A.3	coding	chrII	-1	9405474	64.3492	-1.06953	0.304118	-0.0806608	1	-2.65477	0.00162354
WBGene00008336	C55A6.7	C55A6.7	coding	chrV	-1	11519317	33.1254	-1.57435	0.0535498	0.0310324	1	-2.28237	0.0016513
WBGene00006048	ssp-31	ZK1225.6	coding	chrI	1	13219075	173.765	-0.677855	0.305308	-0.033391	1	-1.64877	0.00168502
WBGene00009459	F36A2.12	F36A2.12	coding	chrI	-1	8826159	86.9042	-1.38314	0.0880272	0.126783	1	-2.17748	0.00171492
WBGene00008299	C54D10.4	C54D10.4	coding	chrV	-1	12419393	125.352	-0.978068	0.218907	0.156124	1	-2.02659	0.00173295
WBGene00016207	C29E4.10	C29E4.10	coding	chrIII	1	7937792	10.7759	2.91734	0.116197	1.24882	0.99443	4.69898	0.00202387
WBGene00044674	B0280.17	B0280.17	coding	chrIII	-1	7134960	421.495	-0.397084	0.642946	-1.03022	0.802081	-1.88091	0.0020653
WBGene00008661	F10G8.1	F10G8.1	Coding_pseudogene	chrI	1	10019696	212.259	-0.624223	0.407837	0.0854204	1	-1.79631	0.00213419
WBGene00019878	R05D3.3	R05D3.3	coding	chrIII	1	8363939	54.2585	-0.909728	0.377799	-1.7713	0.342119	-2.5147	0.00213481
WBGene00019155	H04M03.11	H04M03.11	coding	chrIV	-1	5882696	11.5045	-2.87376	0.141257	0.931267	0.99443	-6.50012	0.00221781
WBGene00011968	T23G11.1	T23G11.1	coding	chrI	-1	7701359	740.101	-1.17328	0.0358935	-0.700104	0.927052	-1.49956	0.00234254
WBGene00016382	C33H5.16	C33H5.16	coding	chrIV	-1	7801813	122.765	-0.900275	0.314679	0.238724	0.995063	-2.186	0.00241028
WBGene00016898	clik-2	C53C9.2	coding	chrX	-1	7686595	87.8197	0.697262	0.520034	1.70045	0.403618	2.40955	0.0024845
WBGene00014229	ZK1128.3	ZK1128.3	coding	chrIII	-1	10116875	182.449	-0.360609	0.648917	-0.145176	1	-1.72953	0.0024845
WBGene00021115	W09C3.8	W09C3.8	coding	chrI	-1	4716060	21.0905	-0.275956	0.84744	-1.89072	0.504596	-3.06064	0.00259904
WBGene00077682	F58B4.7	F58B4.7	coding	chrV	-1	10922967	11.0506	-5.67761	0.00384413	0.699938	0.99443	-5.69278	0.00276113
WBGene00011294	R102.7	R102.7	Coding_pseudogene	chrIV	1	10702979	13.5786	-4.77868	0.00465745	-0.164999	1	-4.95857	0.00285309
WBGene00003443	msp-50	C34F11.4	coding	chrII	1	5199752	752.005	-0.500943	0.508056	-0.251084	0.99443	-1.69725	0.00288308
WBGene00010682	nsph-1.1	K08F8.5	coding	chrII	1	8767130	79.4252	-1.33142	0.117041	0.105988	1	-2.17896	0.0028956
WBGene00019335	K02F6.1	K02F6.1	coding	chrII	1	2553967	15.5315	0.00060351	1	0.501012	0.99443	-4.93417	0.00307973
WBGene00003424	msp-3	F26G1.7	coding	chrII	-1	4785856	8575.23	-0.3386	0.630701	-0.474536	0.99443	-1.49893	0.00330624
WBGene00010871	M05B5.3	M05B5.3	coding	chrI	1	7185706	167.068	-0.814148	0.420547	0.148113	1	-2.33433	0.00335575
WBGene00013854	cyc-2.2	ZC116.2	coding	chrV	-1	12611662	543.611	-0.450925	0.510974	0.306765	0.99443	-1.52711	0.00339605
WBGene00044501	C55C3.8	C55C3.8	coding	chrIV	1	5691019	21.5033	1.27294	0.41678	-3.97689	0.0617976	-5.40968	0.00352249
WBGene00008802	acp-2	F14E5.4	coding	chrII	-1	8429939	44.8741	-2.24595	0.0446578	-1.02224	0.99443	-2.94064	0.00355811
WBGene00000878	cyn-2	ZK520.5	coding	chrIII	1	13692593	962.933	-0.684885	0.253329	-0.0751955	1	-1.42553	0.00357628
WBGene00020962	W02H5.8	W02H5.8	coding	chrV	-1	2646954	131.409	-1.11618	0.0558632	0.626408	0.988424	-1.50886	0.00358421
WBGene00013474	nsph-3.1	Y69E1A.2	coding	chrIV	1	10949796	2536.8	-1.26004	0.0306296	-0.705083	0.95227	-1.52908	0.003594
WBGene00009125	F25H5.2	F25H5.2	coding	chrI	-1	9179966	39.0771	-4.35275	1.58289e-08	0.275478	0.99443	-2.08675	0.00364915
WBGene00017231	F07G11.4	F07G11.4	coding	chrV	-1	7292645	6.72552	-3.48224	0.0762212	0.670622	0.99443	-5.9185	0.00385104
WBGene00011756	ctg-2	T13H5.2	coding	chrII	1	8514775	127.218	-0.0432042	0.963833	-1.30361	0.124226	-1.50822	0.00396487
WBGene00018284	F41E6.1	F41E6.1	coding	chrV	1	8622592	5.778	-6.3114	0.00566106	-0.449059	0.999023	-6.33171	0.00401137
WBGene00012177	decr-1.2	W01C9.4	coding	chrII	1	8545641	170.771	-2.34971	0.00187365	-0.0945286	1	-2.16615	0.00402758
WBGene00006625	try-7	ZC581.6	coding	chrI	-1	6640654	88.1587	-2.00637	0.0236096	-0.248217	0.996439	-2.33219	0.00404562
WBGene00011124	sdz-27	R07H5.4	coding	chrIV	1	11186991	24.9867	1.06196	0.50458	-0.24964	1	-4.47413	0.00439922
WBGene00016612	C43G2.3	C43G2.3	coding	chrIV	1	6578158	181.416	-4.59071	7.73097e-27	0.356904	0.99443	-1.27993	0.00454086
WBGene00044205	T13F3.8	T13F3.8	coding	chrV	1	16271549	255.49	-0.958309	0.316195	0.363284	0.99443	-2.20143	0.00495657
WBGene00020898	lido-16	T28D9.9	coding	chrII	-1	6484267	38.4781	-7.0135	1.06643e-07	-0.176187	1	-2.1138	0.00514156
WBGene00009042	F22B5.4	F22B5.4	coding	chrII	1	8449650	37.985	-4.29441	7.41505e-05	-2.35596	0.342119	-3.15005	0.00514156
WBGene00010486	K01H12.4	K01H12.4	coding	chrIV	1	9713203	450.013	-0.541881	0.465897	0.00861601	1	-1.62426	0.00521465
WBGene00194864	Y66A7A.9	Y66A7A.9	coding	chrIII	-1	11611172	29.0318	-0.0238123	0.989185	-1.92763	0.494167	-2.86286	0.00525795
WBGene00018165	F38A5.8	F38A5.8	coding	chrIV	1	6599871	8.16505	-7.25637	0.000121197	-2.10191	0.827359	-4.48288	0.00530389
WBGene00008663	eak-6	F10G8.4	coding	chrI	1	10023800	7.70851	2.75812	0.319316	-1.32057	0.99443	6.02945	0.00556652
WBGene00021261	Y22D7AR.7	Y22D7AR.7	coding	chrIII	-1	1683621	6.11623	-3.19391	0.122486	0.0271427	1	-6.1134	0.00575719
WBGene00008333	C55A6.4	C55A6.4	coding	chrV	-1	11516426	85.2415	-0.434919	0.711906	-0.262978	0.99637	-2.3673	0.00593994
WBGene00022157	Y71G12B.22	Y71G12B.22	coding	chrI	-1	1663402	99.6576	0.32049	0.685746	-0.473779	0.99443	-1.61873	0.00602031
WBGene00012379	Y1A5A.1	Y1A5A.1	coding	chrIII	-1	3985544	284.957	-1.11716	0.260032	0.0624118	1	-2.27894	0.00615996
WBGene00016312	C32D5.4	C32D5.4	coding	chrII	-1	6321296	136.968	-1.12038	0.135429	-0.183358	0.998893	-1.79533	0.0062431
WBGene00018773	F53G12.8	F53G12.8	coding	chrI	1	113807	158.568	-1.72077	0.0015563	0.22421	0.99443	-1.51489	0.00632188
WBGene00016613	best-9	C43G2.4	coding	chrIV	1	6560725	21.3562	-3.76296	0.000208593	0.539617	0.99443	-2.61782	0.00641343
WBGene00016246	daf-37	C30B5.5	coding	chrII	-1	6201544	47.55	-3.33915	7.0729e-06	0.021398	1	-2.15332	0.00646708
WBGene00001424	fis-1	F41G3.4	coding	chrII	1	6755100	51.0118	-0.910903	0.250283	-0.00175319	1	-1.85545	0.00656561
WBGene00001170	egl-1	F23B12.9	coding	chrV	-1	14431295	8.6481	3.52521	0.0816143	1.95292	0.99443	4.82611	0.00674769
WBGene00194894	T05B4.14	T05B4.14	coding	chrV	-1	4108653	40.3994	-3.19028	0.121836	0.140132	1	-5.22359	0.00674769
WBGene00011379	T02E1.7	T02E1.7	coding	chrI	-1	8208705	257.361	-0.220836	0.815474	-0.340787	0.99443	-1.74285	0.00682311
WBGene00012926	Y47D3A.13	Y47D3A.13	coding	chrIII	-1	11223347	646.452	-0.628554	0.327051	0.0998662	1	1.41915	0.00685701
WBGene00013478	Y69E1A.8	Y69E1A.8	coding	chrIV	1	10966569	140.341	-0.648532	0.393773	0.24054	0.99443	-1.67309	0.0072433
WBGene00022752	ZK484.6	ZK484.6	coding	chrI	-1	6090077	29.4609	-2.36553	0.0523121	-0.367622	0.99443	-3.05795	0.00725501
WBGene00017869	F28A10.1	F28A10.1	coding	chrII	1	826194	39.0389	-4.01719	9.35842e-05	0.661086	0.99443	-2.7719	0.00752853
WBGene00004157	pqn-75	W03D2.1	coding	chrIV	1	4072320	28.0979	1.29705	0.262306	2.47484	0.0597429	2.5424	0.00757767
WBGene00001539	gcy-13	F23H12.6	coding	chrV	-1	12363735	4.60313	0.592981	0.89783	1.41805	0.99443	6.35982	0.00792509
WBGene00008529	F02E9.3	F02E9.3	coding	chrI	-1	8404541	302.821	-1.52953	0.0425454	0.0576758	1	-1.84753	0.0079521
WBGene00010323	dhhc-12	F59C6.2	coding	chrI	1	10522100	110.391	-0.777778	0.445793	0.0540372	1	-2.19827	0.00810846
WBGene00018510	F46F11.7	F46F11.7	coding	chrI	1	5620780	31.9905	-0.701728	0.569844	-0.142745	1	2.36536	0.00817474
WBGene00015627	C09B9.2	C09B9.2	coding	chrIV	1	5029258	334.819	-1.42709	0.0366225	0.126557	1	-1.67597	0.00822128
WBGene00001118	dyf-2	ZK520.3	coding	chrIII	-1	13674780	35.5241	0.465769	0.702862	0.345855	0.99443	2.28696	0.00822991
WBGene00016177	C28C12.1	C28C12.1	coding	chrIV	1	8501469	142.899	-1.10451	0.165449	0.425174	0.99443	-1.83955	0.00830937
WBGene00022060	dmd-9	Y67D8A.3	coding	chrIV	-1	3253263	20.2979	1.97973	0.0805888	1.02807	0.99443	2.65966	0.00847618
WBGene00013374	Y62E10A.3	Y62E10A.3	coding	chrIV	-1	13359481	41.2129	-4.09349	5.48466e-05	1.13208	0.982366	-2.64095	0.00847841
WBGene00007282	clec-223	C03E10.5	coding	chrV	1	11273130	144.207	2.19523	0.513073	-0.87227	0.994615	-8.19026	0.00853913
WBGene00009941	F52F12.8	F52F12.8	coding	chrI	1	9923627	57.1022	-0.980451	0.12957	-0.558276	0.99443	-1.52411	0.00854501
WBGene00007715	C25D7.2	C25D7.2	Coding_pseudogene	chrV	-1	15037778	40.917	-0.975871	0.334766	-0.669894	0.99443	-2.27947	0.00862352
WBGene00003460	msp-71	F59A6.8	Coding_pseudogene	chrII	-1	5012867	1413.39	-0.736127	0.210192	-0.787286	0.821059	-1.32255	0.00866835
WBGene00007156	B0379.2	B0379.2	coding	chrI	-1	10070912	182.609	-1.29629	0.0636143	-0.144271	1	-1.67661	0.00870004
WBGene00007911	C34B7.1	C34B7.1	coding	chrI	1	8330545	11.2107	4.52593	0.0358935	5.52832	0.0264274	5.22367	0.00875672
WBGene00014199	ZK1053.4	ZK1053.4	coding	chrI	1	13241653	15.0202	0.516783	0.689406	-0.414459	0.99443	-3.14459	0.00903603
WBGene00015934	ceh-48	C17H12.9	coding	chrIV	1	6812095	57.5476	-4.64456	8.56137e-11	-0.280179	0.99443	-1.94143	0.00910295
WBGene00016511	C37H5.13	C37H5.13	coding	chrV	-1	4857145	193.93	-1.62134	5.23129e-05	-0.206225	0.99443	-1.1587	0.00910732
WBGene00009182	F26H11.4	F26H11.4	coding	chrII	1	14408675	148.523	-0.565155	0.492186	0.372348	0.99443	-1.71508	0.00954469
WBGene00010898	nphp-1	M28.7	coding	chrII	-1	10648879	19.9772	1.73616	0.278014	3.3858	0.0617976	3.43014	0.00957296
WBGene00007548	C13C4.4	C13C4.4	coding	chrV	-1	12109146	26.6159	-1.36475	0.317886	0.561385	0.99443	-3.20494	0.00967575
WBGene00008804	acp-4	F14E5.6	coding	chrII	-1	8432722	5.27057	-0.552318	0.813862	-1.00786	0.99443	-5.86056	0.00979171
WBGene00020019	R12B2.3	R12B2.3	coding	chrIII	1	5805518	36.9288	-1.97922	0.0146248	-0.294907	0.99443	-2.02613	0.0100154
WBGene00014127	ZK892.3	ZK892.3	coding	chrII	1	10001787	173.692	-0.122869	0.896223	0.658287	0.99443	-1.56527	0.0100154
WBGene00008568	F08A8.5	F08A8.5	coding	chrI	-1	12955327	5.72692	0.59359	0.894193	5.31044	0.208557	6.03399	0.0101453
WBGene00004798	sip-1	F43D9.4	coding	chrIII	-1	10506008	1659.91	2.18684	0.000156911	0.730944	0.99443	1.64731	0.0104537
WBGene00017325	F10C1.3	F10C1.3	coding	chrII	-1	5756929	36.1389	-0.795592	0.430222	-0.263711	0.995043	-2.19811	0.0105007
WBGene00044393	ZK1248.20	ZK1248.20	coding	chrII	1	5816627	56.6168	-4.21484	1.57179e-09	0.634284	0.99443	-1.81531	0.01097
WBGene00008301	pals-39	C54D10.7	coding	chrV	-1	12441646	12.339	2.79918	0.208365	2.6131	0.925615	4.82399	0.01097
WBGene00012870	Y45F10B.2	Y45F10B.2	Coding_pseudogene	chrIV	1	13594493	12.385	-2.06464	0.247419	-0.951224	0.99443	-4.55401	0.0110317
WBGene00017216	F07F6.2	F07F6.2	coding	chrII	1	5430375	6.45377	-3.95833	0.0417925	-0.775412	0.99443	-5.59398	0.0110921
WBGene00016058	nspd-3	C24D10.7	coding	chrIV	-1	5162735	812.608	-1.3077	0.0226233	-1.01925	0.513297	-1.38948	0.0113895
WBGene00013303	Y57G11C.5	Y57G11C.5	coding	chrIV	-1	14761794	250.997	-2.34372	2.26009e-06	0.131148	1	-1.46163	0.0113972
WBGene00012102	T27F6.1	T27F6.1	coding	chrI	-1	12470793	73.6563	-1.14344	0.344467	1.01367	0.99443	-2.64408	0.0113972
WBGene00016667	cpg-18	C45E5.4	coding	chrIV	1	5735008	10.2359	1.27018	0.532855	3.11111	0.360454	3.83941	0.0113972
WBGene00022856	cth-2	ZK1127.10	coding	chrII	-1	7056130	1133.92	-0.296666	0.612235	-0.524473	0.993408	-1.14423	0.0116365
WBGene00015893	C17C3.11	C17C3.11	coding	chrII	1	5537818	11.7552	-5.2345	0.00293753	0.220184	1	-3.51188	0.0117103
WBGene00007563	C14A4.13	C14A4.13	coding	chrII	1	10618412	180.726	-0.600526	0.437484	0.19657	0.995903	-1.60827	0.0117892
WBGene00015573	C07G1.7	C07G1.7	coding	chrIV	-1	8210892	6.27793	2.5999	0.339831	2.89959	0.95227	5.51226	0.011833
WBGene00016410	C34E10.9	C34E10.9	coding	chrIII	-1	5262631	41.2196	-0.9847	0.239092	-0.0664276	1	-1.87215	0.0118636
WBGene00050916	F55F10.3	F55F10.3	coding	chrIV	1	4359946	16.0496	-0.126747	0.94958	0.709183	0.99443	-3.79934	0.0120682
WBGene00007756	C27A7.5	C27A7.5	coding	chrV	-1	12154856	562.407	-1.31614	0.0055736	0.354421	0.99443	-1.20698	0.0121158
WBGene00014121	ZK858.8	ZK858.8	coding	chrI	1	9124686	240.08	-0.546933	0.404924	0.145544	0.999127	-1.37094	0.012119
WBGene00007791	C28A5.6	C28A5.6	coding	chrIII	-1	4423686	638.884	-0.323996	0.683282	0.176216	0.99637	-1.49114	0.012119
WBGene00194816	ZK616.61	ZK616.61	coding	chrIV	1	5405651	207.978	-1.14222	0.0771188	0.21277	0.99443	-1.48895	0.0121909
WBGene00019506	K07H8.5	K07H8.5	coding	chrIV	1	8271057	37.8956	-1.05398	0.355641	-0.406368	0.99443	-2.48418	0.0126492
WBGene00018675	F52C9.5	F52C9.5	coding	chrIII	1	5302179	11.0154	3.19744	0.0937977	2.98709	0.69744	4.30393	0.0126991
WBGene00045245	ttr-34	F09A5.9	coding	chrX	1	13139791	8.78539	0.988903	0.651963	-0.671371	0.99443	-5.87264	0.0127306
WBGene00009691	F44E5.4	F44E5.4	coding	chrII	-1	11757043	1084.09	-0.952774	0.613815	1.53804	0.99443	3.63988	0.0127464
WBGene00013055	Y50E8A.12	Y50E8A.12	coding	chrV	-1	14782637	58.8293	-0.796368	0.486201	-1.44885	0.809858	-2.3463	0.0128433
WBGene00016336	C33C12.4	C33C12.4	coding	chrII	-1	2165223	32.1757	-3.22307	7.59078e-06	-0.300897	0.99443	-1.90707	0.0129296
WBGene00018840	F54H5.3	F54H5.3	coding	chrII	1	6622156	89.931	0.411783	0.602186	-0.117038	1	-1.58586	0.0130468
WBGene00004053	tank-1	ZK1005.1	coding	chrV	-1	1276416	782.254	1.02573	0.0398798	-0.161114	0.99443	1.16993	0.013086
WBGene00012636	Y38H8A.2	Y38H8A.2	coding	chrIV	1	13474408	36.6138	-1.13028	0.291236	-0.88424	0.99443	-2.34688	0.013086
WBGene00004965	spe-11	F48C1.7	coding	chrI	-1	5330579	805.765	-0.574404	0.323192	-0.247629	0.99443	-1.22791	0.0131135
WBGene00009752	F46A8.9	F46A8.9	Coding_pseudogene	chrI	1	11252230	16.9943	-0.773564	0.639477	0.27861	1	-3.68006	0.0131357
WBGene00021931	znf-782	Y55F3AM.14	coding	chrIV	-1	1058845	6.15959	5.4766	0.037657	0	1	6.14351	0.0132706
WBGene00009956	F53B2.5	F53B2.5	coding	chrIV	-1	12528541	180.878	-0.353999	0.704489	0.431095	0.99443	-1.73543	0.0134299
WBGene00009321	F32B6.4	F32B6.4	coding	chrIV	-1	9890470	246.585	-0.443617	0.473504	-0.709395	0.893447	-1.24758	0.0138192
WBGene00021924	N/A	Y55F3AM.6	coding	chrIV	1	992289	210.152	0.423032	0.45812	0.352771	0.99443	1.13896	0.013907
WBGene00011053	arrd-12	R06B9.2	coding	chrII	1	13766249	6.236	-2.52636	0.265283	0.246119	1	-6.00908	0.0140614
WBGene00021343	cutl-23	Y37B11A.1	coding	chrIII	1	5770140	45.2863	-0.169517	0.908909	2.80777	0.00246356	2.21288	0.0140738
WBGene00008498	F01D5.8	F01D5.8	coding	chrII	1	14011128	273.709	-0.598442	0.492011	0.0917034	1	-1.73453	0.0145502
WBGene00021153	Y4C6A.3	Y4C6A.3	coding	chrIV	-1	5450983	66.2708	0.820097	0.22365	0.226354	0.99443	-1.53366	0.0153212
WBGene00007888	ttr-9	C33A12.15	coding	chrIV	-1	9505526	18.582	-1.86396	0.217146	-0.476498	0.99443	-3.44057	0.0156625
WBGene00020969	N/A	W03A5.5	coding	chrIII	-1	5438787	109.315	0.487071	0.520548	-0.865958	0.897772	-1.51901	0.0160592
WBGene00017112	E03H12.5	E03H12.5	coding	chrIV	1	4977193	2462.61	-1.81422	0.000790323	0.198511	0.99443	-1.42349	0.0160936
WBGene00020382	T09B4.8	T09B4.8	coding	chrI	-1	6164717	64.2564	-1.00141	0.154908	-1.20269	0.47988	-1.54465	0.0162528
WBGene00044459	Y55F3C.9	Y55F3C.9	coding	chrIV	-1	719816	21.8586	-0.105498	0.948898	-1.99477	0.423501	-2.54963	0.0163311
WBGene00020179	T02H6.9	T02H6.9	coding	chrII	1	679032	1340.04	-1.77148	0.00566106	-1.29905	0.389121	-1.58453	0.0164618
WBGene00013764	Y113G7B.15	Y113G7B.15	coding	chrV	-1	20228935	293.439	-0.775936	0.802794	5.13209	0.110044	5.20742	0.016749
WBGene00001242	elo-4	C40H1.4	coding	chrIII	-1	9332244	67.1677	-0.6036	0.527284	-0.516846	0.99443	-1.89037	0.0168125
WBGene00003448	msp-55	C09B9.6	coding	chrIV	-1	5055585	9989.48	-0.311884	0.685938	-0.410853	0.99443	-1.39917	0.0170229
WBGene00009692	F44E5.5	F44E5.5	coding	chrII	1	11759618	1063.14	-0.844531	0.672254	1.59776	0.99443	3.64504	0.0171719
WBGene00011172	R09E10.2	R09E10.2	coding	chrIV	-1	10317535	205.707	-1.04236	0.121729	-2.50952	2.92911e-06	-1.47162	0.017913
WBGene00013192	Y54E2A.7	Y54E2A.7	coding	chrII	-1	14771887	183.987	-3.32101	2.64672e-11	0.309499	0.99443	-1.45992	0.0179791
WBGene00015917	C17G10.3	C17G10.3	coding	chrII	1	5583019	166.156	-1.04786	0.158457	-0.0340904	1	-1.60248	0.0180168
WBGene00020860	nspd-10	T27C10.7	coding	chrI	-1	10878040	372.131	-0.0205296	0.984644	-2.04236	0.000910225	-1.48756	0.018185
WBGene00010487	K02A11.2	K02A11.2	coding	chrI	1	9744233	25.7633	-5.75577	1.44729e-06	0.0168523	1	-1.95502	0.0185774
WBGene00045416	Y37H2A.14	Y37H2A.14	coding	chrV	1	18142821	131.767	-0.868864	0.385621	1.14536	0.903011	1.95713	0.0185986
WBGene00009473	F36D3.8	F36D3.8	coding	chrV	1	16527137	234.394	-0.36026	0.643376	0.278452	0.99443	-1.44631	0.0187627
WBGene00021428	Y38F2AR.10	Y38F2AR.10	coding	chrIV	-1	2396242	78.2575	-2.02046	0.00525905	0.241944	0.99443	-1.75913	0.0187886
WBGene00015483	C05D11.5	C05D11.5	coding	chrIII	-1	6409700	23.2881	-1.51844	0.135788	0.41861	0.99443	-2.29338	0.018875
WBGene00006645	tsp-19	D2092.7	coding	chrI	1	6616305	36.8689	-1.40459	0.251996	0.260047	1	-2.63134	0.018875
WBGene00015286	best-3	C01B12.3	coding	chrII	1	12985	6.2696	-3.50442	0.047337	-2.4323	0.788587	-4.46571	0.0189066
WBGene00001246	elo-8	Y47D3A.30	coding	chrIII	-1	11230283	177.214	-0.414494	0.625554	-0.591488	0.99443	-1.58425	0.0195967
WBGene00016950	C55C2.4	C55C2.4	coding	chrI	1	2558302	5.8348	-1.10438	0.625149	0.507568	0.99637	-5.61811	0.0199155
WBGene00021067	W06H8.4	W06H8.4	coding	chrV	-1	6204858	9.19202	-2.12092	0.298766	0.183901	1	-5.59112	0.0206596
WBGene00022008	Y59H11AM.4	Y59H11AM.4	coding	chrIV	-1	8569180	62.5139	-2.30934	0.00026529	-0.457223	0.99443	-1.63401	0.0207691
WBGene00007414	C07E3.3	C07E3.3	coding	chrII	-1	10353573	416.062	-0.365572	0.648917	0.272303	0.99443	1.45136	0.0210813
WBGene00022622	ZC477.10	ZC477.10	coding	chrIV	1	7105128	40.9791	-0.862485	0.334529	-0.747509	0.99443	-1.83683	0.0223387
WBGene00015034	B0207.11	B0207.11	coding	chrI	-1	5962954	57.4096	-1.4085	0.0358935	-2.92477	4.04866e-07	-1.50681	0.0223565
WBGene00001442	fkh-10	C25A1.2	coding	chrI	-1	10163465	5.33939	4.4421	0.0722117	5.23716	0.147749	5.31377	0.0228728
WBGene00017589	F19B10.10	F19B10.10	coding	chrII	-1	3677538	100.468	0.780861	0.294867	0.73372	0.99443	-1.56517	0.0233944
WBGene00017195	glo-4	F07C3.4	coding	chrV	-1	9234589	468.345	0.0887171	0.919597	0.0671234	1	-1.31167	0.0234028
WBGene00008743	fcmt-1	F13D12.9	coding	chrII	-1	11707102	576.079	-0.379404	0.732404	-0.0700482	1	-1.9252	0.0237085
WBGene00022874	nep-25	ZK1248.1	coding	chrII	1	5842222	590.75	-1.21417	0.0293566	-0.984167	0.513297	-1.25269	0.0239348
WBGene00007239	C01G10.14	C01G10.14	coding	chrV	-1	15105359	137.173	-0.937331	0.180942	0.346966	0.99443	-1.46431	0.024048
WBGene00014665	C04G2.3	C04G2.3	Coding_pseudogene	chrIV	1	10093040	191.042	0.105844	0.92776	-0.843473	0.989946	-1.71356	0.0242809
WBGene00013696	Y106G6A.4	Y106G6A.4	coding	chrI	1	9930968	461.63	-0.871322	0.121226	-0.176224	0.99443	-1.19238	0.024362
WBGene00003414	mrp-8	Y75B8A.26	coding	chrIII	-1	12283107	34.802	0.342711	0.77623	0.0637144	1	1.96986	0.024362
WBGene00018494	F46F5.2	F46F5.2	Coding_pseudogene	chrII	-1	796591	16.7306	-3.16291	0.0324847	2.29817	0.147749	-3.60522	0.0248284
WBGene00009773	lipl-2	F46B6.8	coding	chrV	1	9791547	101.189	-1.52265	0.0790292	-0.664225	0.99443	-1.87139	0.0249944
WBGene00003463	msp-76	ZK1251.6	coding	chrIV	1	9688965	4058.88	-0.161267	0.849285	-0.865982	0.827359	-1.34461	0.0253792
WBGene00022085	Y69A2AR.14	Y69A2AR.14	coding	chrIV	1	2552731	89.7333	-0.423244	0.735285	-0.479234	0.99443	-2.17868	0.0258205
WBGene00022760	ZK546.3	ZK546.3	coding	chrII	1	4939421	522.09	-0.694981	0.263752	-0.104732	1	-1.25248	0.0259479
WBGene00010510	ent-3	K02E11.1	coding	chrV	-1	14232264	501.491	0.00131211	0.999377	-0.120404	1	-1.48651	0.0259479
WBGene00021381	Y37E11B.10	Y37E11B.10	coding	chrIV	-1	3603544	1113.61	-0.3022	0.718351	-0.118481	1	-1.44376	0.0260207
WBGene00014681	C25D7.14	C25D7.14	Coding_pseudogene	chrV	1	15034363	32.5266	-0.210443	0.877543	0.0783007	1	-2.24991	0.0260207
WBGene00011214	R10E9.2	R10E9.2	coding	chrIII	-1	3962708	1834.04	-0.245701	0.739493	-0.0805343	1	-1.25602	0.0264287
WBGene00003435	msp-40	C33F10.9	coding	chrII	1	4825375	6188.85	-0.202461	0.791863	-0.350041	0.99443	-1.2626	0.0264287
WBGene00004958	spe-4	ZK524.1	coding	chrI	1	7454665	308.807	-0.0917185	0.941172	-0.0353913	1	-1.74061	0.0264287
WBGene00014755	F40F12.8	F40F12.8	Coding_pseudogene	chrIII	1	9921112	89.4679	0.662444	0.507393	1.21	0.827359	1.83771	0.0276648
WBGene00004104	pqn-13	C14C11.8	coding	chrV	-1	5669595	10.4091	5.76486	0.00385587	4.10753	0.409443	4.78477	0.0278676
WBGene00014996	ZK1251.5	ZK1251.5	Coding_pseudogene	chrIV	-1	9687034	48.3408	-1.10925	0.29749	-0.443387	0.99443	-2.14895	0.0279883
WBGene00007190	rmd-3	B0491.3	coding	chrII	-1	11338386	670.126	-0.369986	0.586747	-0.167046	0.995256	-1.23591	0.0283296
WBGene00019248	H27M09.5	H27M09.5	coding	chrI	-1	6845179	118.558	-1.46344	0.0199395	-0.073113	1	-1.40097	0.0288424
WBGene00012749	Y41C4A.1	Y41C4A.1	coding	chrIII	1	11647669	14.2268	-1.44452	0.447653	1.0208	0.99443	-4.77049	0.0290053
WBGene00013457	paqr-3	Y67A10A.8	coding	chrIV	-1	14379925	15.9574	-3.00765	0.0270832	0.0233985	1	-2.98743	0.029039
WBGene00008260	C52G5.2	C52G5.2	coding	chrX	1	12843244	31.1404	-0.573946	0.603959	-1.08888	0.954096	-2.0667	0.0296621
WBGene00000008	aat-7	F54D12.3	coding	chrII	1	1386895	6.66464	4.20749	0.0925378	2.91364	0.954096	5.21489	0.0300013
WBGene00019024	F58A6.5	F58A6.5	coding	chrII	-1	5146959	173.606	-0.696917	0.435094	0.200646	0.998729	-1.6976	0.0300013
WBGene00011587	anp-1	T07F10.1	coding	chrV	1	12859364	872.84	0.0324495	0.975569	0.0645171	1	-1.35258	0.0300013
WBGene00003430	msp-32	R05F9.3	coding	chrII	1	4898611	1615.14	-0.376822	0.586302	-0.266457	0.99443	-1.24532	0.0305779
WBGene00014029	ZK637.12	ZK637.12	coding	chrIII	1	8924176	153.737	-0.580858	0.411687	0.478849	0.99443	-1.35627	0.030603
WBGene00003552	nas-36	C26C6.3	coding	chrI	1	7527303	13.9278	1.47024	0.399457	1.47606	0.99443	3.23309	0.0312114
WBGene00001249	elt-1	W09C2.1	coding	chrIV	1	9615139	179.29	-1.11529	0.0477281	0.592977	0.99443	-1.21188	0.0312183
WBGene00013934	ZK131.11	ZK131.11	coding	chrII	1	13792160	254.167	-1.85949	3.61499e-05	0.210392	0.99443	-1.16478	0.0317276
WBGene00020678	kin-36	T22B11.4	coding	chrIV	1	4679010	45.3975	0.263316	0.843781	1.43218	0.771953	2.02976	0.0320254
WBGene00014238	ZK1225.4	ZK1225.4	coding	chrI	-1	13214084	249.539	-1.21518	0.109091	0.369701	0.99443	-1.57173	0.0322118
WBGene00014092	ZK822.5	ZK822.5	coding	chrIV	1	11937380	97.0732	-1.30268	0.0907587	-0.544886	0.99443	-1.60503	0.0342306
WBGene00021373	Y37E11AR.7	Y37E11AR.7	coding	chrIV	-1	3752607	35.026	-1.19829	0.19732	0.0779054	1	-1.88704	0.0357462
WBGene00001500	ftn-1	C54F6.14	coding	chrV	-1	7545952	17.6681	-1.10673	0.29494	-2.70591	0.0226121	-2.12568	0.0357607
WBGene00021889	Y54G2A.24	Y54G2A.24	coding	chrIV	-1	2937903	28.3465	0.516606	0.735095	-1.22632	0.99443	-2.71672	0.0359948
WBGene00014239	ZK1225.5	ZK1225.5	coding	chrI	-1	13216594	82.971	-0.6169	0.375205	0.292346	0.99443	-1.32834	0.0362613
WBGene00012345	W08E3.4	W08E3.4	coding	chrI	-1	13337449	115.22	-0.380852	0.595709	0.330038	0.99443	-1.28742	0.0364273
WBGene00000615	col-38	F54C9.4	coding	chrII	-1	8567982	10.2136	3.61947	0.141257	3.38697	0.821059	4.91591	0.0364719
WBGene00007998	C38C6.5	C38C6.5	coding	chrII	-1	14630478	22.0585	-3.18777	0.0308012	0.816546	0.99443	-3.14897	0.0371997
WBGene00018004	F33D11.7	F33D11.7	coding	chrI	-1	5850038	160.511	-1.1857	0.115473	0.2531	0.99443	-1.5363	0.0371997
WBGene00022499	set-30	ZC8.3	coding	chrX	1	4999239	58.3463	0.712423	0.311492	0.365102	0.99443	1.32899	0.0381476
WBGene00008496	F01D5.6	F01D5.6	coding	chrII	1	14006437	4.69239	1.91778	0.617535	4.03612	0.862778	6.0772	0.0381548
WBGene00018347	F42C5.5	F42C5.5	coding	chrIV	-1	7292525	146.035	-0.628294	0.429332	0.139744	1	-1.47672	0.0385201
WBGene00009016	F21D9.2	F21D9.2	coding	chrV	-1	19258456	154.994	-0.167408	0.859258	0.350582	0.99443	-1.444	0.0385201
WBGene00010983	mocs-1	R03A10.3	coding	chrX	-1	15435615	8.40113	-1.63149	0.24631	-0.865124	0.99443	-3.05525	0.0385844
WBGene00018359	F42G8.8	F42G8.8	coding	chrIV	1	8119076	168.036	-0.797918	0.244233	0.458983	0.99443	-1.333	0.0390694
WBGene00044169	C06C3.10	C06C3.10	coding	chrII	-1	9375800	26.0466	-0.14053	0.911242	-0.244577	0.99637	-1.93843	0.0391292
WBGene00008521	F02D8.4	F02D8.4	coding	chrV	1	14984889	177.228	-0.809281	0.0954698	-0.100289	1	-0.993018	0.0394556
WBGene00010991	gskl-1	R03D7.5	coding	chrII	1	10947506	61.2221	-1.19662	0.111757	0.138584	1	-1.53292	0.0394556
WBGene00019812	R01H2.4	R01H2.4	coding	chrIII	-1	7061026	37.4436	-0.539825	0.668393	0.309925	0.994449	-2.21846	0.0396042
WBGene00013700	Y106G6D.3	Y106G6D.3	coding	chrI	-1	10112073	562.97	-1.69994	0.00171572	0.207251	0.99443	-1.27371	0.0400773
WBGene00022129	lron-11	Y71F9B.8	coding	chrI	-1	2735347	15.3561	1.76934	0.105711	1.20342	0.984677	2.18558	0.0405056
WBGene00008028	scl-6	C39E9.4	coding	chrIV	1	13068744	6.73493	4.63718	0.121028	5.31277	0.403618	5.9371	0.0410537
WBGene00019430	K06A5.2	K06A5.2	coding	chrI	1	6468131	1277.51	-0.145274	0.877748	0.118634	1	-1.39811	0.0411591
WBGene00005080	srd-2	R05H5.1	coding	chrII	-1	10185730	5.34131	4.24674	0.0806527	-0.358774	1	4.92042	0.0421898
WBGene00007482	C09F12.2	C09F12.2	coding	chrX	1	11053878	32.4744	1.89061	0.07563	0.854316	0.99443	2.1598	0.0426845
WBGene00004048	plx-2	K04B12.1	coding	chrII	-1	14417812	45.6131	-0.365136	0.700902	1.17921	0.668185	1.48774	0.0437168
WBGene00016083	C25A8.2	C25A8.2	coding	chrIV	1	7009830	149.657	-1.41591	0.0425454	-0.0904454	1	-1.45208	0.0437955
WBGene00021124	W10C4.1	W10C4.1	coding	chrIII	-1	201278	7.25978	1.85872	0.343366	3.14252	0.416443	3.50352	0.044376
WBGene00014048	ZK666.8	ZK666.8	coding	chrII	-1	10491607	48.6939	-1.25553	0.0883554	0.364968	0.99443	-1.4985	0.0449592
WBGene00000059	acr-20	R06A4.10	coding	chrII	-1	14373755	35.2718	0.0680297	0.974936	3.13327	0.0265536	2.54005	0.0450956
WBGene00020313	T07E3.2	T07E3.2	coding	chrIII	1	6906842	26.1777	-0.595723	0.672781	-0.275168	1	-2.47032	0.0454414
WBGene00019190	H12I13.1	H12I13.1	coding	chrII	-1	6062231	39.4311	-0.949139	0.506033	0.29695	1	-2.59877	0.0460177
WBGene00044773	C08A9.10	C08A9.10	coding	chrX	1	17081029	5.93029	0.943825	0.704346	-1.34598	0.99443	-5.43938	0.0460177
WBGene00015933	C17H12.8	C17H12.8	coding	chrIV	1	6818595	304.697	-0.566762	0.454294	1.19408	0.432683	1.34051	0.0467705
WBGene00004340	rfc-4	F31E3.3	coding	chrIII	1	6972155	198.241	1.2072	0.0502868	0.566876	0.99443	1.26792	0.0469489
WBGene00017703	F22E5.1	F22E5.1	coding	chrII	1	2675793	57.1941	-1.20344	0.177704	-0.740706	0.99443	-1.74559	0.0474095
WBGene00018493	F46F5.1	F46F5.1	coding	chrII	-1	789979	3.87134	-6.25192	0.0392762	-2.23237	0.99443	-6.27222	0.0474387
WBGene00017015	D1014.2	D1014.2	coding	chrV	1	8143741	32.267	-1.26137	0.167855	0.266972	0.99443	-1.8091	0.0480933
WBGene00019311	K02E7.6	K02E7.6	coding	chrII	1	1057190	16.3897	-2.19304	0.130099	0.0734453	1	-2.9559	0.0485372
WBGene00003995	pgp-1	K08E7.9	coding	chrIV	-1	12591672	408.151	-0.0426579	0.962104	0.998408	0.403618	1.0981	0.0485372
WBGene00006624	try-6	F48A9.3	coding	chrI	1	6585305	20.1299	-3.75369	0.00881599	0.0662518	1	-2.95151	0.0496664
WBGene00006586	tni-4	W03F8.1	coding	chrIV	1	5204583	33.0958	1.25205	0.320313	2.18768	0.318268	2.29685	0.0500163
WBGene00000928	dao-2	M03A1.7	coding	chrII	1	4562850	8.28866	4.60323	0.109091	2.23945	0.99443	5.62401	0.0511966
WBGene00018099	ztf-28	F36F12.8	coding	chrV	1	2090139	32.9093	2.96664	0.000225439	1.84948	0.342119	1.96578	0.0514182
WBGene00006402	fut-3	F59E12.13	coding	chrII	-1	5657692	103.111	1.64818	0.0100651	0.763743	0.986409	1.38227	0.0523542
WBGene00021175	math-46	Y8G1A.1	coding	chrI	1	3745592	11.3095	5.88579	0.00276724	4.6951	0.180752	4.46993	0.0532406
WBGene00008967	F20B10.3	F20B10.3	coding	chrIV	1	12168065	9.90769	-2.26185	0.456365	3.0849	0.727039	3.97921	0.0532406
WBGene00007508	C10C5.4	C10C5.4	coding	chrIV	1	9378586	112.186	-1.62633	0.0802457	-0.986634	0.990265	-1.84562	0.0537406
WBGene00020435	T11F8.4	T11F8.4	coding	chrIV	-1	5474118	177.61	-0.909158	0.27868	0.129079	1	-1.56574	0.0537406
WBGene00017875	F28A10.7	F28A10.7	coding	chrII	-1	845295	12.339	4.1333	0.0133105	3.62529	0.223969	3.56186	0.0554819
WBGene00014375	F44D12.11	F44D12.11	Coding_pseudogene	chrIV	-1	10037433	16.537	-3.11615	0.0685216	0.0914105	1	-3.46354	0.0556647
WBGene00011472	T05C12.9	T05C12.9	coding	chrII	-1	8191722	19.816	-1.05524	0.270342	0.380681	0.99443	-1.86314	0.0558658
WBGene00016926	nhr-171	C54F6.8	coding	chrV	1	7511633	4.56199	-4.67689	0.106256	0.17785	1	-5.67213	0.0561102
WBGene00020381	T09B4.7	T09B4.7	coding	chrI	-1	6160082	21.224	-2.7665	0.0123709	0.398614	0.99443	-2.25906	0.0565265
WBGene00019029	F58B6.1	F58B6.1	coding	chrIII	-1	1112266	14.7237	-2.12775	0.144095	-0.623716	0.99443	-2.89107	0.0571743
WBGene00013449	Y67A6A.1	Y67A6A.1	coding	chrI	-1	9829750	414.329	-0.899724	0.210187	0.656917	0.99443	1.33134	0.0571743
WBGene00017673	icmt-1	F21F3.3	coding	chrI	1	4901975	311.599	-0.16583	0.908735	1.5887	0.686988	1.97106	0.0573505
WBGene00012436	flh-3	Y11D7A.13	coding	chrIV	1	9270080	28.2409	3.88339	6.79733e-08	1.42302	0.818921	1.94114	0.0573616
WBGene00013032	wht-9	Y49E10.9	Coding_pseudogene	chrIII	-1	12390989	19.1925	-0.732196	0.651564	0.483592	0.99443	-2.89122	0.0576134
WBGene00005552	sri-40	Y27F2A.3	coding	chrII	1	3177969	20.6332	0.680325	0.878403	-0.679755	1	-7.27301	0.0578176
WBGene00019231	H23L24.4	H23L24.4	coding	chrIV	-1	8703030	14.8181	2.73574	0.104153	2.3669	0.818921	3.24912	0.0584082
WBGene00016429	C35A11.2	C35A11.2	coding	chrV	1	5386094	19.9065	0.0804246	0.972144	-7.76682	6.57126e-05	-2.93704	0.0584928
WBGene00003219	mes-1	F54F7.5	coding	chrX	1	11857426	26.1043	2.32846	0.0120615	-0.836763	0.99443	-2.39031	0.0594052
WBGene00021537	Y42H9AR.2	Y42H9AR.2	coding	chrIV	1	8099860	39.4511	-4.9979	0.01172	-0.692528	0.99443	-4.05471	0.0598657
WBGene00011008	R04B5.11	R04B5.11	coding	chrV	-1	10090667	4.33686	-2.09225	0.511936	-4.60858	0.787882	-6.37753	0.0599089
WBGene00010763	K10H10.7	K10H10.7	coding	chrII	-1	14507014	61.8429	-0.494125	0.553962	0.166989	1	-1.43721	0.0599089
WBGene00020471	pho-14	T13B5.3	coding	chrII	-1	1097933	247.63	0.942211	0.262306	1.37735	0.487872	1.53906	0.0601522
WBGene00001535	gcy-8	C49H3.1	coding	chrIV	1	7928147	4.51753	2.77893	0.341333	0.573598	1	5.06904	0.0613053
WBGene00013089	Y51B9A.7	Y51B9A.7	coding	chrII	1	9399994	5.04267	-5.69532	0.0468921	0.405471	1	-5.71562	0.0615809
WBGene00002198	kin-14	F22D6.1	coding	chrI	-1	7075922	289.568	-1.05904	0.0492911	-0.00234417	1	-1.07242	0.0618829
WBGene00018981	F56F4.4	F56F4.4	coding	chrI	1	6137996	4.63796	-3.85231	0.0685216	-2.28709	0.925615	-4.57089	0.0618829
WBGene00001643	gly-18	F22D6.11	coding	chrI	1	7110239	9.66067	1.33709	0.405088	2.05353	0.792539	2.7171	0.0633531
WBGene00005012	F26F4.2	F26F4.2	coding	chrIII	1	4911192	214.663	-0.832238	0.266899	0.181046	0.998443	-1.37056	0.0635901
WBGene00044552	Y97E10AR.8	Y97E10AR.8	coding	chrV	1	8005306	8.35091	-1.04304	0.550661	-0.787636	0.99443	-3.40776	0.0635901
WBGene00016595	cest-10	C42D4.2	coding	chrIV	1	7180532	16.702	-0.914131	0.435449	-1.00237	0.99443	-2.14458	0.064177
WBGene00011948	rocf-1	T23F1.5	coding	chrV	-1	15459392	5.12786	-1.32157	0.759797	-0.358767	1	5.56187	0.0641988
WBGene00017858	F27C1.11	F27C1.11	coding	chrI	-1	5436801	12.3465	1.14304	0.522535	2.35234	0.703138	2.90245	0.0648253
WBGene00007604	xbx-9	C15C8.1	coding	chrV	1	12734166	9.7706	-0.925589	0.631316	-0.161414	1	-3.72273	0.0648253
WBGene00008591	F08H9.3	F08H9.3	coding	chrV	-1	14461928	3.04618	0	1	1.54773	0.99443	5.74219	0.0648253
WBGene00010679	K08F4.5	K08F4.5	coding	chrIV	-1	10134910	426.415	-1.65891	0.0102177	-0.168108	1	-1.35081	0.0653526
WBGene00022630	fbxa-223	ZC513.10	coding	chrV	-1	8063227	35.4118	-1.43556	0.298766	0.393336	0.99443	-2.5543	0.0653526
WBGene00002348	myo-1	R06C7.10	coding	chrI	-1	7258919	180.765	-0.320328	0.788317	1.6124	0.464353	1.75512	0.0664059
WBGene00044346	Y59E9AL.8	Y59E9AL.8	coding	chrIV	-1	5223312	7.13559	-0.0642804	0.984286	1.57761	0.99443	-5.10803	0.0668289
WBGene00010472	cdr-7	K01D12.13	coding	chrV	-1	12410860	18.6568	-1.9237	0.12462	-2.03688	0.574324	-2.40448	0.0669515
WBGene00013473	Y69E1A.1	Y69E1A.1	coding	chrIV	-1	10947211	2126.59	-0.3302	0.635565	-0.33684	0.99443	-1.12349	0.0682024
WBGene00010182	F57A8.7	F57A8.7	coding	chrV	1	10075724	17.7171	1.15816	0.391231	1.71386	0.809858	2.29421	0.0688165
WBGene00010379	H12D21.3	H12D21.3	coding	chrV	-1	14885882	3.78155	2.97032	0.334766	4.66779	0.497498	5.18901	0.0693894
WBGene00011178	R09E10.9	R09E10.9	Coding_pseudogene	chrIV	-1	10314969	11.581	0.41179	0.840426	-1.23893	0.99443	-3.4554	0.0693894
WBGene00019198	strm-1	H14E04.1	coding	chrIII	1	2402058	22.1082	2.49757	0.0208483	2.09356	0.389817	2.1838	0.0711191
WBGene00007274	C03C11.1	C03C11.1	coding	chrI	1	10014721	176.192	-1.39819	0.0422753	-0.0633299	1	-1.34917	0.0711191
WBGene00000249	bir-1	T27F2.3	coding	chrV	1	11644356	120.203	0.727605	0.245878	0.321323	0.99443	1.12342	0.0711242
WBGene00004899	snb-5	C30A5.5	coding	chrIII	1	8203020	4.80438	-5.09731	0.0255576	-0.667583	0.99443	-4.23011	0.0725428
WBGene00018697	F52E1.9	F52E1.9	coding	chrV	-1	8398063	8.89928	2.61376	0.160035	2.52813	0.821059	3.38683	0.0739509
WBGene00006513	rimb-1	Y39A3CL.2	coding	chrIII	1	1789138	107.49	0.430103	0.565022	0.615587	0.99443	1.21291	0.0742262
WBGene00015338	catp-2	C02E7.1	coding	chrV	1	4934724	34.0081	0.898846	0.599393	0.620252	0.99443	2.7402	0.0742785
WBGene00009683	F44D12.6	F44D12.6	coding	chrIV	1	10033334	110.315	-1.46766	0.0293566	0.165618	1	-1.32741	0.0749943
WBGene00016700	C46A5.4	C46A5.4	coding	chrIV	-1	7748145	15.6808	5.12645	0.00140302	2.76112	0.789155	3.56044	0.0759528
WBGene00013855	cubn-1	ZC116.3	coding	chrV	1	12611311	137.028	1.39007	0.0294808	1.16901	0.47988	1.26172	0.0760337
WBGene00013686	N/A	Y105E8A.29	coding	chrI	-1	14585400	94.2967	0.689414	0.235683	0.866272	0.686988	1.03419	0.0760337
WBGene00009611	F41D3.6	F41D3.6	coding	chrI	-1	12264512	16.3367	2.35179	0.118019	3.12082	0.149919	2.78949	0.0762101
WBGene00000518	ckk-1	C05H8.1	coding	chrIII	1	5635437	37.4387	0.26803	0.825232	0.63497	0.99443	1.68021	0.0762782
WBGene00012011	T25B9.5	T25B9.5	coding	chrIV	-1	10752410	95.2491	-1.59916	0.0455623	0.478248	0.99443	-1.5492	0.076399
WBGene00044489	pudl-1	Y54G2A.46	coding	chrIV	1	2832904	3.78832	0.616841	0.902232	4.0783	0.87485	5.70624	0.076607
WBGene00014129	ZK892.5	ZK892.5	coding	chrII	1	10008172	168.288	-0.783777	0.157469	-0.0235921	1	-1.0189	0.076736
WBGene00000529	clh-2	B0491.8	coding	chrII	1	11358383	30.4484	0.255902	0.79878	-0.0262785	1	1.4087	0.076736
WBGene00001436	fkh-4	C29F7.5	coding	chrX	-1	13427041	7.72884	1.41944	0.603314	-1.65576	0.99443	-5.5543	0.0787983
WBGene00013186	Y53H1C.3	Y53H1C.3	coding	chrI	1	11417835	75.774	-0.268002	0.789141	0.227193	0.994772	-1.48991	0.0788645
WBGene00007103	crm-1	B0024.14	coding	chrV	-1	10322262	119.065	0.296433	0.732699	0.395612	0.99443	1.29878	0.0789297
WBGene00009180	nurf-1	F26H11.2	coding	chrII	1	14390325	814.059	0.736692	0.12462	0.19784	0.99443	0.886227	0.0800034
WBGene00009271	glna-3	F30F8.2	coding	chrI	-1	7826436	284.349	-0.634485	0.387563	0.62893	0.99443	-1.25525	0.0800034
WBGene00013524	Y73F8A.15	Y73F8A.15	coding	chrIV	1	15321589	45.4871	-0.890268	0.517272	-0.713035	0.99443	-2.302	0.0803785
WBGene00003450	msp-57	R13H9.2	coding	chrIV	1	5062535	4183.54	-0.0253336	0.980712	-0.286465	0.99443	-1.18761	0.0808362
WBGene00013069	Y51A2B.5	Y51A2B.5	coding	chrV	1	18389252	102.6	0.635579	0.500394	0.800642	0.99443	1.53914	0.0810412
WBGene00017872	F28A10.4	F28A10.4	coding	chrII	1	844281	37.7978	-0.68328	0.586747	1.82311	0.47988	-2.13784	0.0822493
WBGene00014201	ZK1053.6	ZK1053.6	coding	chrI	1	13238529	97.8528	-0.955765	0.335006	0.36441	0.99443	-1.72655	0.0831627
WBGene00009605	F40G12.10	F40G12.10	coding	chrV	1	14283554	466.638	-0.382961	0.60716	0.591747	0.99443	1.17763	0.0831627
WBGene00012031	gpdh-3	T25G3.4	coding	chrI	1	7564578	760.159	-0.631832	0.106256	0.00225754	1	-0.724602	0.08319
WBGene00018631	F49D11.7	F49D11.7	coding	chrI	-1	10923566	5.44747	0.691205	0.760013	1.28453	0.99443	-4.68511	0.0851449
WBGene00019468	N/A	K07B1.8	coding	chrV	-1	9338835	844.108	-0.0202342	0.982104	0.0838866	1	1.01999	0.0887624
WBGene00006050	ssq-1	K07F5.11	coding	chrIV	1	9852534	2696.71	-0.496422	0.5003	-0.640569	0.99443	-1.19664	0.0892341
WBGene00017423	F13C5.2	F13C5.2	coding	chrX	1	593953	43.2531	0.894565	0.291638	0.248429	0.99443	1.45304	0.0901644
WBGene00003861	oig-3	Y50E8A.3	coding	chrV	1	14729642	10.4428	1.31685	0.473734	-0.250523	1	2.93729	0.0901644
WBGene00000517	cki-2	T05A6.2	coding	chrII	1	7816458	171.91	-0.336845	0.606491	0.465141	0.99443	-1.03782	0.0901644
WBGene00001980	hmr-1	W02B9.1	coding	chrI	-1	11075751	498.128	1.01704	0.0284144	0.665217	0.833068	0.894849	0.0903863
WBGene00013957	sre-23	ZK265.5	coding	chrI	-1	8256295	3.27657	0	1	3.86365	0.916802	5.53892	0.0905599
WBGene00014172	clpp-1	ZK970.2	coding.ncRNA	chrII	-1	10300656	83.8241	-0.422679	0.530572	-0.0568981	1	-1.09837	0.0907221
WBGene00020998	N/A	W03F8.10	coding	chrIV	1	5180181	132.527	1.19642	0.0285475	0.801293	0.821059	1.05255	0.0910285
WBGene00016780	N/A	C49G7.1	coding	chrV	-1	4056150	41.0577	-1.0541	0.430722	-0.239835	1	-2.26502	0.0910285
WBGene00077696	marc-1	F58E6.12	coding	chrV	1	9739691	2.80632	-5.36374	0.0620991	-0.677928	0.995063	-5.38404	0.0922384
WBGene00010447	K01A6.5	K01A6.5	coding	chrIV	1	11742872	10.0863	-2.28838	0.197998	0.379969	1	-3.43086	0.0922384
WBGene00014005	ZK593.9	ZK593.9	coding	chrIV	1	10940902	62.966	-1.65719	0.0228017	0.00940593	1	-1.39441	0.0932299
WBGene00009218	acs-20	F28D1.9	coding	chrIV	-1	12392091	46.6735	-2.30526	0.00689542	0.0728756	1	-1.68984	0.0941337
WBGene00021044	W05H7.1	W05H7.1	coding	chrX	1	1450763	55.3207	-0.233253	0.822522	0.106474	1	1.40033	0.0941337
WBGene00013054	Y50E8A.11	Y50E8A.11	coding	chrV	1	14781478	2.92047	0	1	2.10404	0.99443	5.64092	0.0941337
WBGene00016502	C37C3.10	C37C3.10	coding	chrV	-1	7862256	13.3235	-0.806671	0.668398	2.37051	0.488811	2.49425	0.0959373
WBGene00004804	skn-1	T19E7.2	coding	chrIV	-1	5651074	710.899	0.667088	0.0932269	0.51986	0.885819	0.727724	0.0963411
WBGene00007248	catp-4	C01G12.8	coding	chrII	1	14593449	1541.44	-0.30507	0.716357	0.668826	0.99443	-1.24359	0.0963411
WBGene00013312	hhat-2	Y57G11C.17	coding.ncRNA	chrIV	-1	14826417	19.1488	1.32751	0.29494	0.339398	0.99637	2.14161	0.0963449
WBGene00013956	nsph-2	ZK265.3	coding	chrI	1	8242100	803.841	-1.70048	0.00105039	-0.229224	0.99443	-1.10962	0.0968386
WBGene00022032	Y65B4A.9	Y65B4A.9	coding	chrI	-1	663627	208.412	-1.78703	0.00758713	-0.0248714	1	-1.33924	0.0968386
WBGene00009393	clec-62	F35C5.5	coding	chrII	-1	12892995	324.841	-0.331477	0.650909	0.777581	0.908384	1.10906	0.0968632
WBGene00015629	C09B9.4	C09B9.4	coding	chrIV	-1	5031560	403.366	0.0573018	0.960646	0.11118	1	-1.28812	0.0974363
WBGene00017877	F28A10.9	F28A10.9	coding	chrII	-1	833813	3.70283	-3.7677	0.134235	-1.41878	0.99443	-4.96878	0.0978994
WBGene00017578	drl-1	F18F11.5	coding	chrIV	1	328015	21.247	-1.3039	0.25618	-0.871999	0.99443	-2.02408	0.0978994
WBGene00004173	pqn-94	ZC15.8	coding	chrV	-1	20278622	18.6956	0.884436	0.526743	1.70969	0.804893	2.16266	0.0985888
WBGene00013062	Y51A2A.6	Y51A2A.6	coding	chrV	1	18302686	6.39472	-1.35938	0.463207	-0.410184	0.998443	-3.63745	0.0996782
WBGene00017060	D2063.1	D2063.1	coding	chrV	1	4327116	6.99689	-1.03548	0.631346	-3.60692	0.468668	-3.78732	0.0996782
WBGene00015243	B0524.4	B0524.4	coding	chrIII	-1	1883598	35.405	0.0275861	0.98931	0.270644	1	-2.45095	0.0996782
WBGene00015422	C04E6.5	C04E6.5	coding	chrV	1	5902116	121.543	-2.93596	2.34348e-09	0.451544	0.99443	-1.14572	0.100168
WBGene00021491	comt-4	Y40B10A.6	coding	chrV	-1	2049222	13.7972	-1.8428	0.321745	-2.12385	0.925615	-3.26622	0.102483
WBGene00015211	B0496.2	B0496.2	coding	chrIV	1	7447845	5.03472	-1.29047	0.624723	-1.40765	0.99443	-5.12708	0.102483
WBGene00013691	Y105E8B.6	Y105E8B.6	coding	chrI	1	14662527	4.58585	4.38356	0.0732012	-1.32057	0.99443	4.46038	0.103251
WBGene00022649	ZK84.1	ZK84.1	coding	chrII	1	6020627	55.411	0.394461	0.84119	2.82522	0.252616	2.60965	0.104528
WBGene00013773	Y116A8A.2	Y116A8A.2	coding	chrIV	-1	16813335	6.74984	-5.94316	0.0240112	0.670971	0.99443	-5.00167	0.10517
WBGene00018134	F37A4.4	F37A4.4	coding	chrIII	1	6713528	545.038	0.20823	0.8256	-0.432368	0.99443	-1.28667	0.105359
WBGene00003577	ndg-4	F56F3.2	coding	chrIII	-1	4462799	116.647	0.667567	0.320237	0.647894	0.99443	1.11929	0.105872
WBGene00010829	M02B1.4	M02B1.4	coding	chrIV	-1	12823797	142.131	-0.420167	0.628159	0.240819	0.99443	-1.33075	0.105872
WBGene00007501	N/A	C09H10.7	coding	chrII	1	11108127	65.9589	1.72562	0.00367491	0.797668	0.943472	1.21399	0.10619
WBGene00013682	Y105E8A.25	Y105E8A.25	coding	chrI	-1	14591931	70.8856	0.670187	0.463876	1.24524	0.710723	1.45227	0.10619
WBGene00017146	EGAP1.1	EGAP1.1	coding	chrIII	-1	5935647	13.3091	0.990448	0.646517	3.96779	0.0569826	3.09451	0.106674
WBGene00021877	Y54G2A.12	Y54G2A.12	coding	chrIV	-1	2777218	22.2814	3.27042	0.00617129	2.87036	0.127629	2.40364	0.108155
WBGene00077750	W01B6.11	W01B6.11	Coding_pseudogene	chrIV	-1	10079886	3.57697	-0.968266	0.781702	-5.80789	0.424135	-5.8292	0.108155
WBGene00013044	Y49E10.25	Y49E10.25	coding	chrIII	-1	12488578	3.05384	0.618485	0.905337	0.603015	1	5.72166	0.108505
WBGene00006765	unc-29	T08G11.5	coding	chrI	-1	8897604	14.7194	-1.47517	0.329117	-1.28265	0.99443	-2.61921	0.1086
WBGene00006552	tbx-33	Y66A7A.8	coding	chrIII	-1	11633117	11.2772	1.46201	0.442423	-1.55678	0.99443	-4.14991	0.108694
WBGene00019318	K02E10.4	K02E10.4	coding	chrX	1	2483255	4.94455	3.63351	0.174521	3.29236	0.916802	4.59992	0.109014
WBGene00001063	dpy-1	M01E10.2	coding	chrIII	-1	2034967	10.5222	1.05335	0.67	1.7667	0.99443	3.53238	0.109954
WBGene00015046	nlp-34	B0213.17	coding	chrV	-1	3978811	113.957	-0.325201	0.760364	-0.117165	1	1.49064	0.11097
WBGene00010244	F58D5.5	F58D5.5	coding	chrI	1	12041026	150.03	0.869195	0.0913082	0.891363	0.494167	0.921627	0.11126
WBGene00012293	W06A7.4	W06A7.4	coding	chrV	1	14824649	44.6079	0.761371	0.513299	0.829135	0.99443	1.80876	0.11126
WBGene00194957	Y116A8C.465	Y116A8C.465	coding	chrIV	1	17065347	3.73269	-0.182087	0.961253	-0.853095	0.99443	-5.20579	0.112362
WBGene00022260	Y73C8B.3	Y73C8B.3	coding	chrV	-1	3191300	170.542	-1.88663	0.000393201	-0.71769	0.954096	-1.13038	0.113467
WBGene00019494	K07E8.1	K07E8.1	coding	chrII	1	667762	24.8231	-2.03345	0.0684281	-1.66838	0.75273	-2.00824	0.113903
WBGene00000007	aat-6	T11F9.4	coding	chrV	-1	11466824	58.3726	-0.630436	0.503283	0.501996	0.99443	-1.50107	0.114403
WBGene00021249	Y22D7AL.11	Y22D7AL.11	coding	chrIII	-1	1630770	4.44909	3.25876	0.217887	3.3893	0.854279	4.40595	0.115637
WBGene00011260	cnnm-5	R13G10.4	coding	chrIII	-1	3826360	95.8171	-1.14117	0.305848	0.404784	0.99443	-1.86145	0.117897
WBGene00009606	F40G12.11	F40G12.11	coding	chrV	1	14286156	26.1731	2.97801	0.0591576	0.849425	0.99443	-3.96245	0.120226
WBGene00000503	cht-1	C04F6.3	coding	chrX	-1	3397594	30.5962	1.77972	0.248604	-2.71622	0.494167	-2.81067	0.120669
WBGene00006539	tbb-6	T04H1.9	coding	chrV	1	12261785	66.5762	1.06465	0.445643	1.34655	0.988424	2.19722	0.121472
WBGene00022635	ZC581.9	ZC581.9	coding	chrI	-1	6665121	65.4107	2.15006	0.00165442	2.43329	0.000545127	1.41028	0.121603
WBGene00004161	pqn-80	Y111B2A.14	coding	chrIII	1	12626474	159.829	0.165817	0.791938	0.409151	0.99443	0.851193	0.121788
WBGene00013013	clec-145	Y48E1B.16	coding	chrII	-1	13588966	38.5117	0.136082	0.909259	0.586083	0.99443	1.43994	0.121788
WBGene00009554	F39B2.3	F39B2.3	coding	chrI	-1	14788113	95.7829	0.517148	0.480881	0.24644	0.99443	1.13754	0.122502
WBGene00001603	gln-2	K03H1.1	coding	chrIII	-1	9943152	1322.33	-0.211862	0.78535	-0.00162485	1	-1.07073	0.122527
WBGene00017312	pitr-5	F09G2.3	coding	chrV	1	7184891	68.8302	-0.205218	0.883801	-0.216732	1	-1.81523	0.125158
WBGene00004762	sel-5	F35G12.3	coding	chrIII	-1	4571721	296.218	0.893533	0.0636239	0.462573	0.99443	0.861286	0.125757
WBGene00018489	F46E10.2	F46E10.2	coding	chrV	1	6520416	3.70484	-3.62236	0.159613	-1.10326	0.99443	-4.84358	0.127092
WBGene00001690	grd-1	R08B4.1	coding	chrX	1	11109384	6.30458	2.72455	0.218993	0.383186	1	3.66994	0.12726
WBGene00008185	best-10	C49A1.2	coding	chrI	-1	14209203	46.5305	-1.87159	0.0756463	0.0161822	1	-1.85263	0.129985
WBGene00020986	W03D8.3	W03D8.3	coding	chrI	-1	2820845	62.4787	-1.96848	0.0186736	-0.683845	0.99443	-1.5418	0.13047
WBGene00015891	C17C3.6	C17C3.6	coding	chrII	1	5550029	2.38554	-2.42645		-3.59066	0.929842	-5.52261	0.13047
WBGene00010362	enu-3.1	H04D03.1	coding	chrIII	1	10436512	40.809	-0.506542	0.6018	-0.350024	0.99443	-1.4851	0.130638
WBGene00016339	C33C12.7	C33C12.7	coding	chrII	-1	2174618	27.4042	-1.74247	0.0602962	0.143676	1	-1.63758	0.133006
WBGene00012002	T24H10.4	T24H10.4	coding	chrII	1	9109477	117.947	1.26178	0.0119969	0.435564	0.99443	0.951109	0.133283
WBGene00015620	C08G9.2	C08G9.2	coding	chrIV	-1	7664166	5.45671	4.73447	0.0424194	2.37112	0.99443	4.21336	0.133283
WBGene00021303	Y32G9A.5	Y32G9A.5	coding	chrV	1	1907653	3.52285	4.80766	0.103811	1.48597	0.99443	5.10316	0.133821
WBGene00013969	tep-1	ZK337.1	coding	chrI	1	14993810	1072.92	0.746057	0.169751	0.538599	0.99443	0.915832	0.135625
WBGene00007382	C06C6.8	C06C6.8	coding	chrV	1	15997116	33.1581	0.691341	0.522771	1.41244	0.731855	1.61452	0.135838
WBGene00000097	aip-1	F58E10.4	coding	chrV	1	14012318	198.402	-0.33234	0.715436	-0.605419	0.99443	1.27134	0.136043
WBGene00010072	F54F12.1	F54F12.1	coding	chrIII	-1	13049516	186.858	-0.111052	0.923969	-0.286218	0.99443	-1.38245	0.137331
WBGene00011357	T01H10.4	T01H10.4	Coding_pseudogene	chrX	-1	12116547	2.89908	0	1	4.13825	0.832682	5.17145	0.137776
WBGene00007386	C06H2.2	C06H2.2	coding	chrV	1	11125204	131.363	-0.942084	0.0809372	-0.798391	0.770337	-0.940088	0.138077
WBGene00015661	C09H5.7	C09H5.7	coding	chrV	-1	8084100	70.8247	-0.409273	0.753076	-0.223299	1	-1.81323	0.139242
WBGene00194818	N/A	C18H7.13	coding	chrIV	-1	589030	6.88872	3.5462	0.175113	1.72308	0.99443	4.36005	0.139356
WBGene00013547	Y75B8A.10	Y75B8A.10	coding	chrIII	-1	12180689	13.6934	-0.0338917	0.98479	0.128298	1	-2.22118	0.139721
WBGene00016893	C53B7.2	C53B7.2	coding	chrX	1	6846193	13.9287	1.31803	0.405403	-0.285129	1	-2.98542	0.139956
WBGene00022692	ZK250.9	ZK250.9	coding	chrII	-1	1963068	3.82276	0.795174	0.856499	-0.358771	1	5.05094	0.139956
WBGene00007509	C10C5.5	C10C5.5	coding	chrIV	1	9381404	38.4027	-1.31881	0.197615	-1.42237	0.79096	-1.71238	0.140677
WBGene00017402	F12E12.1	F12E12.1	coding	chrII	1	3741885	8.82407	2.90231	0.125814	-0.160813	1	-4.51213	0.141603
WBGene00007503	C09H10.9	C09H10.9	coding	chrII	1	11104404	151.592	-0.177347	0.850879	0.230082	0.99443	-1.21905	0.14202
WBGene00016847	C50F7.9	C50F7.9	coding	chrIV	-1	7730657	2.60347	0.591011	0.905536	3.33223	0.988424	5.22152	0.14202
WBGene00017484	F15E6.3	F15E6.3	coding	chrIV	1	4294870	39.051	-3.34769	0.000258619	-2.60599	0.0402144	-1.83756	0.142101
WBGene00007840	C31C9.6	C31C9.6	coding	chrII	-1	13655814	23.9229	1.31408	0.174037	1.73955	0.33062	1.60276	0.142281
WBGene00004233	ptr-19	Y39A1B.2	coding	chrIII	1	10781782	4.84687	4.50058	0.104132	5.38111	0.23941	4.72779	0.142289
WBGene00002176	jip-1	F56D12.4	coding	chrII	1	1327000	57.6477	-0.0674854	0.95979	-0.288339	0.99443	1.3631	0.142289
WBGene00015899	C17E7.4	C17E7.4	coding	chrV	1	3892841	24.6137	2.53156	0.0893491	-0.673211	0.99443	-3.08314	0.142837
WBGene00007427	C08B6.6	C08B6.6	coding	chrV	1	10123613	6.56228	-4.2267	0.0559142	0.451362	0.99637	-3.60789	0.142838
WBGene00007682	C18D11.6	C18D11.6	coding	chrIII	1	11810456	10.1793	0.909247	0.738957	0.607226	0.99637	3.63352	0.142985
WBGene00001071	dpy-9	T21D12.2	coding	chrIV	-1	257382	7.40514	5.36123	0.0262928	2.9325	0.962537	4.38037	0.143088
WBGene00015522	C06E1.7	C06E1.7	coding	chrIII	-1	8591159	31.3303	-6.2679	8.09351e-06	0.605647	0.99443	-1.65727	0.14316
WBGene00010943	M176.4	M176.4	coding	chrII	1	9420417	106.335	-1.4579	0.0314864	-0.753634	0.988424	-1.20932	0.144226
WBGene00001529	gcy-2	R134.2	coding	chrII	-1	9507545	8.77002	-4.74924	0.0432356	1.54608	0.99443	-3.90167	0.144226
WBGene00044988	W01A8.8	W01A8.8	coding	chrI	-1	7053687	16.437	-1.79628	0.0781801	-1.52267	0.738916	-1.75254	0.144226
WBGene00009115	F25F2.1	F25F2.1	coding	chrIII	1	4508830	422.915	-0.523957	0.41628	0.481102	0.99443	0.995331	0.144226
WBGene00012470	Y17G7B.19	Y17G7B.19	coding	chrII	-1	12108209	16.3316	-1.34029	0.444139	0.306467	1	-2.85292	0.144226
WBGene00020594	ugt-10	T19H12.11	coding	chrV	-1	4898203	3.64597	2.09526	0.618376	3.42266	0.99443	5.73006	0.144226
WBGene00077751	irld-27	F14D2.17	coding	chrII	1	3331892	11.1086	-0.953634	0.621914	0.479255	0.99443	2.50985	0.144226
WBGene00007714	C25D7.1	C25D7.1	coding	chrV	-1	15036284	115.58	-1.04185	0.239092	0.102893	1	-1.44536	0.144919
WBGene00012544	Y37D8A.2	Y37D8A.2	coding	chrIII	1	12820040	452.548	-0.238047	0.726457	-0.582454	0.989946	-0.942523	0.145435
WBGene00007825	C30H6.8	C30H6.8	coding	chrIV	1	17382287	99.605	-1.27604	0.0241106	-0.184832	0.99443	-1.01163	0.146121
WBGene00000485	che-3	F18C12.1	coding	chrI	-1	8062006	42.5957	0.239834	0.823674	1.03335	0.885819	1.35574	0.146121
WBGene00004013	pha-4	F38A6.1	coding	chrV	1	20752905	55.9681	0.0509414	0.967984	0.53892	0.99443	1.32454	0.148073
WBGene00001553	gcy-33	F57F5.2	coding	chrV	-1	11995849	3.47441	4.47445	0.118019	3.86884	0.849352	4.81889	0.148531
WBGene00002026	hsp-70	C12C8.1	coding	chrI	-1	9320353	561.024	-2.39635	0.200567	-1.83829	0.99443	3.05463	0.148616
WBGene00010152	F56D5.9	F56D5.9	coding	chrIV	-1	9418415	2.96552	-3.87584	0.144721	-1.8714	0.99443	-4.7563	0.149033
WBGene00019135	math-32	F59H6.4	coding	chrII	1	2010655	41.869	-1.97456	0.0218357	0.347452	0.99443	-1.51911	0.149681
WBGene00017775	F25B5.3	F25B5.3	coding	chrIII	1	5948843	838.971	-0.607976	0.206667	0.050527	1	-0.784359	0.151716
WBGene00004205	psr-1	F29B9.4	coding	chrIV	1	4653375	249.384	-0.143439	0.863987	-0.277388	0.99443	-1.05591	0.151716
WBGene00020353	T08B6.4	T08B6.4	coding	chrIV	1	4905673	1614.22	-0.654453	0.405136	0.452677	0.99443	-1.21554	0.151937
WBGene00009238	selt-1.2	F28H7.4	coding	chrV	-1	10746528	26.568	-4.70806	4.77077e-05	1.19398	0.849352	-1.63125	0.152568
WBGene00006853	unc-130	C47G2.2	coding	chrII	1	11281922	24.222	0.319243	0.832268	2.22023	0.1904	1.84345	0.152635
WBGene00020416	T10E9.6	T10E9.6	coding	chrI	-1	6529159	48.5464	-0.912134	0.396607	0.459142	0.99443	-1.69	0.153541
WBGene00021995	Y59E9AL.5	Y59E9AL.5	coding	chrIV	-1	5221877	7.15437	-2.03074	0.410972	-1.91815	0.99443	-4.22808	0.155155
WBGene00021027	W04C9.5	W04C9.5	coding	chrI	-1	462645	7.4537	3.8035	0.159438	0.733219	0.99763	4.43733	0.155452
WBGene00021201	Y17G9B.4	Y17G9B.4	coding	chrIV	1	4752086	16.6244	1.31306	0.298766	1.50249	0.908384	1.97764	0.155452
WBGene00018966	F56D2.5	F56D2.5	coding	chrIII	-1	5578382	25.6779	-0.228054	0.875274	1.12677	0.975261	1.71247	0.155452
WBGene00021919	cutl-25	Y55D5A.6	coding	chrIII	-1	3042581	2.92166	3.45999	0.265852	3.88099	0.862778	4.8465	0.155808
WBGene00012788	Y43D4A.2	Y43D4A.2	coding	chrIV	-1	16744833	32.7708	-1.01982	0.323833	-0.905828	0.99443	-1.65219	0.155816
WBGene00021544	Y43B11AR.3	Y43B11AR.3	coding	chrIV	-1	7082265	23.0732	-0.644952	0.56244	-1.16325	0.929842	-1.68604	0.155873
WBGene00019191	N/A	H12I13.2	coding	chrII	-1	6065977	17.8523	-0.376095	0.856683	0.810367	0.99443	-2.84246	0.157131
WBGene00018394	F43E2.6	F43E2.6	coding	chrII	-1	7367374	23.5738	-2.50672	0.0248632	1.01104	0.99443	-1.89837	0.158296
WBGene00015107	viro-2	B0280.13	coding	chrIII	1	7128837	21.9747	0.989297	0.530964	1.73473	0.908384	2.28472	0.158296
WBGene00012174	W01B6.8	W01B6.8	coding	chrIV	-1	10083451	18.2371	-2.51389	0.0134732	0.657578	0.99443	-1.73247	0.158451
WBGene00015049	B0218.5	B0218.5	coding	chrIV	-1	8155237	98.7928	-0.906042	0.343224	0.276617	0.99443	-1.49853	0.159697
WBGene00012220	W03C9.2	W03C9.2	coding	chrII	1	11962271	19.5985	2.69845	0.0358935	0.790293	0.99443	2.25772	0.160749
WBGene00007858	C31H5.7	C31H5.7	coding	chrI	1	9041367	18.7447	-0.944303	0.457072	-0.474694	0.99443	-1.98002	0.161056
WBGene00017279	F09C12.8	F09C12.8	coding	chrII	1	5112715	415.328	-0.642714	0.377257	0.263452	0.99443	-1.12	0.161065
WBGene00014156	ZK930.6	ZK930.6	coding	chrII	1	11885525	40.5635	-0.0842163	0.957508	-0.398069	0.99443	-1.6888	0.16168
WBGene00017808	nspd-9	F26A1.10	coding	chrIII	-1	4829974	442.657	-0.944096	0.135788	0.708323	0.954096	1.03762	0.162008
WBGene00015887	C17C3.1	C17C3.1	coding	chrII	1	5570620	165.028	-0.586154	0.458854	-0.479475	0.99443	-1.19101	0.163189
WBGene00020173	T02H6.3	T02H6.3	coding	chrII	1	691888	2.02302	-5.3654		-2.53758	0.99443	-5.3857	0.163189
WBGene00044270	F35E2.10	F35E2.10	Coding_pseudogene	chrI	-1	11719893	64.6249	-1.66117	0.414365	0.191237	1	-3.13371	0.163325
WBGene00008355	fbxa-141	D1025.3	coding	chrX	-1	14511178	2.23178	-1.55363		-4.32197	0.833068	-5.30507	0.163325
WBGene00008988	F20G2.5	F20G2.5	coding	chrV	1	13771495	61.7381	-0.715386	0.471817	1.4555	0.494167	1.42329	0.163754
WBGene00008566	acox-1.3	F08A8.3	coding	chrI	1	12946936	5.31152	0.0224251	0.994482	-0.633017	0.994449	-4.61712	0.163754
WBGene00004997	spp-12	T22G5.7	coding	chrV	1	13889855	4.33864	-1.26311	0.68712	-5.18239	0.544974	-5.2037	0.166456
WBGene00018496	F46F5.5	F46F5.5	coding	chrII	-1	812148	6.95947	0.301173	0.903157	-1.48024	0.99443	-3.60811	0.167811
WBGene00011191	R10D12.10	R10D12.10	coding	chrV	-1	13956147	176.793	-1.13168	0.146387	0.237522	0.99443	-1.27449	0.16842
WBGene00012813	Y43F8B.2	Y43F8B.2	coding	chrV	-1	19519895	269.244	-0.51299	0.553346	0.375863	0.99443	1.24278	0.16842
WBGene00010633	nspd-2	K07F5.5	coding	chrIV	1	9844009	1183.67	-0.226865	0.740055	-0.490097	0.99443	-0.914256	0.16842
WBGene00006760	unc-23	H14N18.1	coding	chrV	1	8936370	345.984	-0.744241	0.302713	0.0285396	1	1.11685	0.171723
WBGene00043986	fut-5	T05A7.10	coding	chrII	-1	4665890	27.5131	-0.967982	0.30271	-0.0515689	1	-1.48917	0.173415
WBGene00015125	B0303.3	B0303.3	coding	chrIII	-1	8686037	980.585	-0.249937	0.584845	-0.269713	0.99443	-0.653415	0.173415
WBGene00015908	C17F3.3	C17F3.3	coding	chrI	1	6682369	250.686	-0.909235	0.222861	-0.0639565	1	-1.18523	0.173554
WBGene00008342	frpr-5	C56A3.3	coding	chrV	-1	13532014	16.6017	0.479504	0.7515	1.3677	0.949157	1.92541	0.176528
WBGene00013830	ZC15.1	ZC15.1	coding	chrV	1	20306072	3.99329	-0.719579	0.81627	0.916774	0.99443	-4.80073	0.176528
WBGene00003437	msp-42	F26G1.8	Coding_pseudogene	chrII	1	4787154	4071.49	0.168431	0.842084	-0.297981	0.99443	-1.04952	0.176528
WBGene00000898	daf-2	Y55D5A.5	coding	chrIII	-1	2995755	353.218	0.983622	0.0587209	0.474835	0.99443	0.879466	0.180763
WBGene00013189	Y54E2A.4	Y54E2A.4	coding	chrII	1	14754593	488.936	0.789441	0.0248696	0.383428	0.99443	0.611928	0.180782
WBGene00007291	lips-2	C04B4.3	coding	chrX	1	12285756	81.2213	-1.67403	0.0292661	1.68677	0.0685013	1.22456	0.182915
WBGene00008805	git-1	F14F3.2	coding	chrX	1	10524836	42.0059	1.50097	0.0350748	-0.459475	0.99443	1.22374	0.182915
WBGene00003474	mtl-2	T08G5.10	coding	chrV	-1	14018257	66.5982	-1.14979	0.31886	-0.740752	0.99443	-1.78046	0.183337
WBGene00019898	R05G6.4	R05G6.4	coding	chrIV	1	7513164	59.0297	0.846904	0.247419	0.785188	0.954096	1.13401	0.184309
WBGene00020970	W03A5.6	W03A5.6	coding	chrIII	-1	5440074	11.885	0.79422	0.593729	1.42912	0.954096	2.02966	0.184309
WBGene00006719	ubc-24	F49E12.4	coding	chrII	1	8405552	41.4363	-1.66803	0.0455087	-0.301008	0.99443	-1.39686	0.185463
WBGene00000039	acn-1	C42D8.5	coding	chrX	-1	5092250	10.3373	4.56808	0.0880272	2.29776	0.99443	4.42781	0.185463
WBGene00017131	E04F6.15	E04F6.15	coding	chrII	-1	7208760	10.5421	-0.466996	0.773081	-0.805042	0.99443	-2.28586	0.185471
WBGene00019150	H04J21.1	H04J21.1	coding	chrIII	-1	2366874	70.3699	-0.780717	0.572092	0.700881	0.99443	-1.98846	0.186072
WBGene00000793	crh-1	Y41C4A.4	coding	chrIII	1	11657638	172.306	0.0728879	0.909923	0.357361	0.99443	0.73705	0.186397
WBGene00017215	F07F6.1	F07F6.1	coding	chrII	1	5437874	285.449	-0.465798	0.557904	0.0949127	1	-1.13588	0.187742
WBGene00003451	msp-58	ZK354.10	Coding_pseudogene	chrIV	1	5308456	152.908	-0.326978	0.767403	-0.310111	0.99443	-1.43481	0.187986
WBGene00009515	clec-170	F38A1.1	coding	chrIV	1	1266866	13.7258	-3.33087	0.0060419	-2.16177	0.494167	-2.04162	0.188041
WBGene00003700	nhr-110	Y46H3D.5	coding	chrV	-1	1622498	19.2242	-0.701092	0.530964	-0.851611	0.99443	-1.65778	0.188561
WBGene00013823	Y116F11B.7	Y116F11B.7	coding	chrV	1	19848295	59.8063	-1.1071	0.116569	0.637506	0.99443	-1.1433	0.188776
WBGene00000950	deg-1	C47C12.6	coding	chrX	1	7763158	21.7109	1.41567	0.161642	1.56746	0.638867	1.60068	0.188776
WBGene00011438	T04F3.3	T04F3.3	coding	chrV	1	11758917	172.858	-0.851211	0.236434	0.331237	0.99443	-1.12053	0.188776
WBGene00021173	Y8A9A.4	Y8A9A.4	coding	chrII	1	3790753	3.72264	-1.93434	0.472106	-1.20276	0.99443	-4.74764	0.188776
WBGene00016744	bbs-9	C48B6.8	coding	chrI	-1	6917587	7.52954	0.0397259	0.98889	1.13226	0.99443	2.69785	0.19128
WBGene00008944	F19B2.5	F19B2.5	coding	chrV	-1	20162617	283.185	-1.27341	0.135788	-0.955094	0.954096	1.35861	0.192348
WBGene00019095	F59A7.8	F59A7.8	coding	chrV	1	2008689	117.603	0.0283557	0.984286	0.684147	0.99443	-1.46129	0.192836
WBGene00021266	Y22D7AR.14	Y22D7AR.14	coding	chrIII	-1	1688135	2.94209	-5.28235	0.106256	-0.324166	1	-5.30265	0.19421
WBGene00017391	F12A10.2	F12A10.2	coding	chrII	1	5495090	5.04071	0.292858	0.907319	0.466369	0.997319	-4.07887	0.19421
WBGene00018467	sdpn-1	F45E1.7	coding	chrX	-1	7988883	43.1868	0.113868	0.928149	1.10285	0.879383	1.36362	0.19421
WBGene00011500	T05G5.5	T05G5.5	coding	chrIII	-1	9749498	86.7065	0.480716	0.510952	0.507439	0.99443	1.03771	0.194726
WBGene00007748	C26E1.2	C26E1.2	coding	chrV	1	13305155	25.0713	0.483257	0.720978	0.725691	0.99443	1.73809	0.194907
WBGene00044233	dolk-1	Y56A3A.36	coding	chrIII	-1	11929548	24.8695	0.643274	0.576831	1.38325	0.809858	1.57869	0.19663
WBGene00018568	F47E1.4	F47E1.4	coding	chrX	1	9062779	21.1527	1.22933	0.221721	-0.154274	1	1.54864	0.197157
WBGene00022103	cdh-12	Y71D11A.1	coding	chrIII	1	1152034	27.5479	3.87747	0.0208301	1.25275	0.99443	2.89575	0.19751
WBGene00000993	dhs-30	T25G12.7	coding	chrX	-1	17230645	79.7986	-1.28845	0.0595421	-0.929619	0.862778	-1.12989	0.19751
WBGene00009429	irg-5	F35E12.5	coding	chrV	-1	13736994	4586.55	-0.946573	0.339308	-1.86602	0.205372	-1.48792	0.19751
WBGene00012193	vps-25	W02A11.2	coding	chrI	-1	12733289	137.587	-0.580936	0.336113	-1.38108	0.0338458	-0.910558	0.198363
WBGene00017636	F20D6.6	F20D6.6	coding	chrV	1	8159921	209.468	-0.76272	0.21788	-0.0913605	1	-0.958955	0.198898
WBGene00022328	Y82E9BL.12	Y82E9BL.12	coding	chrIII	1	1309179	21.092	-2.03941	0.069144	-1.63445	0.773904	-1.82518	0.199745
WBGene00001389	far-5	F15B9.3	coding	chrV	1	12995586	10.3292	-0.606407	0.694595	-0.373715	0.994449	-2.23568	0.199745
WBGene00006366	sym-1	C44H4.3	coding	chrX	1	14581585	12.4976	1.90971	0.239458	-4.96567	0.180752	-3.06853	0.199782
WBGene00013988	ZK512.10	ZK512.10	coding	chrIII	1	9130803	20.7887	-3.34897	0.00101979	-0.326971	0.99443	-1.73782	0.200569
WBGene00012872	Y45F10B.8	Y45F10B.8	coding	chrIV	-1	13577309	7.94257	0.376551	0.843643	0.257506	1	-2.88767	0.201212
WBGene00017106	E02H9.9	E02H9.9	coding	chrIII	-1	2467273	749.491	-1.57916	0.0704784	-1.28691	0.776365	-1.42769	0.20262
WBGene00007162	fbxa-153	B0391.5	coding	chrV	-1	15605705	5.60104	4.32866	0.0773568	4.03299	0.597752	3.99781	0.20262
WBGene00016318	C32D5.11	C32D5.11	coding	chrII	-1	6352498	353.935	0.630643	0.141961	0.724319	0.494167	0.679002	0.20262
WBGene00011586	flp-33	T07D10.6	coding	chrI	-1	12624239	56.2777	-0.804315	0.377799	-0.927654	0.967803	-1.35613	0.20262
WBGene00010804	M01E5.1	M01E5.1	coding	chrI	1	13274100	4.19848	-1.30966	0.593686	0.14484	1	-4.34005	0.20262
WBGene00018767	F53G2.2	F53G2.2	coding	chrII	1	2481926	3.61559	1.86647	0.594538	2.36926	0.99443	4.61176	0.20262
WBGene00018994	F56H1.3	F56H1.3	coding	chrI	-1	5729796	53.1928	-0.615511	0.602785	0.0633138	1	-1.65763	0.20262
WBGene00000691	col-117	T28C6.4	coding	chrIV	-1	8822952	43.2501	0.226451	0.805214	-0.706037	0.99443	-1.18056	0.20262
WBGene00006137	str-77	W06D12.4	coding	chrV	1	17718921	2.25724	-5.13683		-0.908039	0.99443	-5.15713	0.202712
WBGene00007948	C35A5.4	C35A5.4	coding	chrV	1	10497036	123.716	-2.16756	0.00259544	0.143388	1	-1.30748	0.202899
WBGene00008018	tbc-8	C38H2.1	coding	chrIII	1	10365002	55.1609	1.12415	0.160004	0.658123	0.99443	1.25141	0.203854
WBGene00020900	T28F2.1	T28F2.1	coding	chrI	1	3639651	10.7861	-2.6435	0.0424194	-1.76765	0.827359	-2.08591	0.205015
WBGene00001588	lgc-56	F09C12.1	coding	chrII	1	5130376	14.3683	-1.08755	0.445795	-1.64529	0.916802	-2.12973	0.205015
WBGene00008405	ttll-12	D2013.9	coding	chrII	1	9338899	221.659	0.156648	0.841299	0.186441	0.99443	0.936229	0.205015
WBGene00022689	math-48	ZK250.6	coding	chrII	-1	1944063	52.228	-0.211918	0.857429	0.843186	0.99443	-1.44312	0.205015
WBGene00012873	Y45F10B.9	Y45F10B.9	coding	chrIV	-1	13596948	6.61717	-0.294545	0.917591	1.29081	0.99443	-4.2615	0.205104
WBGene00013976	hizr-1	ZK455.6	coding	chrX	1	11318212	11.9189	-1.72316	0.297728	-0.653024	0.99443	-2.57711	0.205795
WBGene00004904	snf-5	Y46G5A.30	coding	chrII	-1	12861879	1475.7	-0.770681	0.298766	0.218083	0.99443	-1.11686	0.205795
WBGene00007559	C14A4.8	C14A4.8	coding	chrII	-1	10597074	46.3633	-0.071764	0.966802	-0.48907	0.99443	-1.76242	0.205795
WBGene00013681	N/A	Y105E8A.24	coding	chrI	-1	14567320	412.884	0.364958	0.398474	0.552459	0.818921	0.630071	0.206576
WBGene00013495	clec-236	Y70C5C.5	coding	chrV	1	16718396	70.6999	-0.624827	0.666259	-0.0202785	1	-1.95082	0.206654
WBGene00010064	F54F7.2	F54F7.2	coding	chrX	1	11843593	7.62303	0.977577	0.559418	-1.40321	0.99443	-2.93373	0.20841
WBGene00017385	F11G11.5	F11G11.5	coding	chrII	1	4857917	311.35	0.353255	0.57422	0.0676045	1	0.867106	0.209294
WBGene00018501	F46F5.10	F46F5.10	coding	chrII	1	823836	10.5679	-2.39477	0.354767	3.78117	0.149919	-4.09737	0.211386
WBGene00016118	C25H3.9	C25H3.9	coding	chrII	-1	5690116	498.342	-0.381395	0.401298	-0.58445	0.809858	-0.661027	0.212664
WBGene00015944	C18A3.7	C18A3.7	coding	chrII	-1	5729572	85.5599	-0.532742	0.573779	0.305232	0.99443	-1.32093	0.212664
WBGene00015845	C16C8.7	C16C8.7	coding	chrII	-1	3459622	778.545	-1.25119	0.0846482	-1.11227	0.721277	-1.1644	0.212875
WBGene00001507	fut-4	K12H6.3	coding	chrII	-1	2819440	4.22048	4.08586	0.128325	2.0346	0.99443	4.2211	0.212875
WBGene00004119	pqn-31	F21C10.8	coding	chrV	1	9109581	25.8535	2.35706	0.134266	2.62403	0.503414	2.46761	0.213248
WBGene00019753	M03E7.1	M03E7.1	coding	chrV	1	5623626	3.53028	2.15206	0.47822	3.47521	0.862778	4.10894	0.213248
WBGene00013481	Y69H2.3	Y69H2.3	coding.ncRNA	chrV	-1	18656071	7144.61	-0.508686	0.559518	-1.5672	0.180752	-1.20849	0.213248
WBGene00010175	F56H11.2	F56H11.2	coding	chrIV	-1	9531251	13.9082	-0.257261	0.872211	-1.85939	0.738916	-1.98386	0.213248
WBGene00013580	Y79H2A.3	Y79H2A.3	coding	chrIII	-1	12031419	375.278	0.513782	0.48388	0.596544	0.99443	1.03354	0.214619
WBGene00000659	col-84	K12D12.3	coding	chrII	1	11868472	3.30005	0.818845	0.841652	3.10019	0.968901	4.36385	0.216269
WBGene00017019	D1014.6	D1014.6	coding	chrV	1	8121221	2.3794	0		0.603016	1	5.41666	0.216269
WBGene00020978	W03B1.9	W03B1.9	coding	chrIV	-1	4352611	158.317	-0.349435	0.7238	0.307149	0.99443	-1.27681	0.216737
WBGene00011954	T23F11.2	T23F11.2	coding	chrIII	-1	4654273	456.132	-0.201806	0.8069	0.267557	0.99443	-1.00982	0.217273
WBGene00016949	C55C2.3	C55C2.3	coding	chrI	1	2560398	9.2956	-1.63114	0.413234	0.263481	1	-3.12068	0.21763
WBGene00016415	ampd-1	C34F11.3	coding	chrII	1	5203303	544.026	-0.402478	0.45094	0.212295	0.99443	-0.760041	0.21782
WBGene00016165	wdr-60	C27F2.1	coding	chrIII	1	4987209	6.41677	1.35569	0.478595	0.387367	1	2.62371	0.21782
WBGene00003426	msp-19	F36H12.7	coding	chrIV	1	5260546	516.646	-0.329383	0.72806	-0.104513	1	-1.21704	0.21782
WBGene00012741	Y40H4A.2	Y40H4A.2	coding	chrV	-1	14583291	122.347	-1.97589	0.00631198	0.316114	0.99443	-1.25975	0.218768
WBGene00022478	fbxa-35	Y119D3A.3	coding	chrIII	1	1295676	2.72101	0.616721	0.902086	4.36839	0.802081	4.82362	0.218768
WBGene00005685	sru-22	F36G9.5	coding	chrV	-1	15972887	7.81586	0.390949	0.862616	0.884522	0.99443	2.50432	0.219144
WBGene00019425	K06A1.2	K06A1.2	coding	chrII	1	6443999	103.376	-0.81325	0.481236	0.346321	0.99443	-1.63417	0.219713
WBGene00010719	K09E4.1	K09E4.1	coding	chrII	1	14137755	415.171	-0.538596	0.523217	0.343568	0.99443	-1.1738	0.219713
WBGene00010661	tyr-2	K08E3.1	coding	chrIII	1	13744121	53.6969	-1.02512	0.284183	-0.700822	0.99443	-1.434	0.221149
WBGene00017099	E02H9.1	E02H9.1	coding	chrIII	1	2468476	308.697	-1.63504	0.0027488	-1.27884	0.189294	-0.982158	0.221234
WBGene00011180	R09H10.2	R09H10.2	coding	chrIV	1	10605256	47.0454	-1.59422	0.0797062	-0.899316	0.99443	-1.44222	0.221608
WBGene00020003	R11E3.1	R11E3.1	coding	chrIV	1	4789727	361.065	-0.623348	0.426401	0.425816	0.99443	-1.12155	0.221628
WBGene00022229	Y73B6A.2	Y73B6A.2	coding	chrIV	-1	6733464	10.2517	-6.44227	0.00525905	0.771183	0.99443	-3.26571	0.222345
WBGene00018068	F35H10.2	F35H10.2	coding	chrIV	1	8329212	50.4963	-5.1452	5.54568e-12	0.0950392	1	-1.07321	0.223489
WBGene00011664	T09F3.5	T09F3.5	coding	chrII	1	10396818	56.1879	1.31626	0.0486836	0.540161	0.99443	1.08813	0.223489
WBGene00019520	K08B12.1	K08B12.1	coding	chrV	1	6259390	4.26383	4.00243	0.17441	0.504539	1	4.49389	0.223489
WBGene00011801	T16G1.7	T16G1.7	coding	chrV	-1	12932925	178.985	-0.671258	0.413187	-0.581936	0.99443	-1.17787	0.223489
WBGene00018455	fbxc-42	F45D11.9	coding	chrII	1	991656	7.91567	1.66473	0.49472	-1.67836	0.99443	-4.45184	0.223489
WBGene00008424	D2045.7	D2045.7	coding	chrIII	1	10479787	65.4637	-0.441203	0.623875	-3.0545	2.72266e-06	-1.21421	0.223489
WBGene00015860	C16D9.5	C16D9.5	coding	chrV	-1	8243612	91.2768	-0.221919	0.759223	-1.65646	0.00384582	-0.913898	0.223489
WBGene00018495	F46F5.4	F46F5.4	coding	chrII	-1	805037	7.54842	-2.69206	0.20246	-0.310941	1	-3.33331	0.223902
WBGene00008578	F08G2.7	F08G2.7	coding	chrII	-1	13836169	11.2385	1.8506	0.262306	1.2212	0.99443	2.43694	0.224995
WBGene00185006	F59B2.15	F59B2.15	coding	chrIII	-1	9002042	18.2861	-2.63767	0.0109233	0.0102273	1	-1.65762	0.225157
WBGene00022108	Y71F9AL.2	Y71F9AL.2	coding	chrI	1	2915178	228.075	-1.17302	0.104264	0.261245	0.99443	-1.13173	0.225157
WBGene00012732	wac-1.2	Y40B1A.1	coding	chrI	1	13344033	33.0078	0.331383	0.789472	0.356717	0.99443	1.4891	0.225157
WBGene00003446	msp-53	R13H9.4	coding	chrIV	-1	5064633	3876.94	-0.327681	0.642313	-0.0881903	1	-0.933591	0.226042
WBGene00020913	W01B11.1	W01B11.1	coding	chrI	1	3299608	21.1642	-1.83062	0.132653	0.858142	0.99443	-1.88571	0.226571
WBGene00005093	srd-15	C04E6.10	coding	chrV	-1	5904900	3.55504	4.92253	0.135429	0.603004	1	5.09385	0.226571
WBGene00018332	F42A9.3	F42A9.3	coding	chrIV	1	8617240	31.1099	-2.03436	0.043177	0.372764	0.99443	-1.60192	0.226575
WBGene00194886	C05B5.12	C05B5.12	coding	chrIII	1	9987290	6.68396	-1.16467	0.515756	-0.489649	0.99443	-2.74801	0.227307
WBGene00008340	C55A6.11	C55A6.11	coding	chrV	1	11520567	23.8182	-1.07879	0.312825	-0.0425068	1	-1.59519	0.227906
WBGene00021020	W04B5.3	W04B5.3	coding	chrIII	1	2418335	256.697	-0.382713	0.623132	0.220319	0.99443	1.02752	0.227906
WBGene00009589	F40F11.4	F40F11.4	coding	chrIV	-1	11588296	14.8586	-1.48177	0.416212	1.46993	0.99443	-2.79388	0.228394
WBGene00016183	C28F5.1	C28F5.1	coding	chrII	1	7505302	7.85687	-0.39092	0.846016	0.344762	1	-2.75582	0.228652
WBGene00013052	scrm-7	Y50E8A.9	coding	chrV	-1	14778319	58.2118	0.0881231	0.937455	-0.256754	0.99443	-1.2049	0.228652
WBGene00021212	Y18H1A.8	Y18H1A.8	coding	chrI	1	758759	399.068	-1.36905	0.0315709	-0.848787	0.907827	-1.04264	0.228667
WBGene00007546	nhr-153	C13C4.1	coding	chrV	1	12101750	14.1672	-1.63307	0.140349	-0.627212	0.99443	-1.70586	0.229613
WBGene00138721	pals-37	C54D10.14	coding	chrV	-1	12437480	7.47558	0.0481862	0.986767	2.04111	0.954096	2.7577	0.229764
WBGene00004231	ptr-17	Y18D10A.7	coding	chrI	1	12834655	2.64466	2.11143	0.594584	3.78627	0.943472	4.98116	0.230229
WBGene00021873	clec-82	Y54G2A.8	coding	chrIV	1	2835662	40.4937	-0.81153	0.409167	0.452167	0.99443	1.32984	0.231361
WBGene00010892	dhhc-6	M18.8	coding	chrIV	1	12124928	235.092	0.255575	0.685938	-0.501501	0.99443	-0.818191	0.231361
WBGene00008341	ttr-44	C56A3.2	coding	chrV	-1	13529549	156.921	-1.93048	0.000660319	-0.994154	0.75273	-1.04173	0.231873
WBGene00012976	sup-35	Y48A6C.3	coding	chrIII	-1	11117136	38.8357	0.788556	0.287536	0.738097	0.989946	1.07918	0.231873
WBGene00019167	H06I04.1	H06I04.1	coding	chrIII	1	3091839	63.7315	0.525085	0.553962	0.93855	0.925615	1.19124	0.231873
WBGene00050912	F43E2.12	F43E2.12	Coding_pseudogene	chrII	1	7371766	27.6814	-2.59482	0.00493684	0.807175	0.99443	-1.49611	0.232772
WBGene00017335	F10D2.10	F10D2.10	coding	chrV	-1	7150696	64.3983	-1.20925	0.167323	0.71368	0.99443	-1.32995	0.232772
WBGene00010116	cest-13	F55F3.2	coding	chrX	1	13760222	21.2708	-0.945654	0.423184	-0.725176	0.99443	-1.70572	0.232772
WBGene00017998	F33D4.6	F33D4.6	coding	chrIV	-1	7714153	9.59659	0.0719024	0.986456	2.85489	0.982358	4.04525	0.234811
WBGene00012182	osta-3	W01D2.5	coding	chrII	1	14812491	82.2137	1.19129	0.108737	0.767834	0.99443	1.14905	0.2361
WBGene00000818	csn-6	Y67H2A.6	coding	chrIV	1	13300802	198.014	0.598301	0.197615	0.618885	0.827359	0.694741	0.2361
WBGene00011199	N/A	R10E4.2	coding	chrIII	-1	4276179	278.971	0.486963	0.37685	0.526902	0.99443	0.780801	0.2361
WBGene00016314	C32D5.6	C32D5.6	coding	chrII	-1	6331870	21.4744	0.0742037	0.9637	-1.18033	0.954096	-1.64875	0.2361
WBGene00011291	R102.4	R102.4	coding	chrIV	-1	10691971	178.698	-0.0306291	0.970043	0.169061	0.99443	-0.803655	0.2361
WBGene00019587	K09F6.4	K09F6.4	coding	chrII	-1	2262202	66.3965	0.0164019	0.99047	0.272323	0.99443	-1.37042	0.2361
WBGene00019200	H14E04.3	H14E04.3	coding	chrIII	-1	2384937	5.04032	2.28264	0.388308	2.84715	0.929842	3.6603	0.23697
WBGene00013014	Y48E1C.1	Y48E1C.1	coding	chrII	1	13414954	83.0249	0.741546	0.239251	0.328843	0.99443	0.926635	0.237476
WBGene00014813	M176.9	M176.9	Coding_pseudogene	chrII	-1	9409283	241.212	-1.01452	0.245437	0.195009	1	-1.28682	0.239402
WBGene00017885	dip-2	F28B3.4	coding	chrI	1	4934038	21.8164	1.82188	0.0901625	0.401672	0.99443	1.67781	0.23947
WBGene00194935	M02G9.4	M02G9.4	coding	chrII	1	10317209	10.528	-5.21231	0.0085397	1.17051	0.99443	-2.17786	0.240734
WBGene00011250	R11H6.2	R11H6.2	coding	chrV	1	14597924	126.271	1.40488	0.0090938	0.461413	0.99443	0.918809	0.240734
WBGene00020990	W03D8.9	W03D8.9	coding	chrI	-1	2784619	1847.61	-0.191497	0.831059	-0.0879185	1	-1.0404	0.240734
WBGene00017463	F14D12.1	F14D12.1	coding	chrX	1	5603731	13.5844	1.73112	0.152489	1.56755	0.87485	1.82494	0.240849
WBGene00001613	glr-2	B0280.12	coding	chrIII	-1	7138621	10.3006	-2.15471	0.267829	1.00857	0.99443	2.25285	0.242325
WBGene00006583	tnc-2	ZK673.7	coding	chrII	1	10466792	9.2807	1.60621	0.391542	2.59077	0.703138	2.58661	0.243323
WBGene00006987	zmp-1	EGAP1.3	coding	chrIII	-1	5926853	28.6338	-0.226513	0.867972	0.520037	0.99443	1.4932	0.243957
WBGene00005241	srh-16	F55C5.9	coding	chrV	1	12292195	3.10862	1.4643	0.718266	4.9856	0.501866	4.55267	0.244036
WBGene00014077	ZK792.4	ZK792.4	coding	chrIV	-1	11678417	6.93736	1.87155	0.519285	5.58957	0.0458236	3.70734	0.24507
WBGene00000036	ace-2	Y44E3A.2	coding	chrI	-1	3301518	48.5064	-0.905377	0.255924	-0.707649	0.99443	-1.16838	0.24513
WBGene00019116	nhr-143	F59E11.11	coding	chrV	-1	8972991	10.6757	-1.42082	0.280644	-1.32375	0.988424	-1.96549	0.245522
WBGene00019020	F57H12.5	F57H12.5	coding	chrIV	1	7967446	270.076	-0.245875	0.778996	0.730162	0.988424	1.0534	0.246176
WBGene00006636	tsp-10	T14B4.4	coding	chrII	1	6718498	13.5136	-1.17383	0.360817	-2.06725	0.513297	-1.87035	0.247474
WBGene00022140	Y71G12A.4	Y71G12A.4	coding	chrI	-1	1885207	104.066	-2.10029	0.00901663	0.635789	0.99443	-1.33575	0.248813
WBGene00010573	chtb-1	K04H4.2	coding	chrIII	-1	9347630	12.7123	2.71549	0.101035	0.599299	0.99443	2.54538	0.248813
WBGene00044018	T04B2.8	T04B2.8	coding	chrIV	-1	10050560	11.3105	-1.68505	0.360172	0.648063	0.99443	-2.76729	0.248813
WBGene00015291	C01B12.8	C01B12.8	coding	chrII	1	23881	78.3341	-0.575162	0.439367	-0.321961	0.99443	-1.03729	0.248813
WBGene00044441	Y119C1B.11	Y119C1B.11	coding	chrI	-1	4552852	2.75741	-0.650775	0.874042	-5.30463	0.713055	-5.32594	0.248813
WBGene00008194	C49C3.4	C49C3.4	coding	chrIV	1	17320758	576.879	-0.104526	0.885982	0.51154	0.99443	0.802249	0.248813
WBGene00006889	pfd-3	T06G6.9	coding	chrI	1	12728162	104.237	0.0308071	0.968247	-1.30683	0.0150286	-0.76264	0.248813
WBGene00077490	M03A1.8	M03A1.8	coding	chrII	1	4560394	5.66198	2.98974	0.130287	1.19508	0.99443	2.99149	0.249059
WBGene00020052	R13A5.10	R13A5.10	coding	chrIII	-1	7582045	25.9602	-0.909838	0.355517	0.0576552	1	-1.42505	0.249059
WBGene00016504	C37C3.12	C37C3.12	coding	chrV	-1	7838566	17.4544	-1.51958	0.321288	0.555773	0.99443	1.96809	0.249882
WBGene00020728	T23E1.1	T23E1.1	coding	chrIV	1	3151358	2.43655	2.54367		3.54939	0.965168	4.80239	0.249882
WBGene00008806	mboa-7	F14F3.3	coding	chrX	-1	10521738	26.2176	1.09543	0.277715	-0.254816	0.997851	1.45078	0.250574
WBGene00014809	M142.3	M142.3	Coding_pseudogene	chrIII	1	10926994	23.6833	-0.473671	0.709186	-0.330093	0.99443	-1.63701	0.250614
WBGene00008007	C38D4.7	C38D4.7	coding	chrIII	-1	4809995	68.7503	-0.389617	0.746512	0.0889063	1	-1.49625	0.250614
WBGene00013824	Y116F11B.8	Y116F11B.8	coding	chrV	1	19857592	54.0946	-0.874185	0.385308	0.00147595	1	-1.42048	0.251438
WBGene00086554	D1081.12	D1081.12	coding	chrI	-1	8474076	113.532	-0.766173	0.431915	0.115889	1	-1.35426	0.252025
WBGene00021640	Y47G6A.14	Y47G6A.14	coding	chrI	-1	3462270	91.8654	0.285831	0.734395	0.723713	0.988424	1.02719	0.252328
WBGene00021349	arl-13	Y37E3.5	coding	chrI	1	2065730	11.514	0.129326	0.957275	1.33962	0.99443	2.16338	0.252328
WBGene00007384	swt-3	C06G8.1	coding	chrIV	-1	10778966	43.9662	-2.06103	0.030788	-0.963902	0.99443	-1.50644	0.253235
WBGene00017882	N/A	F28B3.1	coding	chrI	1	4938244	292.009	0.815484	0.0366225	0.343849	0.99443	0.620578	0.253235
WBGene00017810	clec-157	F26A1.12	coding	chrIII	-1	4843405	923.751	-1.30194	0.0391324	0.371471	0.99443	0.995687	0.253235
WBGene00001795	gtl-1	C05C12.3	coding	chrIV	-1	11248880	65.4009	1.00924	0.093718	0.485142	0.99443	0.925338	0.253235
WBGene00014055	ZK669.5	ZK669.5	coding	chrII	-1	7945450	9.04352	-0.420807	0.808123	-1.30636	0.99443	-2.21377	0.253235
WBGene00004155	pqn-73	W01C9.3	coding	chrII	1	8540669	9.06334	0.377778	0.885261	-0.0389693	1	2.76768	0.253235
WBGene00011197	srw-145	R10D12.17	coding	chrV	1	13937209	6.05072	1.85248	0.361354	1.97048	0.990265	2.80321	0.253422
WBGene00012979	Y48B6A.5	Y48B6A.5	coding	chrII	-1	14172762	356.595	-0.747344	0.388308	0.0561964	1	-1.20828	0.253422
WBGene00012211	ssp-37	W02D9.5	coding	chrI	-1	12561030	5.27149	1.51887	0.557904	1.11831	0.99443	-4.40926	0.253422
WBGene00018402	kvs-3	F44A2.2	coding	chrV	1	9318279	3.42148	2.3643	0.458941	3.04203	0.985711	4.20799	0.254169
WBGene00003403	mps-1	C29F5.4	coding	chrII	-1	6291750	19.1554	-0.63462	0.651252	-0.0364261	1	-1.86917	0.254169
WBGene00011376	gla-3	T02E1.3	coding	chrI	1	8214404	224.002	0.244475	0.796712	-0.393214	0.99443	-1.12625	0.254687
WBGene00020954	W02G9.4	W02G9.4	coding	chrV	1	2666864	15.4322	1.18162	0.562171	1.91625	0.981416	2.65373	0.255166
WBGene00021446	hlh-33	Y39A3CR.6	coding	chrIII	1	1855381	6.64744	3.78944	0.0746775	3.28342	0.724383	3.29388	0.255975
WBGene00008192	C49C3.2	C49C3.2	Coding_pseudogene	chrIV	1	17316673	19.0916	-1.83973	0.282305	0.107319	1	-2.50277	0.256061
WBGene00013777	Y116A8A.7	Y116A8A.7	coding	chrIV	1	16830175	2.74544	-2.9022	0.399831	-0.266449	1	-5.09118	0.256586
WBGene00020190	guk-1	T03F1.8	coding	chrI	-1	3859381	105.862	-0.610375	0.22983	-0.0697226	1	-0.738543	0.259275
WBGene00003431	msp-33	R05F9.8	coding	chrII	-1	4892264	6234.12	-0.282515	0.690995	-0.0690281	1	-0.888347	0.259564
WBGene00007959	C35C5.10	C35C5.10	coding	chrX	1	11554729	74.4705	-0.702227	0.385185	-0.968288	0.881314	-1.12638	0.260776
WBGene00020968	N/A	W03A5.4	coding	chrIII	-1	5431324	164.723	0.081579	0.928579	-0.376184	0.99443	-0.953967	0.260776
WBGene00013996	ZK550.2	ZK550.2	coding	chrIV	1	17245561	33.1768	-1.1839	0.29851	-0.826157	0.99443	-1.63452	0.260839
WBGene00044003	Y41E3.18	Y41E3.18	coding	chrIV	-1	15061897	58.5402	-0.412939	0.658626	0.536294	0.99443	-1.2018	0.264748
WBGene00003558	nca-2	C27F2.2	coding	chrIII	1	4965624	37.4218	0.662172	0.526967	2.12511	0.0436539	1.3631	0.265156
WBGene00011814	gtf-2H2C	T16H12.4	coding	chrIII	-1	10088169	128.023	0.793863	0.140827	0.687865	0.885819	0.79899	0.269339
WBGene00011166	chil-22	R09D1.10	coding	chrII	-1	9464413	6.05668	4.62149	0.132324	3.02423	0.99443	4.56885	0.26947
WBGene00016714	C46F2.1	C46F2.1	coding	chrX	1	8077696	51.3713	-2.61779	0.00566549	-1.27892	0.918512	-1.55786	0.269576
WBGene00009550	F38H4.6	F38H4.6	coding	chrIV	-1	11846982	80.7632	-0.573009	0.396433	0.121748	1	-0.935507	0.269576
WBGene00017968	skpo-3	F32A5.2	coding	chrII	1	7245874	76.7514	-0.683328	0.410625	-0.347504	0.99443	-1.14549	0.269576
WBGene00019436	K06A9.2	K06A9.2	coding	chrX	1	1536412	9.929	1.07673	0.594854	0.238087	1	2.56494	0.269576
WBGene00044158	Y53C12A.8	Y53C12A.8	coding	chrII	-1	9698628	37.8565	-0.643732	0.64044	-0.00360153	1	-1.78614	0.269576
WBGene00007429	C08B6.8	C08B6.8	coding	chrV	1	10134636	51.5469	0.0922337	0.927019	-0.958703	0.829078	-1.05638	0.271499
WBGene00020627	T20F5.5	T20F5.5	coding	chrI	-1	3917882	61.0625	-0.747928	0.384881	-0.00127026	1	-1.19092	0.272496
WBGene00009643	F42G4.6	F42G4.6	coding	chrII	1	13079346	291.541	-0.510423	0.49849	0.339661	0.99443	-1.00366	0.272496
WBGene00008282	C53D6.5	C53D6.5	coding	chrIV	1	9024723	4.32046	0.768029	0.783283	1.56126	0.99443	-4.22028	0.272861
WBGene00017736	F23C8.7	F23C8.7	coding	chrI	-1	2422336	253.324	-1.18639	0.0958872	0.643626	0.99443	1.05798	0.274917
WBGene00021407	Y38C1AB.5	Y38C1AB.5	coding	chrIV	-1	8765	5.76801	-1.82379	0.361892	-0.949364	0.99443	-2.98559	0.275668
WBGene00008657	clec-154	F10F2.5	Coding_pseudogene	chrIII	1	4638295	26.7005	-2.79034	0.0595345	0.292992	1	-2.22575	0.277536
WBGene00011476	exc-12	T05D4.3	coding	chrIII	-1	13566775	4.8966	2.87701	0.287753	1.47855	0.99443	3.77398	0.277536
WBGene00021948	kvs-5	Y55F3C.3	coding	chrIV	1	742083	117.226	-0.751882	0.344467	-0.856826	0.950108	-1.10693	0.277536
WBGene00000702	col-128	F12F6.9	coding	chrIV	-1	11549979	31.6861	1.23696	0.788086	-1.76479	0.99443	5.30758	0.278748
WBGene00009375	arcp-1	F34D10.6	coding	chrIII	-1	3747542	6.7923	1.98688	0.354633	2.00924	0.99443	2.92508	0.279009
WBGene00021883	Y54G2A.18	Y54G2A.18	coding	chrIV	-1	2891555	1006.01	-0.134243	0.86034	-0.161085	0.995663	0.84684	0.27937
WBGene00016250	hsp-110	C30C11.4	coding	chrIII	-1	8443832	2029.21	0.167546	0.843376	-0.092956	1	0.950665	0.279688
WBGene00000664	col-89	F17C8.2	coding	chrIII	1	4748145	19.6051	-0.665356	0.735753	2.01999	0.849352	2.22884	0.279804
WBGene00008487	F01D4.3	F01D4.3	coding	chrIV	-1	10473619	35.3314	-3.69417	0.000281132	0.708258	0.99443	-1.63941	0.281075
WBGene00010669	bath-37	K08E4.5	coding	chrIV	1	12071529	4.49829	5.24043	0.0377562	4.94149	0.318469	3.98249	0.281075
WBGene00021339	Y34F4.4	Y34F4.4	coding	chrIII	-1	1023283	5.22205	3.19577	0.241125	1.52453	0.99443	3.8436	0.281075
WBGene00018999	F57B9.8	F57B9.8	coding	chrIII	-1	6933622	131.765	-0.690797	0.430889	0.397412	0.99443	-1.18808	0.281075
WBGene00017533	fbxa-178	F17A9.1	coding	chrV	1	6116504	12.3998	-1.69946	0.282517	0.103145	1	-2.28409	0.281232
WBGene00022875	ZK1248.4	ZK1248.4	coding	chrII	1	5818577	34.0927	0.0480669	0.971863	-0.491832	0.99443	-1.29597	0.282159
WBGene00015172	B0410.3	B0410.3	coding	chrX	-1	2890566	38.0318	-2.57117	0.00368744	-1.25158	0.885819	-1.43718	0.284517
WBGene00043357	N/A	F54E2.4	coding	chrV	-1	2805966	11.6161	3.12212	0.0288305	2.41838	0.638867	2.25637	0.284517
WBGene00010286	F58H1.3	F58H1.3	coding.ncRNA	chrV	1	11933604	54.6473	1.18409	0.0652069	0.973499	0.757367	0.975721	0.284517
WBGene00020993	mtrf-1L	W03F8.3	coding	chrIV	1	5185323	41.7505	1.16668	0.17137	0.891606	0.988424	1.23276	0.284517
WBGene00008150	mam-2	C47E12.6	coding	chrIV	1	9983269	5.04394	-2.68078	0.257202	-0.468689	1	-3.58792	0.284517
WBGene00013590	Y81G3A.1	Y81G3A.1	coding	chrII	-1	13082378	228.338	-0.65373	0.377135	0.390288	0.99443	-1.009	0.284517
WBGene00021489	Y40B10A.4	Y40B10A.4	coding	chrV	-1	2038194	34.8933	-1.03011	0.492922	0.461928	0.99443	-2.01079	0.284517
WBGene00010662	K08E3.2	K08E3.2	coding	chrIII	-1	13747321	6.44278	-2.21314	0.49495	4.47001	0.208557	3.32237	0.284517
WBGene00019958	N/A	R08E3.2	coding	chrX	1	4822629	118.339	-0.252827	0.753076	0.570565	0.99443	0.935473	0.284517
WBGene00022505	idpp-15	ZC21.3	coding	chrIII	1	8524999	28.542	-0.380302	0.773081	1.00285	0.99443	1.48158	0.284517
WBGene00018237	irg-7	F40F4.6	coding	chrX	-1	3235745	7712.33	0.122637	0.874052	0.758412	0.859863	0.84213	0.284517
WBGene00010700	nipi-3	K09A9.1	coding	chrX	1	15607901	236.979	-0.118526	0.890526	-0.360502	0.99443	0.908677	0.284517
WBGene00016056	C24D10.5	C24D10.5	coding	chrIV	1	5150197	3.14336	-0.0548155	0.986456	-2.24307	0.99443	-4.13317	0.284517
WBGene00194653	F36H2.6	F36H2.6	coding	chrI	1	9250637	10.3795	-0.68708	0.758048	-1.28967	0.99443	-2.80116	0.285375
WBGene00000736	col-163	F46B3.17	coding	chrV	1	20600064	2.91938	4.73789	0.143568	0.603007	1	4.72083	0.285905
WBGene00001811	haf-1	C30H6.6	coding	chrIV	1	17376388	10.8594	-0.624126	0.722961	-0.962421	0.99443	-2.24211	0.286628
WBGene00011911	T22B3.3	T22B3.3	coding	chrIV	-1	11703159	669.3	-0.879661	0.11459	0.0288452	1	-0.821854	0.286638
WBGene00021447	N/A	Y39A3CR.8	coding	chrIII	-1	1881149	14.8454	-0.201838	0.89948	0.177185	1	-1.78027	0.286638
WBGene00019118	F59E12.1	F59E12.1	coding	chrII	1	5654495	333.398	1.07646	0.0250354	0.61343	0.925615	0.751006	0.28859
WBGene00019976	fbxa-195	R09B5.1	coding	chrV	-1	1434341	10.6367	2.39789	0.135823	3.40733	0.109205	2.34884	0.28859
WBGene00020374	serp-1.2	T09A12.5	coding	chrIV	1	8225662	109.813	0.684821	0.328181	0.252577	0.99443	0.962788	0.28859
WBGene00017418	F13B6.3	F13B6.3	coding	chrIV	-1	7461953	326.496	-0.608232	0.519285	0.280321	0.99443	1.2221	0.28859
WBGene00018379	F43C11.2	F43C11.2	coding	chrII	1	2354781	669.045	-1.66809	0.00384653	-1.33257	0.195274	-0.963908	0.288649
WBGene00004339	rfc-3	C39E9.13	coding	chrIV	1	13095736	162.098	1.37057	0.0494585	0.648973	0.99443	1.06699	0.288649
WBGene00018867	zhp-1	F55A12.10	coding	chrI	-1	5366947	31.694	1.14729	0.267779	1.46476	0.738916	1.44266	0.288649
WBGene00018148	F37C4.8	F37C4.8	coding	chrIV	-1	3879311	26.0196	-0.980883	0.415844	0.447044	0.99443	-1.655	0.288649
WBGene00011029	abhd-11.2	R05D7.4	coding	chrI	-1	12181068	91.3193	-0.626378	0.394239	-0.652951	0.99443	-0.997125	0.288871
WBGene00019965	R08F11.1	R08F11.1	coding	chrV	-1	3777371	482.177	0.18307	0.796894	0.355371	0.99443	0.811386	0.288871
WBGene00015551	adah-1	C06G3.5	coding	chrIV	1	7024200	115.673	-1.0295	0.0289878	-0.774912	0.675564	-0.724703	0.288917
WBGene00004140	ebax-1	R09E10.7	coding	chrIV	1	10286931	127.539	1.03532	0.0899091	0.472764	0.99443	0.908823	0.289028
WBGene00016111	C25H3.1	C25H3.1	coding	chrII	1	5699581	10.8553	-4.28854	0.0191474	-1.61051	0.99443	-2.58493	0.289212
WBGene00009086	F23D12.2	F23D12.2	coding	chrX	-1	14416048	16.447	3.38814	0.252441	0.37779	1	-4.95982	0.289212
WBGene00009765	F46B3.14	F46B3.14	coding	chrV	-1	20630113	33.5844	-2.18891	0.047337	1.09354	0.982366	1.47302	0.291807
WBGene00018928	F56B3.2	F56B3.2	coding	chrIV	-1	764072	15.6418	2.94337	0.0413607	2.12669	0.809858	2.21822	0.292997
WBGene00001942	his-68	T23D8.6	coding	chrI	1	9989091	70.6814	0.468355	0.541073	0.367057	0.99443	0.976358	0.292997
WBGene00044535	K11D12.13	K11D12.13	coding	chrV	1	5033338	99.8488	0.0711679	0.954179	-0.795303	0.99443	-1.17024	0.293726
WBGene00001390	far-6	W02A2.2	coding	chrIV	1	13328335	576.789	0.58057	0.27767	-0.0428143	1	0.742934	0.295367
WBGene00016288	C31H1.5	C31H1.5	coding	chrIV	-1	5794921	232.367	-0.449604	0.557904	0.657516	0.99443	-0.986202	0.295712
WBGene00006044	ssp-16	T27A3.3	coding	chrI	1	6102034	599.374	-0.637302	0.469304	0.0564197	1	1.15113	0.296833
WBGene00006446	atx-3	F28F8.6	coding	chrV	-1	15575480	125.767	0.681426	0.208982	0.394532	0.99443	0.763054	0.297789
WBGene00021010	W03G1.2	W03G1.2	coding	chrIV	1	524654	227.221	-0.519464	0.544471	0.701026	0.99443	1.08605	0.298968
WBGene00003429	msp-31	R05F9.13	coding	chrII	-1	4916131	4422.68	-0.225661	0.775043	-0.123593	1	-0.912234	0.299223
WBGene00015467	basl-1	C05D2.3	coding	chrIII	1	5614930	283.174	-0.490222	0.573779	0.418754	0.99443	-1.10963	0.299622
WBGene00009534	F38B7.3	F38B7.3	coding	chrV	1	11549283	56.8467	0.322839	0.779693	0.0194785	1	1.31634	0.299622
WBGene00012637	Y38H8A.3	Y38H8A.3	coding	chrIV	1	13472482	1499.28	0.094353	0.924876	0.581285	0.99443	0.994017	0.299864
WBGene00001944	his-70	E03A3.4	coding	chrIII	-1	4059690	75.4127	-1.04343	0.280908	-0.269729	0.994449	-1.34244	0.301134
WBGene00010899	M28.8	M28.8	coding	chrII	1	10628210	63.5522	0.105279	0.92368	0.519102	0.99443	1.08165	0.30137
WBGene00016923	C54F6.5	C54F6.5	coding	chrV	1	7529098	12.7322	-0.557206	0.749321	-0.522301	0.99443	1.91278	0.302101
WBGene00004031	pis-1	T13F2.3	coding	chrIV	-1	9791920	246.742	0.471505	0.516359	0.209527	0.99443	0.933298	0.302728
WBGene00019328	clec-149	K02F3.5	coding	chrIII	1	823215	18.3928	-1.84048	0.0502868	-2.43915	0.0347832	-1.38622	0.303069
WBGene00009739	F45H10.2	F45H10.2	coding	chrII	-1	13491733	224.061	-0.293151	0.665108	-0.966175	0.494167	-0.826441	0.303085
WBGene00006781	unc-45	F30H5.1	coding	chrIII	1	491545	203.448	0.357954	0.571026	0.161136	0.994615	0.796569	0.303468
WBGene00020974	W03B1.5	W03B1.5	coding	chrIV	1	4348439	110.495	-0.221296	0.832457	0.389596	0.99443	-1.15714	0.303483
WBGene00009766	F46B3.15	F46B3.15	coding	chrV	-1	20632954	14.4742	-3.41437	0.106755	1.6865	0.954096	2.15486	0.304134
WBGene00018081	F36A4.2	F36A4.2	coding	chrIV	1	4271208	56.0237	0.154556	0.90321	0.381933	0.99443	-1.33995	0.304253
WBGene00021698	frl-1	Y48G9A.4	coding	chrIII	1	2134465	219.553	0.406586	0.423223	0.444813	0.99443	0.668526	0.304803
WBGene00044072	ham-3	ZK1128.5	coding	chrIII	1	10120689	137.849	1.00591	0.0653873	0.574658	0.99443	0.812371	0.304868
WBGene00077579	R11H6.7	R11H6.7	Coding_pseudogene	chrV	1	14606762	17.3094	-0.329742	0.848504	0.833459	0.99443	-2.00239	0.304868
WBGene00001934	his-60	F55G1.11	coding	chrIV	-1	7487556	23.924	-0.0636049	0.966285	-0.582977	0.99443	-1.4191	0.304868
WBGene00011423	ipla-7	T04B2.5	coding	chrIV	-1	10056578	251.395	-0.958367	0.154908	-0.847641	0.890584	-0.959955	0.305382
WBGene00009492	F36H1.3	F36H1.3	coding	chrIV	1	11050130	313.26	-0.769215	0.346676	-0.0306004	1	-1.10643	0.305477
WBGene00016631	C44B7.11	C44B7.11	coding	chrII	-1	6894114	48.1655	-0.345398	0.683412	-0.80702	0.954096	-1.03065	0.306574
WBGene00003969	pef-1	F23H11.8	coding	chrIII	-1	919517	14.0569	-4.43337	0.00143753	-1.87326	0.827359	-1.98883	0.306804
WBGene00022354	Y82E9BR.22	Y82E9BR.22	coding	chrIII	-1	1406551	29.4237	0.190626	0.877748	0.295961	0.99443	1.28583	0.306804
WBGene00021110	W09C3.2	W09C3.2	coding	chrI	1	4711429	154.7	-1.19806	0.0784949	0.355876	0.99443	-0.997398	0.306822
WBGene00002015	hsp-16.1	T27E4.8	coding	chrV	-1	9087271	318.945	-3.26049	0.0561653	-1.15563	0.99443	2.51281	0.307193
WBGene00004750	sea-1	F19B10.9	coding	chrII	-1	3671914	8.14711	3.437	0.0902182	-0.908636	0.99443	-3.99336	0.307193
WBGene00018147	N/A	F37C4.7	coding	chrIV	-1	3878541	6.47596	-1.80866	0.300173	-0.397976	0.997851	-2.50213	0.307193
WBGene00012099	acc-4	T27E9.9	coding	chrIII	-1	13480659	18.633	1.06871	0.314215	0.144024	1	1.4308	0.307193
WBGene00004999	spp-14	K09F5.3	coding	chrX	1	7725904	728.801	-1.198	0.0726035	-1.19396	0.448582	-0.982888	0.307476
WBGene00010918	M117.1	M117.1	coding	chrIV	1	11814222	145.678	-0.835336	0.278426	-0.507244	0.99443	-1.06034	0.307476
WBGene00010782	K11H3.5	K11H3.5	coding.ncRNA	chrIII	1	9843695	3.18985	1.77074	0.634315	5.26597	0.335925	4.16281	0.307736
WBGene00015146	abi-1	B0336.6	coding	chrIII	-1	5690062	223.832	1.45358	0.00758338	0.678918	0.960672	0.876818	0.30787
WBGene00019592	K09F6.9	K09F6.9	coding	chrII	-1	2280683	20.1327	0.645452	0.660637	1.17222	0.99443	1.74798	0.308001
WBGene00003843	oct-2	ZK455.8	coding	chrX	1	11346391	34.3784	-0.976159	0.300845	-0.532368	0.99443	-1.29529	0.309374
WBGene00019273	H43E16.1	H43E16.1	coding	chrII	1	6674234	111.135	-0.330685	0.707047	0.429486	0.99443	1.0231	0.310504
WBGene00009646	F42H11.1	F42H11.1	coding	chrI	1	9576349	59.4986	-1.93334	0.00513958	0.647479	0.99443	-1.08479	0.311569
WBGene00016884	C52E2.5	C52E2.5	coding	chrII	-1	1840981	3.6854	2.43257	0.471886	3.33873	0.954096	4.23578	0.311574
WBGene00000708	col-135	M199.5	coding	chrIV	-1	15129630	54.953	2.00515	0.760117	-3.31044	0.99443	-8.02079	0.311574
WBGene00014836	T09F5.12	T09F5.12	coding	chrV	-1	15164731	85.9766	-1.11916	0.212286	-0.157356	1	1.21308	0.311929
WBGene00008277	mltn-12	C53B4.8	coding	chrIV	1	8993071	2.57338	1.77805	0.619325	1.13986	0.99443	4.18923	0.311929
WBGene00013902	ZC455.1	ZC455.1	coding	chrV	1	12775361	6.76892	3.64277	0.162754	3.17038	0.918228	3.67685	0.31195
WBGene00009149	F26D2.10	F26D2.10	coding	chrV	-1	16424822	228.089	-0.433022	0.622134	0.689536	0.99443	-1.08427	0.31195
WBGene00008035	C39E9.12	C39E9.12	coding	chrIV	1	13093981	153.337	0.862337	0.172924	0.766772	0.918228	0.890828	0.312923
WBGene00020028	R12C12.8	R12C12.8	coding	chrII	-1	6057355	77.8831	-0.0462846	0.973316	0.272154	0.99443	-1.24457	0.312936
WBGene00010596	K06A4.6	K06A4.6	coding	chrV	-1	9480536	4.86237	-2.87891	0.175686	-0.407145	1	-3.02983	0.312948
WBGene00014158	ZK938.1	ZK938.1	coding	chrII	1	9829359	1548.22	0.598996	0.371029	0.317496	0.99443	0.888853	0.312948
WBGene00022242	sfrp-1	Y73B6BL.21	coding	chrIV	-1	6396603	2.42466	2.39825		2.88246	0.99443	5.0265	0.312948
WBGene00016967	N/A	C56C10.11	coding	chrII	-1	6598310	158.513	0.0440392	0.960825	-0.0519003	1	-0.809441	0.313018
WBGene00009269	F30A10.12	F30A10.12	coding	chrI	1	9481589	137.679	-1.32142	0.0550789	0.281635	0.99443	-1.01597	0.313147
WBGene00016178	mesp-1	C28C12.2	coding	chrIV	1	8499306	187.374	1.89134	0.00842616	1.04212	0.87485	1.14313	0.315102
WBGene00011855	clec-183	T20D3.1	coding	chrIV	1	9327993	179.411	-1.71229	0.0390847	-1.24665	0.776365	-1.2383	0.315102
WBGene00006049	ssp-32	F32B6.7	coding	chrIV	1	9895386	30.8104	-1.66936	0.0635422	-0.537792	0.99443	-1.30478	0.315102
WBGene00011425	T04B2.7	T04B2.7	coding	chrIV	-1	10053968	135.509	-1.20798	0.0864481	-0.520429	0.99443	-1.02301	0.315102
WBGene00044809	M04F3.6	M04F3.6	Coding_pseudogene	chrI	-1	4761932	12.0757	2.48611	0.0925378	1.702	0.954096	2.15365	0.315102
WBGene00012466	ippk-1	Y17G7B.13	coding	chrII	1	12042846	147.249	0.644099	0.256172	0.538555	0.99443	0.773391	0.315102
WBGene00009110	F25D1.5	F25D1.5	coding	chrV	-1	10545717	7.36611	-1.03464	0.550661	-1.28877	0.99443	-2.31715	0.315102
WBGene00000880	cyn-4	F59E10.2	coding	chrII	-1	10870718	173.022	0.580027	0.207039	0.260584	0.99443	0.634931	0.315347
WBGene00020826	T26A8.3	T26A8.3	coding	chrIV	-1	8425077	768.144	-1.67684	0.00516	-1.31483	0.244121	-0.967053	0.315842
WBGene00013411	Y64G10A.1	Y64G10A.1	coding	chrIV	-1	14234316	26.0155	-1.88084	0.1137	-1.33171	0.954096	-1.69227	0.315842
WBGene00017267	numr-2	F08F8.1	coding	chrIII	1	7364542	8.41729	-1.22173	0.439938	-1.23877	0.99443	-2.14598	0.316444
WBGene00010949	M195.4	M195.4	coding.ncRNA	chrII	1	8376560	2.10891	-4.52915		0.23634	1	-4.54946	0.316444
WBGene00014157	ZK930.7	ZK930.7	coding	chrII	1	11914503	48.3351	-2.12367	0.0391324	0.495995	0.99443	-1.5095	0.317231
WBGene00012352	dkf-1	W09C5.5	coding	chrI	-1	13640294	80.1973	0.328087	0.725453	-0.0573273	1	1.07771	0.317231
WBGene00022005	Y59H11AM.1	Y59H11AM.1	coding	chrIV	1	8571425	78.4339	0.0609535	0.968146	-0.279682	0.995063	-1.40168	0.317231
WBGene00000678	col-104	F58F6.1	coding	chrIV	-1	1353678	3.75894	-0.255934	0.958775	1.82568	0.99443	3.78984	0.320192
WBGene00003998	pgp-4	F42E11.1	coding	chrX	1	11358331	26.6201	-1.61425	0.166939	-0.441011	0.99443	-1.62817	0.321027
WBGene00022070	Y67D8C.6	Y67D8C.6	coding	chrIV	-1	3062521	2.72768	3.91699	0.257202	3.41055	0.99443	4.65471	0.321027
WBGene00008210	C49F5.6	C49F5.6	coding	chrX	1	11988246	33.0442	1.33971	0.352704	-0.481779	0.99443	-2.01619	0.321027
WBGene00009411	F35E2.3	F35E2.3	Coding_pseudogene	chrI	-1	11733931	20.6191	-0.617587	0.731055	-0.125236	1	-2.15281	0.321027
WBGene00007278	lab-1	C03D6.6	coding	chrI	-1	9657049	166.298	-0.165516	0.815474	-0.00362027	1	-0.782767	0.32111
WBGene00011501	rmd-1	T05G5.7	coding	chrIII	1	9758822	237.884	1.45249	0.0792521	0.178942	1	-1.21241	0.321989
WBGene00009222	fbxa-95	F28F8.4	coding	chrV	1	15571470	17.8165	1.73266	0.169794	0.692867	0.99443	1.75734	0.322756
WBGene00004372	rig-5	C36F7.4	coding	chrI	-1	9565386	7.30437	1.14076	0.613449	2.36551	0.916802	2.66695	0.322842
WBGene00003467	msp-81	K07F5.1	coding	chrIV	-1	9835977	1344.78	-0.105649	0.903157	-0.526412	0.99443	-0.876142	0.322842
WBGene00014076	ZK792.1	ZK792.1	coding	chrIV	1	11659777	79.2421	-1.05682	0.0913205	-0.34549	0.99443	-0.896634	0.324054
WBGene00020311	T07D3.9	T07D3.9	coding	chrII	-1	898051	100.804	-0.66825	0.360186	0.464292	0.99443	-0.968751	0.325108
WBGene00011530	T06D8.10	T06D8.10	coding	chrII	-1	11240859	18.4277	-0.0612125	0.980871	1.2644	0.99443	2.16664	0.325187
WBGene00022425	plst-1	Y104H12BR.1	coding	chrIV	1	1289297	217.535	0.738554	0.116197	0.366447	0.99443	0.667418	0.325793
WBGene00008629	cpt-5	F09F3.9	coding	chrV	1	13873158	63.4359	-0.393154	0.709475	-0.834065	0.99443	-1.239	0.325793
WBGene00013106	set-26	Y51H4A.12	coding	chrIV	-1	16647092	329.538	0.868329	0.16365	0.694623	0.954096	0.86674	0.325816
WBGene00017441	F13H8.8	F13H8.8	coding	chrII	-1	6265619	93.2628	-1.00313	0.278904	-0.38474	0.99443	-1.25339	0.325965
WBGene00020445	T12B3.2	T12B3.2	coding	chrIV	1	7376886	46.6675	0.948323	0.298766	0.784296	0.99443	1.21908	0.325965
WBGene00010247	F58D5.8	F58D5.8	coding	chrI	-1	12029876	25.1235	-1.54791	0.20811	0.197844	1	-1.68762	0.327217
WBGene00014128	ZK892.4	ZK892.4	coding	chrII	1	10006508	32.0441	-0.872278	0.478595	0.471701	0.99443	-1.59052	0.328024
WBGene00010569	scbp-2	K04G2.11	coding	chrI	-1	8039879	5.78646	-0.680214	0.773081	-1.49127	0.99443	-2.95679	0.328778
WBGene00044244	F26D10.13	F26D10.13	coding	chrIV	-1	17264260	4831.72	-2.14282	0.00171572	-1.06817	0.849352	-1.12909	0.331514
WBGene00018178	F38E1.3	F38E1.3	coding	chrV	1	8376121	119.124	-0.50831	0.522598	0.582156	0.99443	-0.997852	0.332604
WBGene00002059	ife-1	F53A2.6	coding	chrIII	1	13343341	614.495	0.0686501	0.940982	0.1301	1	-0.866345	0.332636
WBGene00010896	snu-13	M28.5	coding	chrII	-1	10657962	357.706	0.458695	0.522598	-0.0991021	1	-0.899652	0.333272
WBGene00013170	Y53F4B.24	Y53F4B.24	coding	chrII	-1	15126498	131.731	-0.679944	0.397623	0.438326	0.99443	-1.04574	0.333814
WBGene00022342	Y82E9BR.9	Y82E9BR.9	coding	chrIII	-1	1359246	2.69408	0.020838	0.9968	-2.55835	0.99443	-4.89124	0.335828
WBGene00011203	R10E4.7	R10E4.7	coding	chrIII	1	4295256	187.012	-0.740349	0.385308	-0.156807	1	-1.10607	0.337764
WBGene00021445	N/A	Y39A3CR.5	coding	chrIII	1	1858904	3.52466	1.25322	0.746567	3.77821	0.879383	4.07536	0.338081
WBGene00044476	F56D6.14	F56D6.14	coding	chrIV	1	3917699	25.5107	-0.642856	0.679118	0.543223	0.99443	-1.86758	0.341047
WBGene00017712	F22E5.17	F22E5.17	coding	chrII	1	2678064	12.3602	4.73654	0.00714465	2.90476	0.770337	2.80694	0.341962
WBGene00020071	R13H9.5	R13H9.5	coding	chrIV	-1	5065678	684.647	-0.702764	0.391053	0.699614	0.99443	1.05273	0.341962
WBGene00008140	xpf-1	C47D12.8	coding	chrII	1	11696107	319.416	0.609453	0.35737	0.650171	0.989307	0.864985	0.342015
WBGene00020458	fbxa-70	T12B5.12	Coding_pseudogene	chrIII	-1	960257	8.34313	-1.74371	0.267438	-2.35491	0.710723	-2.13634	0.343356
WBGene00020891	cest-24	T28C12.4	coding	chrV	1	6316915	430.325	-0.536886	0.449079	0.024801	1	0.893967	0.344872
WBGene00003510	mxl-2	F40G9.11	coding	chrIII	-1	186944	93.6125	0.942731	0.146387	0.296937	0.99443	0.897909	0.345536
WBGene00077782	T26H10.2	T26H10.2	coding	chrV	-1	11423561	4.91524	-5.35674	0.0339377	0.822823	0.99443	-3.44189	0.346663
WBGene00010605	K06G5.1	K06G5.1	coding	chrX	1	14214870	1824.34	-0.103399	0.886733	0.626943	0.927052	0.734201	0.347456
WBGene00019546	glct-6	W07G9.2	coding	chrIV	1	3791581	224.112	-1.27748	0.0658395	-0.274923	0.99443	-0.993053	0.34764
WBGene00044634	C29E4.14	C29E4.14	coding	chrIII	1	7920019	34.9906	-1.29483	0.327217	0.143781	1	-1.74587	0.34764
WBGene00015744	C13F10.5	C13F10.5	coding	chrV	-1	7214999	47.5993	0.764973	0.358433	0.481237	0.99443	1.07742	0.34764
WBGene00008206	set-6	C49F5.2	coding	chrX	-1	11969962	25.1165	0.579799	0.622256	-0.0975407	1	1.38447	0.34764
WBGene00019187	H11E01.2	H11E01.2	coding	chrX	1	1621476	4.96426	-0.187466	0.943814	-1.68592	0.99443	-2.82527	0.349878
WBGene00008863	F15D4.6	F15D4.6	coding	chrII	1	13249023	7.8088	0.622799	0.722365	0.372552	0.997445	-2.40259	0.350203
WBGene00017510	nhr-178	F16B4.9	coding	chrV	-1	1603932	18.3787	0.876186	0.55745	0.391074	0.994449	1.7991	0.351394
WBGene00008754	F13E9.5	F13E9.5	coding	chrIV	-1	10882911	128.693	-0.76823	0.251494	0.0281981	1	-0.891551	0.35156
WBGene00017978	msrp-1	F32B5.4	coding	chrI	1	2692079	502.034	0.844776	0.16291	0.159757	0.99637	0.826311	0.354329
WBGene00022292	Y75D11A.3	Y75D11A.3	coding	chrX	-1	1745240	7.31119	2.19632	0.301816	-0.0970554	1	-3.79286	0.354329
WBGene00194733	Y41C4A.21	Y41C4A.21	coding	chrIII	1	11732342	3.01296	-5.06204	0.112251	-6.03907	0.311261	-4.3066	0.355725
WBGene00022578	ZC262.1	ZC262.1	coding	chrIII	1	8340854	3.66965	-3.25952	0.171284	-0.829354	0.99443	-3.23388	0.355752
WBGene00015100	B0280.2	B0280.2	coding	chrIII	1	7124602	6.12345	2.64647	0.217444	2.58781	0.916802	2.86016	0.355752
WBGene00004203	swsn-1	Y113G7B.23	coding	chrV	-1	20238993	351.732	0.947511	0.111288	0.541492	0.99443	0.827723	0.358698
WBGene00019119	F59E12.3	F59E12.3	coding	chrII	1	5638363	11.1927	-1.28445	0.361329	0.658184	0.99443	-1.88288	0.359092
WBGene00012486	Y18D10A.21	Y18D10A.21	coding	chrI	1	12929361	132.119	-4.30446	4.07178e-19	0.515996	0.99443	0.71193	0.360507
WBGene00012925	wht-8	Y47D3A.11	coding	chrIII	1	11218698	253.105	-1.6658	0.0282026	0.165415	1	-1.10629	0.360725
WBGene00077535	F15H9.7	F15H9.7	Coding_pseudogene	chrI	1	12160091	48.6691	-1.32338	0.190662	-1.45151	0.757732	-1.36536	0.360725
WBGene00019435	K06A9.1	K06A9.1	coding	chrX	1	1547500	33.7643	0.624088	0.582406	1.20225	0.918228	1.34443	0.36104
WBGene00000208	trip-4	Y53F4B.15	coding	chrII	1	15039326	150.15	0.304667	0.607007	-0.0352066	1	0.701961	0.363035
WBGene00009877	F49C12.7	F49C12.7	coding	chrIV	-1	9309091	348.725	-1.51548	0.152022	-0.880215	0.99443	-1.43993	0.364049
WBGene00013138	Y53C10A.10	Y53C10A.10	coding	chrI	1	12020749	317.12	-1.34574	0.0324847	0.650738	0.99443	-0.910282	0.368137
WBGene00044452	Y102E9.5	Y102E9.5	coding	chrIII	-1	6728100	6.96946	-2.4651	0.140586	-1.15789	0.99443	-2.24486	0.368137
WBGene00017212	F07E5.7	F07E5.7	coding	chrII	-1	2012888	2.24169	0		0	1	5.37874	0.368137
WBGene00000373	cyp-14A5	F08F3.7	coding	chrV	-1	5420996	67.6496	-0.9214	0.396406	0.960847	0.99443	1.33599	0.369575
WBGene00007628	C16C10.8	C16C10.8	coding	chrIII	-1	4161922	44.0746	-0.553309	0.508581	-0.793302	0.988424	-1.03417	0.369575
WBGene00007203	best-1	B0564.3	coding	chrIV	-1	13108116	82.3557	-0.449727	0.550314	0.216766	0.99443	0.886621	0.369575
WBGene00012014	T25B9.8	T25B9.8	coding	chrIV	-1	10766422	34.3126	0.530894	0.577226	0.28401	0.99443	1.12562	0.369575
WBGene00002011	hsp-12.2	C14B9.1	coding	chrIII	1	8138024	18.272	2.04437	0.174615	2.03752	0.821059	2.03045	0.370151
WBGene00017929	grld-1	F29C4.7	coding	chrIV	-1	121791	184.984	0.558598	0.274337	0.282303	0.99443	0.66788	0.370222
WBGene00009383	idpp-16	F35B12.3	coding	chrV	-1	11602570	30.8538	1.10597	0.506617	0.821094	0.99443	2.01842	0.370222
WBGene00005090	srd-12	C39H7.6	coding	chrIV	-1	5628781	2.03765	2.07804		1.53322	0.99443	4.96094	0.371231
WBGene00007618	C15H11.10	C15H11.10	coding	chrV	1	14392225	5.01486	-3.14531	0.21435	0.902396	0.99443	-3.53725	0.371902
WBGene00016802	N/A	C50C3.7	coding	chrIII	-1	8159092	122.276	0.743847	0.150329	0.513168	0.99443	0.700023	0.371911
WBGene00006308	sul-1	K09C4.8	coding	chrX	-1	3267283	4.88813	-0.588723	0.795504	-2.17783	0.954096	-2.73548	0.373203
WBGene00007489	C09G5.7	C09G5.7	coding	chrII	1	10714854	92.6476	-0.804847	0.454573	-0.157808	1	-1.33911	0.373688
WBGene00013558	Y75B8A.25	Y75B8A.25	coding	chrIII	1	12273939	152.186	0.649092	0.318625	0.613839	0.99443	0.836939	0.374549
WBGene00003470	msp-152	ZK546.6	coding	chrII	1	4932987	1684.38	-0.282978	0.706381	-0.309384	0.99443	-0.844827	0.374549
WBGene00001055	dpf-2	C27C12.7	coding	chrX	1	14831755	101.077	-0.401156	0.630754	-0.407265	0.99443	-0.980326	0.374601
WBGene00016918	test-1	C54E4.2	coding	chrIV	1	2136895	293.62	-0.972424	0.109643	-0.929439	0.710723	-0.835057	0.37565
WBGene00044159	F26C11.4	F26C11.4	coding	chrII	-1	9915331	258.413	-1.86011	0.0195108	-1.75241	0.180752	-1.16502	0.375909
WBGene00014124	usip-1	ZK863.4	coding	chrV	-1	12181479	319.118	1.28219	0.0447889	0.412757	0.99443	0.910785	0.375909
WBGene00001859	hil-8	T05E8.2	coding	chrI	-1	5465944	4.7583	-3.87301	0.101262	0.0111651	1	-2.92934	0.375909
WBGene00004136	pqn-51	K11D12.2	coding	chrV	1	5049539	314.963	0.637471	0.172164	0.479816	0.990265	0.626386	0.375909
WBGene00003242	mig-6	C37C3.6	coding	chrV	1	7827213	1970.05	0.707386	0.265361	0.652041	0.985785	0.828579	0.375909
WBGene00009850	F48F7.5	F48F7.5	coding	chrX	1	13975591	14.4599	-1.4605	0.346611	-0.575047	0.99443	-2.01434	0.375909
WBGene00018192	F39B3.3	F39B3.3	coding	chrX	-1	17578617	6.74468	-1.71499	0.429161	0.682988	0.99443	-2.94884	0.375909
WBGene00011880	T21B6.3	T21B6.3	coding	chrX	-1	10945088	100.501	0.486409	0.549485	0.28109	0.99443	0.9684	0.375909
WBGene00013244	Y56A3A.33	Y56A3A.33	coding	chrIII	-1	11999397	14.5058	0.883074	0.557951	-0.654033	0.99443	1.78054	0.375909
WBGene00017035	D1065.3	D1065.3	coding	chrV	-1	4059817	26.1964	-0.752758	0.668398	0.63576	0.99443	-2.06738	0.375909
WBGene00012912	Y46G5A.22	Y46G5A.22	coding	chrII	-1	12816771	221.643	-0.25209	0.746556	0.0565046	1	-0.863012	0.375909
WBGene00019957	R08E3.1	R08E3.1	coding	chrX	1	4824973	510.812	0.0635494	0.940316	0.395547	0.99443	0.768446	0.375909
WBGene00019550	K09C4.5	K09C4.5	coding	chrX	1	3282599	47.6398	-0.354185	0.790136	0.994578	0.99443	1.39106	0.376472
WBGene00013124	Y52B11A.4	Y52B11A.4	coding	chrI	-1	10979600	18.8334	1.5107	0.278504	0.469186	0.99443	1.80522	0.376475
WBGene00013771	Y113G7C.1	Y113G7C.1	coding	chrV	1	20317806	1825.03	-0.528362	0.528475	0.266488	0.99443	-1.01067	0.376475
WBGene00003773	nlt-1	ZK892.2	coding	chrII	-1	10000274	178.415	-0.945258	0.26228	-1.16874	0.770337	-1.09742	0.379446
WBGene00015921	C17H11.1	C17H11.1	coding	chrX	1	8173860	4.6357	-2.0452	0.418665	-2.2895	0.99443	-3.37939	0.379446
WBGene00018486	glb-16	F46C8.7	coding	chrX	-1	7537798	3.63005	2.16341	0.515484	3.84907	0.835492	3.87995	0.379446
WBGene00004509	rrf-2	M01G12.12	coding	chrI	-1	12098659	79.1493	0.24007	0.841299	0.140219	1	1.22455	0.379446
WBGene00003258	cogc-1	Y54E10A.2	coding	chrI	1	3233393	265.515	0.483084	0.270342	0.303328	0.99443	0.567771	0.380394
WBGene00013318	Y57G11C.23	Y57G11C.23	coding	chrIV	-1	14855255	164.307	-0.734179	0.351311	0.0594084	1	-1.00286	0.380474
WBGene00002051	ifa-3	F52E10.5	coding	chrX	-1	16267131	5.51493	-1.03556	0.62445	-0.791787	0.99443	-2.70542	0.380474
WBGene00007198	B0513.6	B0513.6	coding	chrIV	1	13854330	41.6728	-1.76404	0.0450932	-0.016433	1	-1.22395	0.380634
WBGene00044219	F28F8.10	F28F8.10	Coding_pseudogene	chrV	1	15588894	5.62778	2.60195	0.228787	2.31782	0.962537	2.81613	0.380634
WBGene00009468	F36D1.9	F36D1.9	coding	chrI	-1	11274961	3.91701	5.34614	0.054806	3.96765	0.833068	3.98085	0.380743
WBGene00002020	hsp-16.49	T27E4.9	coding	chrV	-1	9089258	394.142	-3.43732	0.0535797	-1.38749	0.99443	2.47784	0.380939
WBGene00018080	F36A4.1	F36A4.1	coding	chrIV	1	4272466	3.76436	-0.749574	0.790639	0.747064	0.99443	-3.78425	0.382295
WBGene00044632	Y73F8A.37	Y73F8A.37	Coding_pseudogene	chrIV	-1	15521189	3.73029	4.06579	0.124567	2.64424	0.99443	3.60513	0.38283
WBGene00019858	R03H10.6	R03H10.6	coding	chrII	-1	4171297	4.05957	-0.285739	0.947568	0.424799	1	3.44224	0.383678
WBGene00014002	ZK593.2	ZK593.2	coding	chrIV	1	10913340	36.1552	-2.17868	0.0559915	-1.66423	0.79096	-1.57945	0.383701
WBGene00012898	Y46G5A.6	Y46G5A.6	Coding_pseudogene	chrII	-1	12744637	6.89214	2.37023	0.26597	2.272	0.957388	2.7416	0.383701
WBGene00020889	T28C12.2	T28C12.2	coding	chrV	1	6329180	5.22128	2.16012	0.452748	3.36642	0.862778	3.45097	0.385109
WBGene00017737	F23C8.8	F23C8.8	coding	chrI	-1	2429685	85.2302	-1.30661	0.075712	-0.195115	0.997319	-1.00876	0.386257
WBGene00007649	C17G1.2	C17G1.2	coding	chrX	1	9921497	12.6424	2.20388	0.288657	-0.531147	0.997319	-3.23176	0.386257
WBGene00018607	chts-1	F48E3.8	coding	chrX	-1	7507828	86.8747	0.356093	0.726715	0.139128	1	1.11977	0.386292
WBGene00008183	rin-1	C48G7.3	coding	chrV	-1	14784137	416.129	0.786251	0.135788	0.488327	0.99443	0.709672	0.38703
WBGene00004111	pqn-21	C37A2.5	coding	chrI	-1	6773977	136.586	0.669396	0.257998	0.693418	0.921115	0.763744	0.38703
WBGene00019805	R01B10.3	R01B10.3	coding	chrV	-1	6044583	66.2902	0.69959	0.337461	0.781664	0.95227	0.919092	0.387486
WBGene00004131	tent-5	F55A12.9	coding	chrI	-1	5372854	552.186	-0.200834	0.766428	-0.39432	0.99443	0.725419	0.387486
WBGene00077764	F59C6.16	F59C6.16	coding	chrI	1	10514159	23.6111	-2.26262	0.0579455	-1.76437	0.770337	-1.63587	0.387763
WBGene00006886	vap-1	F11C7.3	coding	chrX	-1	17393716	6.55664	-1.2806	0.571108	0.450004	1	-2.96696	0.387763
WBGene00017123	maoc-1	E04F6.3	coding	chrII	1	7196235	177.791	-0.506819	0.576349	-0.715408	0.99443	-1.0715	0.387763
WBGene00021265	Y22D7AR.12	Y22D7AR.12	coding	chrIII	-1	1716486	160.925	-0.248783	0.841309	0.322392	0.99443	-1.27898	0.387986
WBGene00002247	lam-1	W03F8.5	coding	chrIV	1	5173272	149.616	0.676399	0.213403	0.396915	0.99443	0.709446	0.38827
WBGene00021534	mvk-1	Y42G9A.4	coding	chrIII	-1	6124110	522.464	0.201181	0.670502	0.421287	0.988424	0.532405	0.38827
WBGene00007387	jmjd-5	C06H2.3	coding	chrV	1	11127477	55.4673	0.757204	0.255539	0.0835668	1	0.854896	0.388717
WBGene00007647	C17E4.10	C17E4.10	coding	chrI	1	9435370	152.579	0.672298	0.281658	0.00625089	1	0.800364	0.388717
WBGene00002129	inx-7	K02B2.4	coding	chrIV	-1	5943969	46.2362	0.641939	0.431245	0.246048	0.99443	0.99534	0.388717
WBGene00021633	Y47G6A.3	Y47G6A.3	coding	chrI	1	3601294	154.017	-0.621933	0.495596	0.0849606	1	-1.10031	0.388717
WBGene00013337	Y57G11C.48	Y57G11C.48	coding	chrIV	-1	14942195	31.5497	-0.651951	0.59145	0.773496	0.99443	-1.45072	0.388717
WBGene00022564	ZC204.14	ZC204.14	coding	chrII	-1	1661826	6.01392	-0.324619	0.88607	-0.920309	0.99443	-2.4873	0.388717
WBGene00002141	inx-19	T16H5.1	coding	chrI	-1	2451910	4.89241	0.455929	0.898961	2.33586	0.99443	3.18892	0.388717
WBGene00003637	nhr-47	C24G6.4	coding	chrV	1	5505280	29.9101	-0.1225	0.928658	0.264269	0.995256	1.23814	0.388717
WBGene00008464	E02H4.6	E02H4.6	coding	chrX	-1	14250441	11.7382	4.08339	0.0459623	1.26086	0.99443	-3.80509	0.390761
WBGene00007698	qns-1	C24F3.4	coding	chrIV	-1	10214962	174.621	0.475083	0.472106	0.601969	0.99443	0.796998	0.390761
WBGene00015244	B0524.5	B0524.5	coding	chrIII	-1	1891374	74.3789	-0.16439	0.878462	0.341302	0.99443	-1.08305	0.391757
WBGene00022382	Y94H6A.10	Y94H6A.10	coding	chrIV	-1	2709898	1048.2	-1.51816	0.0495532	-1.27908	0.631242	1.08034	0.391964
WBGene00044377	Y49F6B.13	Y49F6B.13	coding	chrII	-1	3470054	591.715	-1.8336	0.00351053	-1.40211	0.235112	-0.962936	0.392906
WBGene00011000	R03G8.6	R03G8.6	coding	chrX	-1	13094489	15.8944	3.25092	0.0635422	-0.196606	1	-3.28016	0.392906
WBGene00014000	ZK550.6	ZK550.6	coding	chrIV	-1	17260235	209.263	-1.12945	0.0784949	-0.88209	0.833068	-0.877015	0.392906
WBGene00008605	mlt-9	F09B12.1	coding	chrX	-1	15101717	10.5495	2.75127	0.180551	-0.0367137	1	2.70249	0.392906
WBGene00013951	ZK262.4	ZK262.4	coding	chrV	-1	18423855	10.8365	-1.53037	0.305848	-0.0902152	1	-1.93554	0.392906
WBGene00004486	rps-17	T08B2.10	coding	chrI	-1	6220091	1471.45	-0.250234	0.670606	-0.406874	0.99443	-0.661367	0.393227
WBGene00004197	prx-12	F08B12.2	coding	chrX	1	11393229	11.9244	-0.0372104	0.986456	0.347337	0.99922	-2.10888	0.393227
WBGene00185077	F58D2.4	F58D2.4	coding	chrIV	-1	13187980	2.16948	4.21151		2.13407	0.99443	4.11975	0.393227
WBGene00008343	C56A3.4	C56A3.4	coding	chrV	-1	13550506	50.0355	1.3871	0.0771188	0.29774	0.99443	1.07646	0.393472
WBGene00010305	F59A2.5	F59A2.5	coding	chrIII	1	3404866	14.2008	2.22297	0.0907587	2.54347	0.268698	1.80387	0.393472
WBGene00021542	Y43B11AL.1	Y43B11AL.1	coding	chrIV	1	7065385	2.99486	3.76264	0.187682	-0.358773	1	3.74191	0.394733
WBGene00017762	F23H11.7	F23H11.7	coding	chrIII	-1	917120	3.08855	4.15086	0.306729	2.10936	0.99443	5.11297	0.394733
WBGene00008737	gnrr-7	F13D2.3	coding	chrX	1	11185747	8.65481	-1.81014	0.323803	-0.717124	0.99443	-2.36979	0.394733
WBGene00009064	F22G12.4	F22G12.4	coding	chrI	-1	13155214	178.328	0.905575	0.0726968	0.400109	0.99443	0.692022	0.39629
WBGene00020597	N/A	T20B6.1	coding	chrIII	1	2897703	18.1194	-1.57866	0.324391	0.233136	1	-2.0455	0.396657
WBGene00010606	cyp-13B2	K06G5.2	coding	chrX	1	14225504	50.0952	-0.691733	0.457261	-0.390361	0.99443	-1.13388	0.396657
WBGene00004450	rpl-36	F37C12.4	coding	chrIII	1	7180187	956.918	0.374772	0.487932	-0.450352	0.99443	-0.648197	0.396657
WBGene00003041	lin-61	R06C7.7	coding	chrI	-1	7248826	152.136	0.0457989	0.952802	-0.538734	0.986409	-0.673697	0.396657
WBGene00013232	faah-4	Y56A3A.12	coding	chrIII	-1	11899239	175.308	0.323133	0.559327	0.32586	0.99443	0.646429	0.397846
WBGene00009431	dct-17	F35E12.7	coding	chrV	-1	13727748	46.6914	1.0247	0.260004	0.125238	1	1.15998	0.397855
WBGene00008917	F17C11.6	F17C11.6	coding	chrV	1	10955051	12.2203	-1.51625	0.29494	-2.17162	0.692409	-1.85261	0.397855
WBGene00010842	ymel-1	M03C11.5	coding	chrIII	1	10415973	238.671	0.392426	0.353395	0.304176	0.99443	0.526487	0.397855
WBGene00016707	C46E10.1	C46E10.1	coding	chrII	1	3724263	223.135	-0.666357	0.430222	0.274839	0.99443	-1.03093	0.397855
WBGene00018091	F36D4.6	F36D4.6	coding	chrV	-1	9426828	3.05927	2.27283	0.508056	2.85536	0.99443	3.95294	0.397855
WBGene00012431	Y11D7A.7	Y11D7A.7	coding	chrIV	1	9249513	73.5357	0.455881	0.53359	0.507678	0.99443	0.855128	0.397855
WBGene00017451	lido-14	F14D2.2	coding	chrII	1	3359142	3.56001	3.69777	0.232202	2.27454	0.99443	3.96353	0.397943
WBGene00011672	cyp-13A5	T10B9.2	coding	chrII	-1	9798217	45.4378	-0.679851	0.605647	0.73937	0.99443	1.47645	0.397943
WBGene00017321	F09G8.7	F09G8.7	coding	chrIII	-1	8267876	43.3917	0.461892	0.617926	-0.147039	1	1.05048	0.398634
WBGene00044911	H38K22.6	H38K22.6	coding	chrIII	1	4320389	33.4975	-4.21891	2.48982e-05	0.709935	0.99443	1.06949	0.398775
WBGene00017700	F22D3.4	F22D3.4	coding	chrII	-1	6924186	69.5695	-1.41562	0.093718	0.366494	0.99443	-1.13563	0.398775
WBGene00010374	rga-5	H08M01.2	coding	chrIV	1	13827861	40.6231	0.159527	0.880518	0.945968	0.91724	1.01738	0.398775
WBGene00001393	fat-1	Y67H2A.8	coding	chrIV	1	13315618	1714.39	-0.67676	0.235215	-0.648139	0.929842	-0.73038	0.399772
WBGene00020218	T04G9.7	T04G9.7	coding	chrX	1	770834	29.2747	2.28482	0.0186736	-0.250911	1	-1.54914	0.401536
WBGene00009173	prom-1	F26H9.1	coding	chrI	1	9287439	102.464	1.36792	0.137657	0.787495	0.99443	1.22088	0.401536
WBGene00016534	C39D10.7	C39D10.7	coding	chrX	-1	7907907	833.225	2.78945	0.240942	-0.606142	0.996758	-3.05087	0.401536
WBGene00012107	T27F6.8	T27F6.8	coding	chrI	-1	12497430	18.0784	-0.809624	0.591989	-0.88225	0.99443	1.65372	0.401536
WBGene00000630	col-53	M01A12.1	coding	chrI	1	5644750	2.69649	-1.32157	0.783412	1.50558	0.99443	4.44641	0.401536
WBGene00017881	asp-13	F28A12.4	coding	chrV	-1	8641469	255.873	0.53863	0.556141	0.474023	0.99443	-1.07544	0.403422
WBGene00002041	hum-8	Y66H1A.6	coding	chrIV	-1	429214	117.564	0.220683	0.761406	0.374027	0.99443	0.767909	0.403435
WBGene00017880	F28A12.3	F28A12.3	coding	chrV	-1	8640553	47.3415	-1.03682	0.330954	-1.39479	0.821059	-1.33678	0.403634
WBGene00011100	nhr-209	R07B7.16	coding	chrV	1	12098130	24.7062	0.908653	0.512059	1.40493	0.95227	1.62248	0.403634
WBGene00002188	kgb-2	ZC416.4	coding	chrIV	1	3606791	8.27087	-1.25184	0.540372	1.22452	0.99443	2.07004	0.403883
WBGene00015689	spch-2	C10G11.9	coding	chrI	-1	6274577	2091.94	-0.0224771	0.984312	0.712281	0.99443	0.943672	0.40401
WBGene00019410	K05F1.9	K05F1.9	coding	chrII	-1	5799723	644.392	-1.00147	0.0980318	0.464272	0.99443	-0.813046	0.404012
WBGene00021380	Y37E11B.9	Y37E11B.9	coding	chrIV	-1	3601759	8.13378	-1.38224	0.536248	0.408948	1	-2.79637	0.405243
WBGene00000490	che-11	C27A7.4	coding	chrV	-1	12144276	19.8153	0.430275	0.7515	1.20576	0.954096	1.41367	0.405243
WBGene00016219	pals-24	C29F9.4	coding	chrIII	1	120491	19.6854	0.268843	0.859915	1.59274	0.770337	1.4625	0.405638
WBGene00016633	C44B11.1	C44B11.1	coding	chrIII	1	3155260	3.25113	-0.369889	0.943239	3.89175	0.849352	3.8679	0.405638
WBGene00007507	C10C5.3	C10C5.3	coding	chrIV	1	9374213	40.8581	-0.694492	0.592453	-1.41036	0.916802	-1.50685	0.405762
WBGene00010692	K08H2.5	K08H2.5	coding	chrX	-1	13241040	2.80378	0.117691	0.974727	-1.92644	0.99443	-3.85354	0.40635
WBGene00011900	T21C12.4	T21C12.4	coding	chrIII	-1	10552906	21.0142	-2.28398	0.0573318	-0.60585	0.99443	-1.60342	0.406828
WBGene00009059	chw-1	F22E12.2	coding	chrV	1	10462259	15.8004	-1.57107	0.283167	-1.0324	0.99443	-1.85722	0.406828
WBGene00007476	C09E9.1	C09E9.1	coding	chrIV	1	1275865	25.4277	1.09132	0.390413	0.584963	0.99443	1.53934	0.406828
WBGene00001371	exl-1	F26H11.5	coding	chrII	-1	14412121	239.473	-0.426454	0.563144	0.268288	0.99443	-0.858096	0.406828
WBGene00016329	osr-1	C32E12.3	coding	chrI	-1	5200261	2.6942	1.27645	0.763975	4.99089	0.522655	4.03017	0.406828
WBGene00011869	dod-6	T20G5.7	coding	chrIII	1	10197625	89.1383	1.04847	0.460452	1.48312	0.943472	1.69296	0.407409
WBGene00021808	Y53G8AM.8	Y53G8AM.8	coding	chrIII	-1	3267169	87.1124	1.17379	0.0293566	0.0696175	1	0.759184	0.407665
WBGene00007703	gbf-1	C24H11.7	coding	chrIII	-1	11751157	1289.71	0.38518	0.414365	0.492471	0.954096	0.572172	0.40769
WBGene00010520	cpx-2	K03A11.2	coding	chrX	-1	13067426	30.354	-1.23916	0.331015	-0.847274	0.99443	-1.59353	0.408176
WBGene00004008	pgp-14	F22E10.3	coding	chrX	-1	12744652	52.5374	0.561537	0.704792	2.33595	0.24253	1.59371	0.410087
WBGene00045275	F18E3.12	F18E3.12	coding	chrV	1	7414922	26.0649	-1.79811	0.159551	-0.810801	0.99443	-1.65184	0.411821
WBGene00018122	ttbk-2	F36H12.8	coding	chrIV	1	5258707	631.15	-0.708847	0.397626	0.730429	0.99443	1.01525	0.411821
WBGene00006575	tir-1	F13B10.1	coding	chrIII	-1	3869573	189.476	-0.289328	0.748711	-0.0535025	1	0.953481	0.411821
WBGene00010900	M28.9	M28.9	coding	chrII	1	10639398	852.067	-0.2198	0.806637	-0.127992	1	-0.918131	0.411821
WBGene00010409	H21P03.2	H21P03.2	coding	chrIV	1	11480665	182.612	0.837596	0.169794	0.469164	0.99443	0.790791	0.412578
WBGene00017071	aagr-1	D2096.3	coding	chrIV	1	8366526	223.152	-0.597266	0.318021	0.666763	0.925615	0.731842	0.412578
WBGene00017134	EEED8.3	EEED8.3	coding	chrII	1	5414272	61.1421	2.73152	0.0302109	0.862223	0.99443	-1.8634	0.413022
WBGene00015134	B0304.2	B0304.2	coding	chrII	1	4523612	40.7019	2.30832	0.0488003	1.64288	0.849352	1.61685	0.413022
WBGene00011437	smoc-1	T04F3.2	coding	chrV	1	11757650	3.99899	-1.32157	0.749218	4.58937	0.550009	3.70618	0.415781
WBGene00020287	lsy-13	T06A10.4	coding	chrIV	1	16862363	123.649	0.780813	0.191481	0.470733	0.99443	0.76735	0.416481
WBGene00010923	rle-1	M142.6	coding	chrIII	1	10936147	418.345	0.577439	0.222037	0.648074	0.796207	0.600234	0.417651
WBGene00013600	Y87G2A.12	Y87G2A.12	coding	chrI	1	13595044	591.214	-0.315272	0.607466	0.330935	0.99443	0.693316	0.418778
WBGene00021779	Y51H7C.1	Y51H7C.1	coding	chrII	1	1467734	58.4806	3.63925	0.240232	-0.191888	1	-4.30823	0.419262
WBGene00003844	odc-1	K11C4.4	coding	chrV	-1	6898523	241.458	0.43718	0.551324	0.515017	0.99443	0.843866	0.419436
WBGene00019685	K12H6.5	K12H6.5	coding	chrII	-1	2825667	509.952	-0.664609	0.280908	0.427742	0.99443	0.7663	0.420272
WBGene00000480	cgp-1	Y38C9A.2	coding	chrV	-1	118043	309.016	0.563695	0.358107	-0.0435865	1	0.750542	0.420272
WBGene00007577	nrde-1	C14B1.6	coding	chrIII	1	3713443	187.154	0.521255	0.349977	0.199442	0.99443	0.68189	0.421365
WBGene00019353	K03B4.1	K03B4.1	coding	chrV	1	4689313	147.483	0.551903	0.447115	0.512809	0.99443	0.860673	0.421437
WBGene00020590	T19H12.6	T19H12.6	coding	chrV	-1	4874909	3.61194	-0.343367	0.952359	3.7813	0.939847	4.23462	0.421437
WBGene00043998	T21C12.8	T21C12.8	coding	chrIII	-1	10551002	56.2595	-1.00296	0.396607	0.446704	0.99443	-1.43528	0.42217
WBGene00000397	cdh-5	F08B4.2	coding	chrIV	1	8669129	600.452	0.524612	0.443991	-0.452294	0.99443	-0.8174	0.42217
WBGene00001031	dnj-13	F54D5.8	coding	chrII	1	11545637	590.16	-0.28741	0.599423	-0.239597	0.99443	0.619052	0.42253
WBGene00009362	F33E2.6	F33E2.6	coding	chrI	1	12587496	71.4608	-0.910136	0.205836	-0.999058	0.784886	-0.911042	0.422734
WBGene00022672	npp-24	ZK177.4	coding	chrII	1	5506075	131.092	1.08906	0.0240112	0.692303	0.849352	0.675616	0.423851
WBGene00004216	ptr-1	C24B5.3	coding	chrV	-1	9178021	5.95313	1.13059	0.700243	3.2711	0.802081	3.03486	0.423851
WBGene00007053	chd-7	T04D1.4	coding	chrI	-1	4685869	364.341	0.61789	0.256985	0.280234	0.99443	0.6807	0.424148
WBGene00021718	Y49F6B.6	Y49F6B.6	coding	chrII	1	3472882	157.12	-1.02557	0.262306	-1.12821	0.885819	-1.14439	0.424148
WBGene00004211	ptd-2	F07C3.1	coding	chrV	1	9250252	13.146	-0.409666	0.843091	1.7722	0.925615	1.91858	0.424148
WBGene00012448	cyp-33D3	Y17D7A.4	coding	chrV	-1	18832298	11.0951	0.948997	0.544775	1.65245	0.923456	1.76057	0.424432
WBGene00018551	F47C12.8	F47C12.8	coding	chrIV	-1	3996230	139.103	-1.44299	0.0502868	-1.30714	0.494167	-0.997733	0.425478
WBGene00016874	C52B11.5	C52B11.5	coding	chrX	1	1272817	43.0774	-0.811899	0.371371	-0.174953	1	-1.10487	0.425493
WBGene00022132	N/A	Y71F9B.14	coding	chrI	-1	2780852	15.0741	-0.591495	0.758048	0.201262	1	-2.09504	0.426516
WBGene00013579	Y79H2A.2	Y79H2A.2	coding	chrIII	-1	12028867	3.70872	0.924229	0.737249	-1.16514	0.99443	-3.75097	0.427477
WBGene00012757	Y41C4A.11	Y41C4A.11	coding	chrIII	1	11719800	696.358	-0.0569309	0.960918	0.22242	0.99443	0.949993	0.427477
WBGene00013819	Y116F11A.6	Y116F11A.6	coding	chrV	1	19727451	5.53095	-4.61511	0.0455623	-1.60676	0.99443	-2.60458	0.428185
WBGene00012249	W04E12.4	W04E12.4	coding	chrV	1	19743614	81.8972	-1.08924	0.165289	-0.0319782	1	-1.00072	0.428185
WBGene00018578	F47G3.3	F47G3.3	coding	chrX	1	2375990	6.63985	1.06024	0.555062	-0.892909	0.99443	-2.479	0.428185
WBGene00001783	gst-35	Y1H11.2	coding	chrII	-1	15183733	68.9145	-0.570276	0.62051	-1.077	0.979665	-1.29589	0.428185
WBGene00018391	rpb-4	F43E2.2	coding	chrII	1	7374454	106.944	0.79019	0.170377	0.396217	0.99443	0.737215	0.429045
WBGene00018264	cyp-33C6	F41B5.7	coding	chrV	-1	2247612	4.24551	-1.67016	0.510952	-0.62537	0.995063	-3.26887	0.429045
WBGene00013179	clec-100	Y53H1A.3	coding	chrI	-1	11234294	5.91122	-0.789441	0.798988	1.80129	0.99443	2.77875	0.429045
WBGene00021079	W08A12.2	W08A12.2	coding	chrV	-1	3684649	52.0818	0.044968	0.966852	-0.0464884	1	0.86976	0.429045
WBGene00007723	C25F9.2	C25F9.2	coding	chrV	1	19421442	2.91988	0.873862	0.836773	3.40511	0.942451	3.79159	0.42916
WBGene00002040	hum-7	F56A6.2	coding	chrI	-1	585823	77.7723	0.352355	0.692794	0.536954	0.99443	0.952517	0.432962
WBGene00003509	mxl-1	T19B10.11	coding	chrV	1	11244821	36.9809	0.610048	0.520836	0.459465	0.99443	1.08229	0.433256
WBGene00004417	rpl-6	R151.3	coding	chrIII	1	7208370	3968.49	-0.129366	0.789141	-0.352394	0.99443	-0.493398	0.433256
WBGene00017181	F02E11.3	F02E11.3	coding	chrII	-1	3272353	5.93587	0.39481	0.883801	2.13693	0.95227	2.39883	0.433435
WBGene00007873	dod-21	C32H11.10	coding	chrIV	1	12936714	3.49373	5.33988	0.116197	1.53107	0.99443	4.44758	0.434411
WBGene00017499	pud-1.1	F15E11.13	coding	chrV	1	2330428	938.735	-1.84123	0.0268919	-0.660751	0.99443	-1.14337	0.434527
WBGene00003890	osm-10	T20H4.1	coding	chrIII	1	7243243	2.59625	0.780915	0.864769	2.60539	0.99443	4.04127	0.434527
WBGene00001687	gpn-1	F59D12.4	coding	chrX	1	15681658	2.27994	2.8913		4.20754	0.827359	4.01274	0.434527
WBGene00044236	C17E4.11	C17E4.11	coding	chrI	-1	9419966	13.268	0.49998	0.741958	0.934012	0.99443	1.54674	0.435146
WBGene00011768	oac-46	T14D7.2	coding	chrII	-1	8848786	78.5644	-0.807654	0.251588	-0.555952	0.99443	-0.872319	0.435749
WBGene00004370	rig-3	C53B7.1	coding	chrX	1	6853578	42.7576	0.590738	0.543369	0.613657	0.99443	1.09664	0.435749
WBGene00012231	W04A4.2	W04A4.2	coding	chrI	1	13682410	425.161	-0.885934	0.106256	-0.492285	0.99443	-0.713868	0.436511
WBGene00019232	ugt-13	H23N18.1	coding	chrV	1	4908857	233.473	0.0836425	0.94695	0.18727	1	1.05979	0.436511
WBGene00011584	clec-15	T07D10.4	coding	chrI	-1	12631175	2.11056	2.64768		2.3997	0.99443	4.80556	0.437864
WBGene00002889	let-765	F20H11.2	coding	chrIII	-1	6592482	525.099	0.643992	0.181262	0.249697	0.99443	0.609851	0.438402
WBGene00010972	R01H10.4	R01H10.4	coding	chrIII	1	10254761	15.6528	-0.473553	0.777007	0.193219	1	1.62915	0.440222
WBGene00016515	N/A	C38C3.7	coding	chrV	-1	1501420	38.4641	-0.596626	0.57842	0.370202	0.99443	-1.22491	0.441035
WBGene00044761	pals-19	Y82E9BR.23	coding	chrIII	1	1401958	2.211	-0.459921		-2.28592	0.99443	-3.78915	0.441035
WBGene00019178	scl-12	H10D18.2	coding	chrV	1	3812581	4.82638	-6.34104	0.0287924	-1.63044	0.99443	-3.46475	0.441406
WBGene00020799	T25D10.1	T25D10.1	coding	chrII	1	6403449	89.0746	-1.57381	0.0422753	-0.959206	0.925615	1.00693	0.441406
WBGene00008759	F13E9.10	F13E9.10	coding	chrIV	-1	10885217	673.996	-1.45608	0.0455087	-0.834813	0.966214	-0.977955	0.441406
WBGene00010904	ugt-62	M88.1	coding	chrIII	-1	4537245	345.605	-1.04946	0.325457	-0.239796	0.999763	-1.29604	0.441406
WBGene00006616	trp-4	Y71A12B.4	coding	chrI	1	13899073	22.6724	1.17214	0.401622	0.765812	0.99443	1.6451	0.441406
WBGene00008577	F08G2.5	F08G2.5	coding	chrII	-1	13832784	27.8762	-1.00714	0.45605	-0.669291	0.99443	1.5063	0.441406
WBGene00011749	ssp-36	T13F2.12	coding	chrIV	-1	9765654	37.0214	-0.772275	0.504036	0.252663	0.998729	-1.33913	0.441406
WBGene00020887	hic-1	T28B4.4	coding	chrX	-1	6597881	44.1691	-0.751138	0.515165	-0.408946	0.99443	1.28524	0.441406
WBGene00018255	F40H6.5	F40H6.5	coding	chrIII	-1	6049265	12.2226	-1.0481	0.520876	-0.0459667	1	-1.92633	0.441406
WBGene00008541	F07A5.2	F07A5.2	coding	chrI	1	7352442	1195.74	-0.29559	0.678839	0.00748294	1	-0.765443	0.441406
WBGene00003432	msp-36	C04G2.4	coding	chrIV	1	10095379	503.192	-0.179218	0.852898	-0.669713	0.99443	-0.935384	0.441406
WBGene00004914	snr-1	Y116A8C.42	coding	chrIV	1	17088021	200.969	-0.0741662	0.927237	-0.403281	0.99443	-0.722894	0.441406
WBGene00020209	T04C9.1	T04C9.1	coding	chrIII	1	5993181	475.806	0.205374	0.714475	0.320459	0.99443	0.590758	0.442876
WBGene00002178	jnk-1	B0478.1	coding	chrIV	1	6957630	16.9591	-1.98941	0.167211	-1.0438	0.99443	-1.80504	0.443592
WBGene00007455	ugt-22	C08F11.8	coding	chrIV	1	13639242	632.007	-1.05888	0.314054	-0.782865	0.99443	-1.27709	0.443592
WBGene00021631	Y47D9A.4	Y47D9A.4	coding	chrI	-1	4273897	4.18281	-2.36288	0.337148	0.712999	0.99443	-3.29564	0.443592
WBGene00007819	C30F2.5	C30F2.5	coding	chrX	1	16093995	11.3044	1.03319	0.53903	0.627751	0.99443	1.87418	0.443592
WBGene00021236	pud-1.2	Y19D10B.7	coding	chrV	-1	2322037	1110.43	-1.75194	0.0379028	-0.649983	0.99443	-1.13679	0.44401
WBGene00016997	cebp-1	D1005.3	coding	chrX	-1	1452690	164.872	-0.698038	0.454238	-0.536641	0.99443	1.07425	0.44481
WBGene00013210	Y54G9A.7	Y54G9A.7	coding	chrII	-1	13724911	86.5615	-0.423914	0.50458	-0.531363	0.99443	-0.729292	0.44481
WBGene00008414	D2030.4	D2030.4	coding	chrI	-1	7580933	142.498	-1.14661	0.0383551	-1.05251	0.365793	-0.740235	0.444833
WBGene00004917	snr-4	C52E4.3	coding	chrV	-1	11978499	205.368	0.317198	0.611149	-0.0455582	1	-0.697048	0.445735
WBGene00004061	pmp-4	T02D1.5	coding	chrIV	-1	17402426	94.1336	-1.30049	0.00821428	-0.817197	0.71089	-0.689369	0.445901
WBGene00009245	rict-1	F29C12.3	coding	chrII	-1	13098179	319.703	1.27009	0.021817	0.692015	0.939847	0.760064	0.446381
WBGene00018340	anmt-2	F42A10.3	coding	chrIII	-1	6154662	258.025	-1.62711	0.0254739	-1.26513	0.555678	-0.989305	0.446381
WBGene00010245	F58D5.6	F58D5.6	coding	chrI	1	12034063	40.7754	-0.464966	0.713616	-0.204829	1	-1.34997	0.446381
WBGene00013082	grdn-1	Y51A2D.15	coding	chrV	1	18592729	123.99	0.324013	0.738614	0.440904	0.99443	1.00332	0.446381
WBGene00019678	K12H4.3	K12H4.3	coding	chrIII	1	8045966	121.341	-0.226394	0.746778	-0.458245	0.99443	-0.731295	0.446381
WBGene00012148	inos-1	VF13D12L.1	coding	chrII	-1	11698253	368.143	0.00813867	0.99047	-0.566542	0.864845	-0.551944	0.446381
WBGene00008996	glb-14	F21A3.6	coding	chrV	-1	15543142	2.56785	3.05033		4.22154	0.916802	4.32883	0.447336
WBGene00007917	chdh-1	C34C6.4	coding	chrII	-1	8696539	217.127	-0.256785	0.73802	0.181464	0.994449	-0.799479	0.449812
WBGene00020182	ugt-53	T03D3.1	coding	chrV	1	2849350	61.4445	-1.56929	0.0593149	-0.244581	0.994624	-1.08768	0.450989
WBGene00015849	C16C8.11	C16C8.11	coding	chrII	1	3453767	18.8913	2.04329	0.0714657	1.61733	0.821059	1.49639	0.450989
WBGene00009458	F36A2.11	F36A2.11	coding	chrI	1	8822181	147.481	-0.77486	0.301816	0.39083	0.99443	0.894507	0.450989
WBGene00013889	ZC412.8	ZC412.8	coding	chrV	-1	14879514	2.80475	2.0024	0.537405	3.43039	0.916802	3.50844	0.450989
WBGene00022115	Y71F9AL.10	Y71F9AL.10	coding	chrI	1	2866431	119.21	0.476367	0.364533	0.282691	0.99443	0.622268	0.451604
WBGene00010428	dcn-1	H38K22.2	coding	chrIII	1	4313898	362.432	0.749608	0.0737976	0.333092	0.99443	0.547538	0.452739
WBGene00017454	irld-5	F14D2.6	coding	chrII	1	3329720	3.03702	2.70757	0.447811	2.08323	0.99443	4.05639	0.452928
WBGene00007424	C08B6.3	C08B6.3	coding	chrV	-1	10109373	34.8203	-0.779374	0.338544	-0.363972	0.99443	-0.977244	0.454015
WBGene00020688	cest-6	T22D1.11	coding	chrIV	-1	6926155	32.1643	-1.6881	0.0776944	-0.773643	0.99443	-1.22431	0.454609
WBGene00021806	Y53G8AM.6	Y53G8AM.6	coding	chrIII	-1	3259322	11.9838	0.726182	0.698037	1.3153	0.99443	-2.24357	0.45901
WBGene00018818	N/A	F54D12.5	coding	chrII	-1	1369053	109.721	1.21439	0.0872209	0.375943	0.99443	0.919642	0.462073
WBGene00022298	Y76B12C.4	Y76B12C.4	coding	chrIV	-1	1970734	179.727	-1.55796	0.0111984	-0.0546566	1	-0.850807	0.462158
WBGene00016894	C53B7.3	C53B7.3	coding	chrX	1	6844630	63.8682	0.766097	0.514437	0.689973	0.99443	1.32056	0.462469
WBGene00004894	sms-3	Y22D7AL.8	coding	chrIII	-1	1583150	88.3958	0.11791	0.882642	0.254567	0.99443	0.731737	0.463363
WBGene00015628	best-6	C09B9.3	coding	chrIV	-1	5021180	87.2035	-0.154381	0.903451	0.119286	1	-1.15927	0.463363
WBGene00008272	C53B4.2	C53B4.2	coding	chrIV	1	8966119	73.5904	-1.39397	0.135429	0.453126	0.99443	-1.17182	0.46483
WBGene00016843	C50F7.3	C50F7.3	coding	chrIV	1	7732317	104.595	-0.873942	0.354178	-0.114903	1	-1.11915	0.46483
WBGene00022615	ZC449.5	ZC449.5	coding	chrX	-1	5034996	108.923	-0.0923377	0.912637	0.709316	0.925615	0.746025	0.465039
WBGene00017233	lmd-4	F07G11.9	coding	chrV	-1	7314118	27.3291	-0.302863	0.884625	1.70859	0.949157	1.87256	0.466402
WBGene00016211	sdz-3	C29F5.2	coding	chrII	1	6299496	19.751	0.0519362	0.981075	-2.89272	0.234826	-1.78466	0.466402
WBGene00014088	ZK809.8	ZK809.8	coding	chrIV	-1	11645585	210.649	-1.13626	0.0799038	-1.01206	0.703138	-0.834373	0.466485
WBGene00013146	Y53C12B.7	Y53C12B.7	coding	chrII	-1	9750354	13.8958	-0.276969	0.877965	2.291	0.313532	1.56409	0.466485
WBGene00008132	gale-1	C47B2.6	coding	chrI	1	12970232	476.335	0.00637324	0.993968	-0.0902828	1	0.698132	0.466485
WBGene00017600	ttr-10	F19F10.4	coding	chrV	-1	7552876	198.532	-1.3182	0.0325474	-0.942685	0.770337	-0.819407	0.466853
WBGene00020648	T21D12.7	T21D12.7	coding	chrIV	-1	288803	3.2911	4.75959	0.182011	3.61879	0.99443	4.42852	0.466853
WBGene00006675	twk-22	T01B4.2	coding	chrX	1	16306392	26.9047	-1.20835	0.128143	0.224112	0.99443	-0.986181	0.46746
WBGene00022805	nhr-256	ZK697.2	coding	chrV	1	1743771	21.2395	1.09448	0.257998	0.543326	0.99443	1.16628	0.46746
WBGene00011836	mam-4	T19B10.9	coding	chrV	1	11248128	3.86262	1.71161	0.559518	-0.900448	0.99443	3.18234	0.46746
WBGene00010478	K01G5.5	K01G5.5	coding	chrIII	1	10748328	520.497	0.44365	0.559884	-0.103386	1	-0.847228	0.46746
WBGene00003086	lst-4	Y37A1B.2	coding	chrIV	-1	14060980	307.131	0.244332	0.626765	0.0984732	1	0.54124	0.46746
WBGene00022847	ZK1055.6	ZK1055.6	coding	chrV	-1	6599173	88.1312	-0.337133	0.670502	-0.25353	0.99443	0.823134	0.46746
WBGene00003246	mig-14	R06B9.6	coding	chrII	1	13741673	115.349	0.226681	0.709552	-0.168138	0.99443	0.625841	0.46746
WBGene00020212	T04D1.2	T04D1.2	coding	chrI	1	4679672	2.76028	0.655719	0.870736	-0.746766	0.999127	-4.3975	0.46746
WBGene00000408	cdk-7	Y39G10AL.3	coding	chrI	-1	2280917	139.285	1.12131	0.0624113	0.492321	0.99443	0.784992	0.467561
WBGene00012665	pph-5	Y39B6A.2	coding	chrV	1	19190516	176.339	0.15979	0.795504	0.211565	0.99443	0.604682	0.467561
WBGene00194726	R13A5.15	R13A5.15	coding	chrIII	-1	7586723	9.92316	-0.170754	0.948149	1.3085	0.99443	2.0371	0.467561
WBGene00010640	K07F5.16	K07F5.16	coding	chrIV	1	9864159	9.64708	-1.89858	0.167211	-1.72816	0.883151	-1.68083	0.467562
WBGene00022532	ZC155.4	ZC155.4	coding	chrIII	-1	5211744	411.859	-1.01831	0.229792	-0.430291	0.99443	-1.03147	0.467748
WBGene00000022	abt-4	Y39D8C.1	coding	chrV	-1	323778	386.842	-0.0268939	0.979247	0.544827	0.99443	0.803741	0.467758
WBGene00008772	irld-4	F13G11.2	coding	chrIV	1	14633097	71.9979	-0.362262	0.715492	0.165355	1	-1.03732	0.468595
WBGene00021518	hpo-6	Y41D4B.16	coding	chrIV	1	1562183	585.301	-0.574029	0.437766	0.424048	0.99443	0.846178	0.469321
WBGene00001693	grd-4	T01B10.1	coding	chrX	1	8501286	12.1367	-2.41021	0.126355	-1.41827	0.99443	-1.94413	0.469484
WBGene00013133	N/A	Y53C10A.2	coding	chrI	-1	11967645	4.34874	1.12843	0.72604	1.53026	0.99443	3.18866	0.46954
WBGene00003019	lin-33	H32C10.2	coding	chrIV	1	5930633	87.5213	-0.752974	0.22983	-0.308725	0.99443	-0.759686	0.470888
WBGene00012297	W06D4.3	W06D4.3	coding	chrI	1	9058882	28.4829	-1.23643	0.255403	1.17557	0.925615	-1.30866	0.470888
WBGene00009051	nduf-6	F22D6.4	coding	chrI	1	7090622	153.568	-0.645663	0.27582	-0.57081	0.99443	-0.711404	0.470888
WBGene00194888	K10H10.13	K10H10.13	coding	chrII	-1	14510152	2.12442	0		3.89973	0.988424	4.61349	0.470888
WBGene00008313	C54G4.3	C54G4.3	coding	chrI	-1	8005122	113.029	-3.03202	5.24418e-08	0.292348	0.99443	-0.895038	0.471103
WBGene00016623	psmd-9	C44B7.1	coding	chrII	1	6901286	62.5666	0.75086	0.281229	0.860256	0.876838	0.832582	0.471957
WBGene00019593	K09F6.10	K09F6.10	coding	chrII	-1	2287291	28.0074	0.387434	0.765195	0.505073	0.99443	1.27844	0.472019
WBGene00010884	M7.8	M7.8	coding	chrIV	-1	11093942	33.9397	-1.08042	0.324	-1.08674	0.988424	-1.30095	0.472235
WBGene00009146	F26C11.1	F26C11.1	coding	chrII	1	9895486	71.1166	-1.38659	0.29494	-0.656538	0.99443	-1.57889	0.472806
WBGene00002019	hsp-16.48	T27E4.3	coding	chrV	1	9088109	387.403	-3.65447	0.0302832	-1.57109	0.99443	2.21587	0.472851
WBGene00023252	C39H7.2	C39H7.2	Coding_pseudogene	chrIV	1	5611079	2.61526	2.564	0.415029	2.71847	0.99443	3.54994	0.472851
WBGene00016357	C33F10.11	C33F10.11	coding	chrII	-1	4834154	677.933	-1.052	0.0925328	0.952025	0.721277	0.79236	0.473023
WBGene00194715	T25E12.16	T25E12.16	coding	chrV	-1	16733268	3.24838	1.00253	0.744789	1.29381	0.99443	-3.83474	0.473023
WBGene00007197	prdh-1	B0513.5	coding	chrIV	-1	13868529	216.821	-0.578936	0.29494	-0.235998	0.99443	-0.658423	0.473153
WBGene00019675	K12D9.1	K12D9.1	coding	chrV	1	3014021	49.6613	-1.12975	0.682028	-1.77404	0.99443	-2.89238	0.474528
WBGene00007730	C25G4.2	C25G4.2	coding	chrIV	-1	12443172	67.9214	0.0500364	0.95476	0.222326	0.99443	0.690554	0.474528
WBGene00013840	fbxa-151	ZC47.7	coding	chrIII	-1	1265665	2.52891	3.96458		3.1453	0.99443	4.51401	0.474528
WBGene00018549	F47C12.6	F47C12.6	coding	chrIV	-1	3991591	57.1682	-1.63094	0.0140934	-1.21337	0.494167	-0.890303	0.474743
WBGene00007459	C08F11.12	C08F11.12	coding	chrIV	-1	13650636	3.01629	1.91264	0.475863	-0.945634	0.99443	-3.78228	0.474743
WBGene00020093	R144.3	R144.3	coding	chrIII	1	5022009	29.2626	0.217818	0.840089	0.357575	0.99443	0.998055	0.474743
WBGene00018220	N/A	F40A3.5	coding	chrV	-1	7868448	8.28865	0.477791	0.820126	1.50895	0.99443	1.93802	0.47475
WBGene00019275	rpac-40	H43I07.2	coding	chrV	1	4199471	53.6573	0.543576	0.501895	-0.26405	0.99443	-0.930861	0.474838
WBGene00011059	R06C1.4	R06C1.4	coding	chrI	1	11930716	318.916	-1.21329	0.11733	-0.851338	0.968901	-0.972114	0.47518
WBGene00010574	K04H4.5	K04H4.5	coding	chrIII	1	9360184	542.568	-0.747593	0.256142	0.277357	0.99443	-0.787802	0.476511
WBGene00019134	F59H6.3	F59H6.3	coding	chrII	1	2017801	3.43256	3.71692	0.201974	2.85992	0.99443	3.5487	0.476787
WBGene00012348	pptr-1	W08G11.4	coding	chrV	1	16357501	317.152	0.476575	0.335141	0.465159	0.99443	0.579517	0.476975
WBGene00010546	K03H1.11	K03H1.11	coding	chrIII	-1	9950824	49.3824	0.84799	0.227396	0.393722	0.99443	0.845077	0.478538
WBGene00009512	bigr-1	F37H8.3	coding	chrII	1	11181595	89.1987	-1.02384	0.341054	0.341733	0.99443	1.2327	0.478538
WBGene00019372	K03H9.3	K03H9.3	coding	chrII	1	6423080	19.9145	0.29422	0.870036	0.432107	0.99443	-1.75526	0.478538
WBGene00194695	B0462.5	B0462.5	coding	chrV	-1	18322187	5.98121	0.314726	0.915655	1.461	0.99443	2.49554	0.478538
WBGene00000530	clh-3	E04F6.11	coding	chrII	-1	7217914	152.931	-0.208734	0.789652	0.695333	0.954096	-0.773147	0.478549
WBGene00010441	N/A	JC8.11	Coding_pseudogene	chrIV	1	13228295	13.1946	1.61224	0.229055	1.3825	0.988424	1.6108	0.479856
WBGene00020711	rmd-5	T23B3.3	coding	chrI	1	6710871	4.72692	1.34196	0.594854	2.65704	0.908962	2.63648	0.480011
WBGene00009662	F43G6.10	F43G6.10	coding	chrII	1	11809292	4.65355	0.730149	0.791938	-2.14676	0.99443	-3.32395	0.480076
WBGene00011502	vps-53	T05G5.8	coding	chrIII	-1	9753587	134.335	0.799731	0.152085	0.547332	0.99443	0.688614	0.480097
WBGene00003452	msp-59	ZK354.11	coding	chrIV	-1	5312682	381.781	-0.0438316	0.971084	-0.221987	0.994449	-0.946665	0.481986
WBGene00012356	W09D6.1	W09D6.1	coding	chrIII	1	11068759	42.5108	1.63102	0.142303	0.998429	0.99443	1.37625	0.482085
WBGene00010555	K04C1.5	K04C1.5	coding	chrX	1	14247983	20.5136	2.519	0.377814	-0.285101	1	-3.70296	0.482085
WBGene00007934	C34E7.4	C34E7.4	coding	chrX	-1	12932087	67.899	-0.630317	0.507191	-0.439829	0.99443	-1.0574	0.482085
WBGene00015351	C02F5.10	C02F5.10	coding	chrIII	-1	8248614	51.92	-0.198303	0.832684	0.415765	0.99443	0.864041	0.482085
WBGene00010634	K07F5.6	K07F5.6	coding	chrIV	-1	9844969	161.284	-0.661327	0.364751	0.0881473	1	-0.846831	0.482162
WBGene00004477	rps-8	F42C5.8	coding	chrIV	-1	7312970	4921.66	-0.00758376	0.99097	-0.329074	0.99443	-0.525669	0.48275
WBGene00021081	pals-33	W08A12.4	coding	chrV	1	3674602	3.274	3.17417	0.354875	2.55739	0.99443	3.95528	0.482837
WBGene00002246	lag-2	Y73C8B.4	coding	chrV	1	3188348	2.82647	4.8157	0.171068	1.95279	0.99443	4.31526	0.485626
WBGene00017120	tctn-1	E04A4.6	coding	chrIV	-1	4745786	3.2221	2.49342	0.449211	3.55637	0.925615	3.62908	0.485626
WBGene00001677	gpa-15	M04C7.1	coding	chrI	-1	8531715	3.58648	1.93228	0.583549	4.09806	0.809858	3.65711	0.485626
WBGene00017471	F14H12.3	F14H12.3	coding	chrX	1	4344227	10.893	0.363004	0.891016	2.22362	0.925615	2.28434	0.485746
WBGene00007517	gpx-3	C11E4.2	coding	chrX	1	9587885	14.5269	0.254027	0.902086	0.632487	0.99443	1.76597	0.485746
WBGene00022180	Y71H2AM.15	Y71H2AM.15	coding	chrIII	-1	2747116	21.5385	-0.234821	0.880679	0.757411	0.99443	1.37455	0.485949
WBGene00020083	R57.2	R57.2	coding	chrX	1	297248	2.38786	3.77102		2.99564	0.99443	4.53104	0.485949
WBGene00009154	F26D2.16	F26D2.16	coding	chrV	-1	16418329	5597.24	-0.927994	0.0925734	-0.848371	0.71425	-0.695025	0.488022
WBGene00009126	pyk-1	F25H5.3	coding	chrI	1	9168417	1752.38	-0.116039	0.801412	-0.0853961	1	-0.445403	0.488022
WBGene00015041	cyp-34A6	B0213.11	coding	chrV	-1	3958224	7.66201	0.866098	0.647526	0.343598	1	1.94173	0.489076
WBGene00001468	flr-4	F09B12.6	coding	chrX	1	15089327	6.55079	0.121875	0.966517	0.401112	1	-2.59836	0.489076
WBGene00009897	skpo-1	F49E12.1	coding	chrII	-1	8399792	181.783	2.93738	0.221054	-0.305806	1	-2.91479	0.489314
WBGene00018214	F39H12.3	F39H12.3	coding	chrX	-1	838301	41.3577	-0.61311	0.59145	-0.960263	0.99443	-1.23823	0.489717
WBGene00020929	W02C12.2	W02C12.2	coding	chrIV	-1	4005471	8.94874	0.0022559	0.99957	0.0932829	1	1.92916	0.489717
WBGene00016423	tag-275	C34H3.1	coding	chrX	-1	6142375	4.11834	1.70871	0.471886	-2.57517	0.99443	-3.48018	0.489746
WBGene00011032	ddx-52	R05D11.4	coding	chrI	1	8598650	65.6525	0.427985	0.584887	-0.144341	1	-0.863272	0.489909
WBGene00002063	ife-5	Y57A10A.30	coding	chrII	1	12280598	55.2617	0.109481	0.93166	0.596134	0.99443	-1.10768	0.490262
WBGene00011105	R07E3.4	R07E3.4	coding	chrX	-1	10330536	73.284	-1.81495	0.00966532	-1.32989	0.468668	-0.943085	0.490631
WBGene00008099	C44H9.4	C44H9.4	coding	chrV	1	12835691	40.8166	-0.097541	0.933083	0.0740153	1	0.962008	0.490631
WBGene00020183	T03D3.5	T03D3.5	coding	chrV	-1	2823830	14.91	1.7095	0.171743	0.733197	0.99443	1.5243	0.49082
WBGene00017646	F20H11.1	F20H11.1	coding	chrIII	-1	6589320	71.8192	0.632586	0.361329	0.241265	0.99443	0.795504	0.49082
WBGene00011928	cutl-12	T22C8.7	coding	chrII	-1	8630733	2.36754	3.99444		2.10837	0.99443	4.53232	0.49082
WBGene00003133	apc-1	W10C6.1	coding	chrII	1	11112661	320.512	0.951221	0.200081	0.312161	0.99443	0.892455	0.491836
WBGene00194986	pigb-1	T27F7.4	coding	chrII	-1	4990825	120.701	0.697166	0.287277	0.743953	0.925615	0.767636	0.491836
WBGene00019906	R05G9R.1	R05G9R.1	coding	chrII	-1	6509466	10.3555	0.957444	0.646204	2.57878	0.724383	2.13131	0.492507
WBGene00011399	T03F6.3	T03F6.3	coding	chrIII	1	13389281	83.4224	1.45888	0.0358935	0.272275	0.99443	-0.934399	0.49343
WBGene00018649	F49F1.9	F49F1.9	coding	chrIV	-1	4136841	418.483	-1.27843	0.0847256	0.0437603	1	0.923926	0.493462
WBGene00017442	F13H8.9	F13H8.9	coding	chrII	-1	6279644	24.1804	-1.40625	0.144721	-1.13273	0.925615	-1.16737	0.49354
WBGene00015630	C09B9.7	C09B9.7	coding	chrIV	-1	5056965	154.357	-0.506151	0.800936	0.511153	0.99443	-1.93609	0.49354
WBGene00018208	F39G3.3	F39G3.3	coding	chrV	1	4731769	81.9132	0.259415	0.791938	0.214038	0.99637	0.945052	0.493642
WBGene00013751	Y113G7A.14	Y113G7A.14	coding	chrV	-1	20135941	3.15221	1.48867	0.662928	0.548741	1	3.41919	0.4944
WBGene00014206	nit-1	ZK1058.6	coding	chrIII	1	3922187	6.63435	-0.544496	0.836194	-0.804329	0.99443	-2.65484	0.494627
WBGene00021549	cdap-2	Y44E3A.4	coding	chrI	-1	3320923	231.2	0.118235	0.837125	0.130388	0.99443	0.532509	0.495192
WBGene00015527	C06E2.1	C06E2.1	coding	chrX	-1	8872881	6.25097	-0.547318	0.793131	-3.39828	0.468668	-2.14991	0.4953
WBGene00016454	C35E7.2	C35E7.2	coding	chrI	1	10841103	10.708	0.99944	0.538652	0.813936	0.99443	1.73257	0.495585
WBGene00020938	clec-218	W02D7.2	coding	chrV	1	8307950	37.4487	-0.403458	0.778255	-0.994291	0.99443	-1.41906	0.495585
WBGene00008861	F15D4.4	F15D4.4	coding	chrII	-1	13239179	3.17736	2.70322	0.460076	2.79637	0.99443	3.99798	0.495591
WBGene00007990	fipr-23	C37A5.4	coding	chrI	-1	14153291	3.70205	-5.22899	0.0523121	-5.23993	0.318469	-2.84318	0.496681
WBGene00015048	faah-2	B0218.2	coding	chrIV	1	8152429	127.844	-0.840787	0.329918	-1.24234	0.703138	-0.998814	0.496681
WBGene00010047	F54D1.6	F54D1.6	coding	chrIV	1	11287789	835.805	-0.299088	0.665327	-0.00453784	1	0.712347	0.496681
WBGene00018762	F53E10.6	F53E10.6	coding	chrV	-1	2601690	54.067	-0.119882	0.915655	-0.234308	0.994449	-1.00031	0.497278
WBGene00007725	C25F9.5	C25F9.5	coding	chrV	-1	19407691	15.4714	0.889032	0.488442	0.815223	0.99443	1.3916	0.497782
WBGene00015378	C03B1.7	C03B1.7	coding	chrX	1	6342120	23.5658	-0.58385	0.584906	-1.09228	0.943472	-1.15817	0.49965
WBGene00010736	istr-1	K10C8.3	coding	chrV	1	12697132	627.147	0.0321806	0.967627	0.0551581	1	0.610516	0.500614
WBGene00012450	Y17D7B.2	Y17D7B.2	coding	chrV	1	18787819	4.80652	3.47265	0.297186	4.26945	0.827359	3.85478	0.501517
WBGene00000722	col-149	B0024.1	coding	chrV	-1	10291671	29.146	-2.13569	0.0559142	-0.523432	0.99443	-1.38413	0.501777
WBGene00018694	F52E1.5	F52E1.5	coding	chrV	1	8379486	4.56538	2.14826	0.276667	0.207208	1	2.29797	0.501777
WBGene00000972	dhs-8	K10H10.3	coding.ncRNA	chrII	1	14497951	2.99005	2.96632	0.404924	2.16448	0.99443	3.96076	0.501777
WBGene00011471	T05C12.8	T05C12.8	coding	chrII	-1	8187562	6.25581	-0.439535	0.883675	2.42978	0.918228	2.41712	0.501777
WBGene00021308	N/A	Y32G9A.11	coding	chrV	1	1912327	12.9088	-0.190905	0.915655	0.205477	1	-1.65874	0.502862
WBGene00002017	hsp-16.11	T27E4.2	coding	chrV	1	9090055	725.64	-3.14194	0.0857245	-1.87489	0.99443	2.26843	0.504051
WBGene00010620	K07A12.1	K07A12.1	coding	chrI	1	8666588	456.388	0.156989	0.798504	0.0338238	1	0.585064	0.504458
WBGene00009592	F40F12.3	F40F12.3	coding	chrIII	-1	9918556	283.303	-0.0259607	0.980871	0.69132	0.99443	0.816589	0.504458
WBGene00019511	lido-8	K08A2.1	coding	chrII	1	2997024	115.772	-0.023324	0.980881	-0.132126	1	-0.751214	0.504458
WBGene00003091	lys-2	Y22F5A.5	coding	chrV	-1	10280285	173.433	1.64653	0.0954698	1.00044	0.99443	1.22558	0.505618
WBGene00011615	lsd-1	T08D10.2	coding	chrX	1	11948784	19.0111	1.88833	0.0893491	-0.413651	0.99443	-1.54059	0.505656
WBGene00017905	F28F5.6	F28F5.6	coding	chrIII	-1	6817189	17.3567	-1.63116	0.235384	-1.3239	0.99443	-1.61023	0.505656
WBGene00000546	clp-6	Y77E11A.10	coding	chrIV	-1	1429547	593.172	0.217641	0.780571	0.861578	0.814379	0.755349	0.505656
WBGene00020331	N/A	T07H6.4	coding	chrX	-1	6281881	3.8239	0.864572	0.801648	3.0033	0.925615	3.06497	0.505656
WBGene00011524	plpr-1	T06D8.3	coding	chrII	1	11222239	2.38464	-1.32157		2.89983	0.99443	3.84473	0.505656
WBGene00015614	C08G5.1	C08G5.1	coding	chrII	-1	734657	12.7429	-0.728357	0.668398	0.159959	1	-1.80732	0.507147
WBGene00007283	clec-222	C03E10.6	coding	chrV	1	11271333	11.1131	2.82491	0.169794	-1.16721	0.99443	-3.18295	0.507616
WBGene00007440	C08E8.4	C08E8.4	coding	chrV	1	18371818	27.1693	-0.301931	0.839388	0.30103	0.99637	1.32888	0.508004
WBGene00003553	nas-37	C17G1.6	coding	chrX	-1	9944790	26.0887	1.4369	0.666557	-0.84849	0.99443	-3.56882	0.50805
WBGene00015624	C09B8.5	C09B8.5	coding	chrX	-1	6020831	2.85177	-0.23894	0.96009	-4.16373	0.925615	-4.18503	0.50805
WBGene00007388	folt-1	C06H2.4	coding	chrV	1	11141480	17.148	-0.742311	0.606688	-0.935537	0.99443	-1.54853	0.508449
WBGene00021063	sbds-1	W06E11.4	coding	chrIII	-1	636477	73.1042	-0.315791	0.707782	-0.428443	0.99443	-0.850796	0.508654
WBGene00003976	pes-1	T28H11.4	coding	chrIV	1	5002744	7.91145	0.607816	0.772412	-0.547374	0.99443	1.977	0.508679
WBGene00021354	fpn-1.1	Y37E3.16	coding	chrI	-1	2113651	101.383	-0.198858	0.833167	0.00565413	1	0.86074	0.508837
WBGene00008694	vwa-8	F11C1.5	coding	chrX	1	12991377	314.721	-0.103821	0.870724	-0.151195	0.99443	-0.577916	0.508837
WBGene00012531	Y32F6B.1	Y32F6B.1	coding	chrV	-1	10480923	289.747	-1.33605	0.0608334	-0.519664	0.99443	-0.893636	0.508895
WBGene00010664	dbn-1	K08E3.4	coding	chrIII	-1	13759344	373.839	0.621867	0.140827	0.234402	0.99443	0.510497	0.508895
WBGene00006981	zig-4	C09C7.1	coding	chrX	1	7925389	10.7037	-2.37465	0.182834	-1.51961	0.99443	-2.09966	0.508895
WBGene00019875	mca-2	R05C11.3	coding	chrIV	1	2084032	323.612	0.394472	0.459462	0.408539	0.99443	0.585298	0.508895
WBGene00008628	ttr-21	F09F3.6	coding	chrV	-1	13853820	12.8544	0.535627	0.734631	1.26826	0.99443	1.52272	0.508895
WBGene00017567	F18E3.11	F18E3.11	coding	chrV	1	7413418	48.0791	-1.55266	0.205052	-1.13662	0.99443	-1.44124	0.510248
WBGene00003092	lys-3	Y22F5A.6	coding	chrV	-1	10282179	112.336	-1.42443	0.267633	0.178327	1	1.47106	0.510248
WBGene00019743	nhr-203	M02H5.5	coding	chrV	1	459770	13.4018	-0.976932	0.509667	0.00885798	1	-1.64175	0.510918
WBGene00019772	M04G7.1	M04G7.1	coding	chrIV	1	455726	7.98	2.34537	0.288595	2.08597	0.99443	2.54022	0.512165
WBGene00006788	unc-53	F45E10.1	coding	chrII	-1	11058043	678.1	-0.0598054	0.947324	0.0658465	1	0.714864	0.512165
WBGene00019381	K04C2.3	K04C2.3	coding	chrIII	1	6872994	139.565	0.205727	0.744722	-0.598719	0.943472	-0.62703	0.512737
WBGene00044953	D2096.13	D2096.13	coding	chrIV	-1	8357925	93.2893	-1.72845	0.0254	-1.31155	0.600838	-0.987166	0.51345
WBGene00002694	let-502	C10H11.9	coding	chrI	-1	4738171	989.865	0.441822	0.440823	0.381351	0.99443	0.631982	0.51345
WBGene00002008	hsp-4	F43E2.8	coding	chrII	-1	7350076	8542.62	-0.460156	0.550087	-0.21396	0.99443	0.81984	0.51345
WBGene00013737	tpst-1	Y111B2A.15	coding	chrIII	-1	12652243	135.244	0.300681	0.606187	-0.101869	1	0.607357	0.51345
WBGene00017849	F27B3.7	F27B3.7	coding	chrIII	-1	6562969	6.28267	-2.55124	0.10193	-1.17147	0.99443	-1.79433	0.51362
WBGene00016638	perm-4	C44B12.5	coding	chrIV	-1	1121457	694.944	2.21312	0.26624	-0.425924	1	-2.31368	0.51362
WBGene00007415	C07E3.4	C07E3.4	coding	chrII	1	10360811	215.596	-0.431268	0.625588	0.546283	0.99443	0.910878	0.51436
WBGene00007679	C18D11.1	C18D11.1	coding	chrIII	1	11816469	65.1499	-0.164612	0.872852	0.445338	0.99443	0.905997	0.51436
WBGene00012990	sam-10	Y48C3A.8	coding	chrII	-1	13321943	217.085	0.799687	0.187426	0.532528	0.99443	0.718156	0.515789
WBGene00001854	hil-3	F22F1.1	coding	chrX	1	8159105	22.8954	0.825203	0.485228	0.0933904	1	-1.36149	0.515789
WBGene00022541	ZC190.7	ZC190.7	coding	chrV	-1	8686117	52.2895	-0.633542	0.565709	-0.216244	1	-1.17838	0.515789
WBGene00020829	T26C11.3	T26C11.3	coding	chrX	-1	1837416	2.12342	-2.65283		-1.86425	0.99443	-4.16404	0.515789
WBGene00004175	pqn-96	ZK1236.6	coding	chrIII	-1	8437983	188.378	-0.000605516	0.999709	0.271599	0.99443	0.606819	0.518286
WBGene00006941	wnk-1	C46C2.1	coding	chrIV	1	9200100	1101.05	0.619751	0.22179	0.399725	0.99443	0.592408	0.518652
WBGene00007743	C26C6.9	C26C6.9	coding	chrI	-1	7514089	41.7924	-1.3589	0.121226	-1.3533	0.692409	-1.05086	0.519412
WBGene00009160	F26E4.5	F26E4.5	coding	chrI	-1	9768875	136.91	0.268042	0.74268	0.730319	0.962261	0.792983	0.519412
WBGene00004052	parg-2	H23L24.5	coding	chrIV	-1	8712400	13.6235	3.28637	0.0218378	1.18991	0.99443	1.88017	0.520159
WBGene00016824	C50E3.13	C50E3.13	coding	chrV	-1	7622316	10.1606	2.74202	0.492011	-0.204073	1	-4.84413	0.520785
WBGene00019406	acdh-8	K05F1.3	coding	chrII	1	5794487	988.186	-0.351686	0.644025	0.0357582	1	-0.78027	0.521177
WBGene00004510	rrf-3	F10B5.7	coding	chrII	1	8162454	367.812	0.748354	0.267341	0.529518	0.99443	0.777131	0.522456
WBGene00007613	C15H11.1	C15H11.1	coding	chrV	1	14393843	186.362	-0.171593	0.831429	0.0220885	1	0.729543	0.522653
WBGene00010984	nkat-3	R03A10.4	coding	chrX	1	15441662	53.5773	-0.629334	0.461064	-0.966617	0.916802	-0.932754	0.522694
WBGene00017540	F17E9.3	F17E9.3	coding	chrIV	1	8354861	350.541	-1.48222	0.0269913	-1.06555	0.724383	-0.85374	0.524284
WBGene00008339	C55A6.10	C55A6.10	coding	chrV	1	11505336	78.937	0.763502	0.183031	-0.233333	0.99443	0.675831	0.525174
WBGene00001485	fre-1	Y113G7A.8	coding	chrV	-1	20075890	113.933	0.955877	0.197762	0.66671	0.99443	0.869882	0.525174
WBGene00007614	gnrr-2	C15H11.2	coding	chrV	1	14409063	16.5584	0.877133	0.453911	0.1922	1	1.26101	0.525174
WBGene00003742	nlp-4	F59C6.6	coding	chrI	-1	10516020	75.1352	-0.758643	0.527491	0.0399475	1	-1.28397	0.525174
WBGene00000711	col-138	C52D10.13	coding	chrIV	-1	17182764	3.14562	0.507124	0.92952	2.74376	0.99443	4.40586	0.525174
WBGene00011067	vps-11	R06F6.2	coding	chrII	-1	10787862	179.177	0.445027	0.416942	0.255128	0.99443	0.602781	0.526451
WBGene00011082	R07B1.11	R07B1.11	coding	chrX	1	9856860	9.20739	0.399714	0.828525	0.777225	0.99443	1.61805	0.526771
WBGene00011001	R04B5.1	R04B5.1	coding	chrV	-1	10077880	5.26264	-2.97318	0.235384	0.0126784	1	-2.85879	0.527493
WBGene00008392	D1086.5	D1086.5	coding	chrV	-1	14088878	36.6174	-1.45254	0.131506	-0.6244	0.99443	-1.14101	0.527868
WBGene00017221	dgn-3	F07G6.1	coding	chrX	1	1729853	12.4797	-1.37412	0.404669	-1.96721	0.890395	-1.83743	0.527868
WBGene00021460	zwl-1	Y39G10AR.2	coding	chrI	1	2402234	393.385	0.566477	0.418355	0.201867	0.99443	0.769302	0.527868
WBGene00010306	golg-4	F59A2.6	coding	chrIII	1	3415541	302.283	0.116947	0.831412	0.2941	0.99443	0.496259	0.527868
WBGene00003764	nlp-26	Y43F8C.2	coding	chrV	1	19613498	13.389	-2.97927	0.0606095	-0.78649	0.99443	-1.86718	0.530198
WBGene00016825	C50E10.1	C50E10.1	coding	chrII	-1	12301019	463.842	-0.533458	0.456679	0.422143	0.99443	0.773097	0.530198
WBGene00001328	epi-1	K08C7.3	coding	chrIV	1	10666807	444.197	0.866342	0.13198	0.491103	0.99443	0.686717	0.530418
WBGene00008994	F21A3.4	F21A3.4	coding	chrV	1	15536621	70.0069	-1.34917	0.315348	0.152113	1	-1.51921	0.530418
WBGene00019993	rbx-2	R10A10.2	coding	chrI	-1	6420661	22.3742	1.11548	0.32722	0.651077	0.99443	1.27694	0.530418
WBGene00014155	ZK930.5	ZK930.5	coding	chrII	1	11882551	9.27344	-0.946884	0.605062	0.94404	0.99443	-2.00928	0.530418
WBGene00014186	nhr-244	ZK1025.6	coding	chrI	1	11454770	3.37205	-1.17034	0.726715	-1.7924	0.99443	-3.75238	0.530418
WBGene00017490	pud-2.1	F15E11.1	coding	chrV	-1	2329443	1317.72	-2.16085	0.00304133	-0.622744	0.99443	-1.00341	0.531103
WBGene00016460	C35E7.8	C35E7.8	coding	chrI	1	10808596	31.9096	-0.395172	0.695404	-0.75065	0.99443	-1.01683	0.531103
WBGene00006962	xol-1	C18A11.5	coding	chrX	1	8041278	3.27939	-1.72918	0.476683	-0.482823	1	-2.87043	0.53111
WBGene00008142	C47E8.3	C47E8.3	coding	chrV	1	14680299	5.43924	2.64027	0.331677	1.77268	0.99443	3.04142	0.532057
WBGene00012463	nadk-2	Y17G7B.10	coding	chrII	1	12049517	205.954	0.481836	0.375899	0.402014	0.99443	0.599818	0.532057
WBGene00009762	F46B3.9	F46B3.9	coding	chrV	-1	20625155	42.0938	-3.17524	0.0199697	1.32926	0.990265	1.51774	0.532623
WBGene00007741	glb-8	C26C6.7	coding	chrI	1	7508717	4.94943	-1.10711	0.675647	0.991466	0.99443	2.26552	0.532623
WBGene00012831	Y43F8C.9	Y43F8C.9	coding	chrV	1	19646062	161.37	0.0518017	0.963767	0.836157	0.929842	-0.860863	0.532823
WBGene00016636	perm-2	C44B12.1	coding	chrIV	1	1126791	611.54	2.49559	0.158255	-0.430108	0.999023	-2.09029	0.532923
WBGene00017962	fbxa-72	F31F4.15	coding	chrV	-1	674912	51.9187	-0.828632	0.367991	-0.43665	0.99443	-1.02353	0.532923
WBGene00019060	acox-3	F58F9.7	coding	chrIV	-1	6245330	300.149	-0.610972	0.430722	-0.390577	0.99443	-0.844693	0.532923
WBGene00001786	gst-38	F35E8.8	coding	chrV	-1	15915149	3.51731	1.80796	0.538413	2.44398	0.99443	3.00852	0.532923
WBGene00021893	ndnf-1	Y54G2A.29	coding	chrIV	-1	3023393	32.9801	0.463353	0.729318	0.677134	0.99443	1.28929	0.532923
WBGene00019744	M02H5.8	M02H5.8	coding	chrV	1	449742	185.823	-0.175766	0.850719	0.739862	0.988424	0.831846	0.532923
WBGene00017807	F26A1.9	F26A1.9	coding	chrIII	-1	4825313	2.68718	0.0878921	0.985594	0.139763	1	3.47007	0.532923
WBGene00011300	R107.5	R107.5	coding	chrIII	-1	9051514	285.959	-0.159968	0.866338	0.189773	0.99637	0.84307	0.533082
WBGene00017500	pud-2.2	F15E11.14	coding	chrV	1	2323013	1314.16	-2.07597	0.00402411	-0.523089	0.99443	-0.979275	0.53655
WBGene00010630	ttll-15	K07C5.7	coding	chrV	1	10358528	7.50416	-1.40032	0.437766	0.00200074	1	-2.02149	0.53655
WBGene00021907	Y55B1AR.3	Y55B1AR.3	coding	chrIII	-1	602705	4.28718	-1.57547	0.530964	-0.960632	0.99443	-2.83346	0.53655
WBGene00013235	Y56A3A.16	Y56A3A.16	coding	chrIII	-1	11910359	104.278	1.4019	0.0107503	0.561993	0.99443	0.725864	0.537365
WBGene00044458	K11H12.10	K11H12.10	coding	chrIV	1	676075	18.7224	1.39085	0.207258	1.62213	0.703138	1.27205	0.538897
WBGene00014046	clec-60	ZK666.6	coding	chrII	-1	10480042	59.9162	-1.49841	0.288669	0.514289	0.99443	1.55094	0.538897
WBGene00020714	T23B3.6	T23B3.6	coding	chrI	-1	6706767	3.84791	5.67251	0.061119	2.87766	0.99443	3.7908	0.539545
WBGene00021151	Y4C6A.1	Y4C6A.1	coding	chrIV	1	5458872	49.4897	-1.52844	0.0782488	0.09835	1	-1.03609	0.539545
WBGene00003389	mog-1	K03H1.2	coding	chrIII	-1	9951968	383.612	0.665514	0.20091	0.392104	0.99443	0.601407	0.539545
WBGene00044212	Y68A4A.13	Y68A4A.13	coding	chrV	-1	17207185	230.692	0.00746346	0.996384	0.341117	0.99443	1.10465	0.539545
WBGene00018378	F43C11.1	F43C11.1	coding	chrII	1	2357100	347.13	-1.63217	0.00986804	-0.810032	0.942451	-0.827051	0.539804
WBGene00020628	T20F5.6	T20F5.6	coding	chrI	-1	3918464	322.734	0.830173	0.152237	0.46629	0.99443	0.680887	0.539804
WBGene00021333	Y34D9A.8	Y34D9A.8	coding	chrI	-1	1019579	24.2797	-0.25577	0.8069	-0.297473	0.99443	-0.990384	0.541187
WBGene00022736	ZK418.7	ZK418.7	coding	chrIII	-1	7078874	19.3068	0.14408	0.928081	0.340399	0.99443	1.26619	0.542439
WBGene00016384	cdgs-1	C33H5.18	coding	chrIV	-1	7811130	215.744	0.335592	0.488215	0.108131	0.998729	0.511837	0.542639
WBGene00014019	ZK632.12	ZK632.12	coding	chrIII	1	9830711	105.847	0.349446	0.633166	0.154124	0.999023	0.736435	0.543715
WBGene00004086	pph-4.2	Y49E10.3	coding	chrIII	-1	12374072	123.71	1.42794	0.0780386	0.416283	0.99443	0.980033	0.545168
WBGene00010882	atg-7	M7.5	coding	chrIV	-1	11078657	106.138	0.976107	0.105711	0.10709	1	0.720131	0.54586
WBGene00002982	lgg-3	B0336.8	coding	chrIII	-1	5697431	31.6231	0.611539	0.53715	0.294106	0.99443	1.02207	0.546055
WBGene00011182	R09H10.5	R09H10.5	coding	chrIV	-1	10621696	463.656	0.0147309	0.986843	0.561359	0.99443	0.703491	0.546095
WBGene00022842	ZK994.6	ZK994.6	coding	chrV	-1	8502427	3.80737	-3.56971	0.14244	-1.06514	0.99443	-2.58834	0.546377
WBGene00016575	lido-10	C41H7.5	coding	chrII	1	3002521	6.84643	2.19662	0.210187	0.934215	0.99443	2.01127	0.54756
WBGene00008734	F13B12.7	F13B12.7	coding	chrIV	1	10444074	3.07594	-3.70235	0.257998	0.848202	0.99443	-3.71151	0.547848
WBGene00016459	C35E7.7	C35E7.7	coding	chrI	1	10813804	405.317	-1.53459	0.0185289	-1.06445	0.710723	-0.828175	0.547887
WBGene00010425	lpin-1	H37A05.1	coding	chrV	-1	13650293	474.173	0.694231	0.145648	0.832876	0.430169	0.558786	0.548193
WBGene00013979	ZK507.3	ZK507.3	coding	chrIII	1	9101286	152.332	0.0399625	0.976032	0.559057	0.99443	0.955917	0.548193
WBGene00000099	air-2	B0207.4	coding	chrI	1	5937479	224.659	0.530803	0.346179	-0.47591	0.99443	-0.62869	0.548448
WBGene00003956	pcp-1	ZK112.1	coding	chrIII	1	7758665	77.501	-0.473007	0.670527	-0.678087	0.99443	-1.10481	0.548448
WBGene00009953	F53A2.9	F53A2.9	coding	chrIII	-1	13356722	23.7281	0.21669	0.877965	0.954183	0.99443	1.20232	0.548448
WBGene00008485	ugt-43	F01D4.1	coding	chrIV	1	10464639	381.827	-1.65983	0.109095	-0.579942	0.99443	-1.22881	0.548643
WBGene00004044	plk-3	F55G1.8	coding	chrIV	-1	7470848	406.447	0.966613	0.190324	0.125931	1	-0.856171	0.548655
WBGene00016782	phat-3	C49G7.4	coding	chrV	1	4043901	13.2983	3.33963	0.0455087	2.0891	0.929842	2.08013	0.549011
WBGene00016905	ztf-3	C53D5.4	coding	chrI	-1	286089	40.3526	0.941642	0.353975	0.196989	1	1.11638	0.549136
WBGene00000105	alg-1	F48F7.1	coding	chrX	1	13949073	232.694	0.68047	0.206733	0.0945171	1	0.615717	0.549336
WBGene00043985	C44C10.11	C44C10.11	coding	chrX	-1	11707831	26.9241	-0.212774	0.861179	-0.119691	1	-1.10346	0.549531
WBGene00018482	F45F2.10	F45F2.10	coding	chrV	-1	8513541	486.385	0.788621	0.0805982	0.443364	0.99443	0.542436	0.550981
WBGene00006959	xbp-1	R74.3	coding	chrIII	1	4193795	1673.11	-0.54001	0.250759	-0.25626	0.99443	0.528855	0.550981
WBGene00007290	C04B4.2	C04B4.2	coding	chrX	1	12283233	43.6584	2.49608	0.360421	0.196079	1	-3.13563	0.550981
WBGene00050915	Y6E2A.10	Y6E2A.10	coding	chrV	-1	15729182	117.613	-0.230662	0.81627	-0.372985	0.99443	-0.906012	0.551739
WBGene00013829	Y116F11B.14	Y116F11B.14	coding	chrV	1	19899460	32.7288	0.207397	0.870736	-0.89553	0.99443	-1.14228	0.551739
WBGene00003839	ocr-2	T09A12.3	coding	chrIV	-1	8213812	19.7936	-1.26638	0.29749	0.448228	0.99443	-1.3574	0.55194
WBGene00019886	R05D8.9	R05D8.9	coding	chrV	-1	2766269	52.5616	-1.20799	0.608421	-0.750352	0.99443	-2.4101	0.55194
WBGene00020468	T13A10.1	T13A10.1	coding	chrIV	1	6276383	33.639	-1.65234	0.0680326	-0.206507	1	-1.06957	0.552113
WBGene00012290	W05H12.2	W05H12.2	coding	chrI	-1	13411786	9.7081	-1.94258	0.169794	-1.19735	0.99443	-1.60252	0.553249
WBGene00018334	cyp-33E2	F42A9.5	coding	chrIV	1	8612379	48.5546	-0.642295	0.431741	0.00993507	1	0.844162	0.553249
WBGene00020991	W03D8.10	W03D8.10	coding	chrI	1	2786137	289.856	0.288745	0.767762	0.19518	0.998729	-0.919701	0.553249
WBGene00005079	srd-1	F33H1.5	coding	chrII	-1	10180140	8.2545	-2.80656	0.146773	0.460505	0.99443	1.62837	0.554628
WBGene00021895	clec-84	Y54G2A.33	coding	chrIV	1	2842472	321.837	-0.349239	0.588574	0.457138	0.99443	0.653495	0.555174
WBGene00010179	F57A8.4	F57A8.4	coding	chrV	1	10067063	6.41716	-1.17105	0.622428	1.32756	0.99443	2.0791	0.555235
WBGene00022360	ints-3	Y92H12A.4	coding	chrI	1	1514764	98.0275	0.962417	0.152032	0.789919	0.927052	0.779422	0.555766
WBGene00007269	C03C10.2	C03C10.2	coding	chrIII	1	4091052	90.4219	-1.7302	0.0102177	0.309504	0.99443	-0.854086	0.556041
WBGene00021039	W05F2.7	W05F2.7	coding	chrI	1	3352465	20.2781	1.40252	0.166292	0.927336	0.99443	1.17081	0.556041
WBGene00010579	K05C4.2	K05C4.2	coding	chrI	-1	14720576	205.93	0.558366	0.298766	0.125804	0.999023	0.596484	0.556041
WBGene00016239	C30A5.4	C30A5.4	coding	chrIII	1	8222155	16.0025	-1.43524	0.3448	-0.131152	1	-1.67641	0.556041
WBGene00022641	ZK6.6	ZK6.6	coding	chrV	1	388699	2.02684	0.433501		0.271326	1	-3.76853	0.556041
WBGene00015756	C14C6.2	C14C6.2	coding	chrV	1	563136	33.7923	0.326872	0.881136	1.29655	0.99443	1.86151	0.556162
WBGene00044447	ZK688.10	ZK688.10	coding	chrIII	-1	7895692	228.628	-0.457732	0.595584	0.291935	0.99443	-0.87896	0.557077
WBGene00021945	lem-4	Y55F3BR.8	coding	chrIV	-1	849273	94.1851	0.962911	0.257998	0.721404	0.99443	0.953449	0.558142
WBGene00011388	T02G6.5	T02G6.5	coding	chrI	1	11815902	7.28243	2.59661	0.300261	-0.397056	1	-3.52268	0.558207
WBGene00001443	fli-1	B0523.5	coding	chrIII	-1	8675217	450.838	0.741286	0.197641	0.79935	0.79096	0.656038	0.558282
WBGene00008423	D2045.5	D2045.5	coding	chrIII	-1	10467963	155.551	-0.834887	0.283705	0.668033	0.99443	-0.865996	0.558282
WBGene00011340	ugt-30	T01G5.2	coding	chrV	-1	15121712	3.72858	-2.3984	0.308893	-0.665392	0.99443	-2.65788	0.558282
WBGene00020878	T28A11.16	T28A11.16	coding	chrV	-1	3258518	6.12563	0.338153	0.909892	1.67884	0.99443	2.36792	0.558282
WBGene00001946	his-72	Y49E10.6	coding	chrIII	-1	12367374	276.392	0.880871	0.0802457	0.0481823	1	0.601103	0.558477
WBGene00004348	rgs-5	B0336.4	coding	chrIII	1	5698390	59.7704	0.0357342	0.97715	1.1065	0.756768	0.881744	0.559157
WBGene00001831	hcp-3	F58A4.3	coding	chrIII	-1	9615223	143.448	0.751887	0.288682	0.185619	0.99637	0.786629	0.559345
WBGene00009293	F31D4.8	F31D4.8	coding	chrV	-1	20866722	7.72833	-0.970072	0.603228	-0.285824	1	-1.9721	0.559807
WBGene00009087	F23D12.3	F23D12.3	coding	chrX	1	14442551	4.49624	-5.12008	0.0587209	-1.24741	0.99443	-2.70065	0.559865
WBGene00006896	ver-3	F59F3.1	coding	chrX	1	10992444	214.79	0.0840521	0.925684	0.286764	0.99443	0.720862	0.559865
WBGene00020480	ssup-72	T13C2.4	coding	chrII	1	6777031	44.5363	2.04394	0.00928721	0.942994	0.988424	1.02973	0.560955
WBGene00017901	igeg-1	F28E10.2	coding	chrIV	1	4562562	38.2459	-1.21297	0.108485	0.182024	0.997903	0.822119	0.561029
WBGene00010010	gmeb-2	F53H4.5	coding	chrX	1	15882031	5.16914	-1.34621	0.582373	-2.04332	0.99443	-2.60588	0.561029
WBGene00017302	F09F7.5	F09F7.5	coding	chrIII	1	5547028	71.2263	-0.581532	0.510265	0.743448	0.99443	0.89435	0.561596
WBGene00019841	R02F11.3	R02F11.3	coding	chrV	-1	4802357	53.2264	0.0438054	0.967725	0.266549	0.99443	0.780039	0.561596
WBGene00008258	mans-2	C52E4.5	coding	chrV	-1	11982602	392.171	-1.05211	0.0425544	-0.120329	1	-0.630137	0.561917
WBGene00044287	nspg-3	F21H12.7	coding	chrII	1	6091750	3.30309	-4.27178	0.145594	-2.69479	0.99443	-3.10734	0.561917
WBGene00016758	C49A9.4	C49A9.4	coding	chrIV	1	6219593	30.4466	-0.675655	0.465486	0.0221904	1	-0.980101	0.561917
WBGene00010907	M88.4	M88.4	coding	chrIII	1	4549031	2.88476	-0.274183	0.94956	-0.959598	0.99443	2.95592	0.561917
WBGene00010015	atad-3	F54B3.3	coding	chrII	1	10248930	241.723	0.672575	0.312867	0.175829	0.99637	-0.739372	0.564785
WBGene00019979	R09B5.11	R09B5.11	coding	chrV	1	1439205	19.9253	-0.581262	0.623875	-0.5531	0.99443	-1.20428	0.564785
WBGene00017726	F22H10.2	F22H10.2	coding	chrX	1	16678415	77.1386	-0.0874517	0.915409	-0.204329	0.99443	0.66668	0.566119
WBGene00010714	mam-3	K09B11.10	coding	chrIV	-1	13434218	2.61653	-0.342753	0.952935	3.05729	0.99443	3.8418	0.56619
WBGene00010124	F55G11.4	F55G11.4	coding	chrIV	1	12973612	74.2186	0.0343289	0.981782	0.432723	0.99443	1.07693	0.566342
WBGene00017760	F23H11.4	F23H11.4	coding	chrIII	-1	902201	242.92	0.672391	0.213919	0.581684	0.962537	0.608416	0.567381
WBGene00013132	strd-1	Y52D3.1	coding.ncRNA	chrIII	1	10947343	115.081	0.962755	0.100232	0.116298	1	0.68881	0.567806
WBGene00009708	F44G3.7	F44G3.7	coding	chrV	-1	16133868	346.99	-0.464401	0.605062	0.344916	0.99443	-0.901873	0.568203
WBGene00013033	Y49E10.10	Y49E10.10	coding	chrIII	1	12395434	571.967	-0.8123	0.344467	0.614154	0.99443	-0.933662	0.568734
WBGene00003243	mig-10	F10E9.6	coding	chrIII	1	8279037	226.212	-0.190322	0.783683	0.240754	0.99443	0.632378	0.570086
WBGene00009748	F46A8.5	F46A8.5	coding	chrI	-1	11239676	921.338	-1.09085	0.120154	-0.296701	0.99443	0.812868	0.57032
WBGene00007405	C07A9.9	C07A9.9	coding	chrIII	-1	9663208	39.1223	-1.25284	0.212286	-1.21003	0.916802	-1.12256	0.57114
WBGene00015386	C03B8.3	C03B8.3	coding	chrIII	1	7712266	89.6118	-0.492364	0.523673	0.231934	0.99443	-0.795384	0.571791
WBGene00014703	C47A4.4	C47A4.4	Coding_pseudogene	chrIV	1	13744131	19.7888	0.404078	0.792903	0.115557	1	-1.46698	0.571791
WBGene00002174	itx-1	W03D8.6	coding	chrI	1	2802824	336.367	-0.0363806	0.971343	0.309282	0.99443	0.731369	0.571791
WBGene00019997	R10F2.6	R10F2.6	coding	chrIII	-1	2937039	761.677	-0.430374	0.642708	0.519811	0.99443	0.911215	0.572734
WBGene00003469	msp-142	K05F1.2	coding	chrII	1	5797873	975.327	0.00733251	0.993507	0.0374572	1	-0.669291	0.572734
WBGene00020370	T08H10.3	T08H10.3	coding	chrV	1	4471365	171.695	-2.94791	5.51397e-11	0.631003	0.986409	-0.687457	0.572977
WBGene00020111	R151.8	R151.8	coding	chrIII	-1	7226743	89.7486	1.66647	0.00211786	1.07572	0.494167	0.738786	0.573407
WBGene00016491	acdh-5	C37A2.3	coding	chrI	1	6784882	267.441	-1.31279	0.0431292	0.0373706	1	-0.780966	0.573407
WBGene00017091	ttr-40	E02C12.4	coding	chrV	-1	9354497	3.25654	-1.25001	0.634302	-1.40397	0.99443	-2.87458	0.573407
WBGene00020380	T09B4.6	T09B4.6	coding	chrI	-1	6156842	21.2911	-1.79088	0.0816143	1.08062	0.950108	-1.15918	0.574082
WBGene00022056	ddx-35	Y67D2.6	coding	chrIII	-1	1544930	84.0424	0.98943	0.176146	0.681814	0.99443	0.831073	0.574082
WBGene00003165	mec-1	T07H8.4	coding	chrV	1	6956519	16.3349	1.70092	0.169794	1.2984	0.988424	1.41206	0.574153
WBGene00007030	epc-1	Y111B2A.11	coding	chrIII	-1	12599203	542.102	0.374787	0.324058	0.487798	0.827359	0.413331	0.574153
WBGene00001559	gei-1	F45H7.2	coding	chrIII	1	3344867	139.776	0.44461	0.525144	0.643774	0.990668	0.712869	0.574153
WBGene00009526	clec-169	F38A1.14	coding	chrIV	1	1261326	6.82454	-3.10649	0.170377	0.304135	1	1.81278	0.574324
WBGene00003966	pdl-1	C27H5.1	coding	chrII	1	7183784	8.94149	-1.9578	0.278995	-1.81701	0.988424	-1.9892	0.574324
WBGene00007130	B0272.4	B0272.4	coding	chrX	1	9428372	103.355	-0.628246	0.472106	-0.463663	0.99443	-0.909049	0.574324
WBGene00022450	ubc-26	Y110A2AM.3	coding	chrII	-1	2896741	121.862	0.490839	0.543396	0.0406772	1	-0.830759	0.574324
WBGene00011480	enpl-1	T05E11.3	coding	chrIV	1	11119323	4525.37	-0.134117	0.831533	-0.188639	0.99443	0.55119	0.574324
WBGene00012780	Y42A5A.5	Y42A5A.5	coding	chrV	-1	11107515	7.96517	1.12549	0.545928	1.17776	0.99443	1.85662	0.576029
WBGene00010674	K08E7.6	K08E7.6	coding	chrIV	-1	12579031	4.97947	-4.42267	0.0573158	-1.64227	0.99443	-2.28816	0.576128
WBGene00022583	mrps-18A	ZC262.8	coding	chrIII	-1	8326534	63.4983	-0.307186	0.740427	-0.488079	0.99443	-0.872781	0.576128
WBGene00006767	unc-31	ZK897.1	coding	chrIV	1	12773838	76.5884	0.0237571	0.984044	0.261237	0.99443	0.84251	0.576128
WBGene00015264	B0563.7	B0563.7	coding	chrX	-1	9152378	8.75132	-0.854213	0.656121	-0.645897	0.99443	-1.9432	0.576408
WBGene00009005	F21C3.6	F21C3.6	coding	chrI	-1	7283905	45.8504	-3.03359	8.10901e-06	0.794229	0.988424	-0.885022	0.577685
WBGene00018087	F36D4.1	F36D4.1	coding	chrV	1	9417007	26.8756	-3.55766	0.000117318	0.0803524	1	-1.12979	0.577685
WBGene00016361	drd-10	C33G8.3	coding	chrV	1	7007594	41.6752	-3.63842	0.00176145	-0.798535	0.99443	-1.48211	0.577685
WBGene00001488	frm-1	ZK270.2	coding	chrI	-1	14875753	2426.61	0.691483	0.122427	0.639885	0.788587	0.515296	0.577685
WBGene00012715	snpc-1.2	Y39E4B.2	coding	chrIII	-1	13165111	81.3017	1.53401	0.143092	0.40775	0.99443	-1.22441	0.577685
WBGene00008361	ints-7	D1043.1	coding	chrII	1	11582782	212.492	0.984119	0.165449	0.31747	0.99443	0.801152	0.577685
WBGene00003907	paf-2	C52B9.7	coding	chrX	-1	4291449	30.6876	1.338	0.189692	0.596013	0.99443	1.14811	0.577685
WBGene00020550	idpp-1	T17H7.1	coding	chrIII	1	740677	6.41355	3.07726	0.197615	2.60407	0.960127	2.68297	0.577685
WBGene00018286	F41E6.5	F41E6.5	coding	chrV	1	8603542	24.3219	-1.05453	0.263695	-0.110631	1	-1.0332	0.577685
WBGene00010789	sulp-5	K12G11.2	coding	chrV	1	11880049	10.6774	1.59978	0.337682	2.13632	0.821059	1.78709	0.577685
WBGene00001808	gut-2	T10G3.6	coding	chrV	1	13497690	35.9413	0.961324	0.343224	-0.286193	0.994449	-1.13461	0.577685
WBGene00003218	mep-1	M04B2.1	coding	chrIV	1	11524620	475.817	0.332354	0.491892	0.229898	0.99443	0.495505	0.577685
WBGene00018250	F40H3.2	F40H3.2	coding	chrII	1	6173613	5.67282	-1.71189	0.49849	-0.908377	0.99443	-2.69414	0.577685
WBGene00013181	Y53H1B.2	Y53H1B.2	coding	chrI	-1	11292653	1602.2	0.413346	0.508056	-0.0331876	1	0.638102	0.577685
WBGene00014170	ZK945.8	ZK945.8	coding	chrII	1	10108635	34.0402	-0.831926	0.51586	-0.0865211	1	-1.31725	0.577685
WBGene00000412	cdr-1	F35E8.11	coding	chrV	1	15921342	23.8901	-1.1194	0.543957	0.0711239	1	-1.88601	0.577685
WBGene00007148	B0334.10	B0334.10	coding	chrII	1	11518424	7.84237	-1.06917	0.590577	0.264847	1	-2.07475	0.577685
WBGene00018665	bath-4	F52C6.8	coding	chrII	-1	1916716	15.6717	0.948674	0.614097	-0.532692	0.99443	-1.97532	0.577685
WBGene00011634	T09A5.5	T09A5.5	coding	chrII	-1	7852783	57.1609	-0.23826	0.79765	-0.527133	0.99443	-0.842234	0.577685
WBGene00020045	glb-23	R13A1.8	coding	chrIV	-1	7218037	21.3353	0.0615286	0.971352	0.163021	1	1.20351	0.577685
WBGene00013041	pstk-1	Y49E10.22	coding	chrIII	1	12466518	3.93494	-0.133199	0.972686	-0.290091	1	-3.27576	0.577685
WBGene00012268	W04G5.8	W04G5.8	coding	chrI	1	11649973	6.06077	4.08516	0.114601	2.30713	0.99443	3.0105	0.579208
WBGene00018680	tsen-54	F52C12.3	coding	chrIV	1	1948198	23.1364	0.982928	0.451282	0.00938423	1	1.34763	0.579208
WBGene00010875	M05D6.2	M05D6.2	coding	chrII	1	8468054	200.799	1.18916	0.0232605	0.542836	0.99443	0.643125	0.579754
WBGene00009923	F52B5.7	F52B5.7	coding	chrI	-1	8313221	18.0492	0.47588	0.732404	-0.575545	0.99443	1.27913	0.579754
WBGene00022295	cng-2	Y76B12C.1	coding	chrIV	1	2037191	2.52795	-1.90209		-3.46242	0.949157	-3.42366	0.579754
WBGene00008271	suex-2	C53B4.1	coding	chrIV	1	8968275	2.22044	4.60211		0	1	4.11634	0.579754
WBGene00007028	trr-1	C47D12.1	coding	chrII	-1	11661516	675.897	1.18161	0.0605712	0.721191	0.962537	0.745757	0.580566
WBGene00021154	Y4C6A.4	Y4C6A.4	coding	chrIV	1	5453004	57.3341	-0.678914	0.461115	0.280939	0.99443	-0.956935	0.580566
WBGene00004007	pgp-13	F22E10.2	coding	chrX	1	12738926	51.3517	-0.642371	0.653087	0.221927	1	-1.39596	0.580566
WBGene00020104	R148.5	R148.5	coding	chrIII	1	3166276	85.4919	0.402094	0.667878	0.556281	0.99443	0.893954	0.580566
WBGene00015929	C17H12.3	C17H12.3	coding	chrIV	-1	6793904	689.681	-0.445888	0.547919	0.421187	0.99443	0.744251	0.580803
WBGene00013744	Y111B2A.27	Y111B2A.27	coding	chrIII	-1	12530273	14.2725	-0.831601	0.591426	0.371395	0.995063	-1.57869	0.580803
WBGene00021714	cyh-1	Y49F6B.1	coding	chrII	1	3505020	92.4456	0.61716	0.396485	0.544813	0.99443	0.765304	0.581108
WBGene00001758	gst-10	Y45G12C.2	coding	chrV	1	2561689	258.187	-2.08361	0.00909419	-0.87925	0.99443	-1.00871	0.581358
WBGene00000520	cku-80	R07E5.8	coding	chrIII	1	4419820	139.651	1.01438	0.11857	0.645128	0.99443	0.746163	0.583429
WBGene00045242	C05B5.11	C05B5.11	coding	chrIII	1	10004376	1418.44	-1.40271	0.0579455	-1.12902	0.75273	-0.87471	0.584273
WBGene00011456	T05A1.5	T05A1.5	coding	chrIV	1	9546311	12.6037	-3.20269	0.0431878	-1.88119	0.925615	-1.77903	0.584553
WBGene00022774	swsn-6	ZK616.4	coding	chrIV	1	5394954	132.469	1.02353	0.140827	0.309339	0.99443	0.789091	0.584553
WBGene00012868	tbc-9	Y45F10A.6	coding	chrIV	-1	13476911	314.955	0.491498	0.25807	0.235233	0.99443	0.474682	0.584553
WBGene00022423	nhr-41	Y104H12A.1	coding	chrIV	1	1386162	36.0359	-0.910987	0.294164	-0.0707715	1	0.892757	0.584553
WBGene00007108	gspd-1	B0035.5	coding	chrIV	1	11317395	266.859	-0.0102814	0.99047	-0.202051	0.99443	-0.628057	0.584553
WBGene00013202	gid-1	Y54E5A.7	coding	chrI	1	14711070	127.967	0.343679	0.506337	-0.42698	0.99443	0.521956	0.584967
WBGene00009895	scl-2	F49E11.10	coding	chrIV	1	13057654	55.8632	0.0390526	0.980287	-0.551418	0.99443	-1.11144	0.584975
WBGene00004768	sel-11	F55A11.3	coding	chrV	1	11767308	816.227	0.425765	0.2719	0.0450647	1	0.421463	0.586602
WBGene00012201	W02B12.1	W02B12.1	coding	chrII	1	11448956	75.523	-0.704947	0.318764	-0.566334	0.99443	-0.758465	0.586602
WBGene00006827	unc-98	F08C6.7	coding	chrX	-1	7570329	63.4326	-0.805747	0.389898	-0.428549	0.99443	-0.983914	0.586602
WBGene00004820	skr-14	Y47D7A.8	coding	chrV	-1	4420981	3.29917	1.99541	0.554108	-2.97817	0.99443	-3.96127	0.586602
WBGene00015909	clec-124	C17F4.1	coding	chrII	1	3250317	86.8153	-0.322962	0.764888	-0.0559214	1	0.969527	0.586602
WBGene00011800	T16G1.6	T16G1.6	coding	chrV	-1	12935520	161.689	-0.289623	0.819347	0.199443	1	-1.11393	0.586602
WBGene00016017	C23G10.11	C23G10.11	coding	chrIII	-1	6215113	2.03211	3.37385		1.3663	0.99443	4.63974	0.586602
WBGene00021725	bath-9	Y49F6C.3	coding	chrII	1	3377114	2.2544	1.45644		-1.91405	0.99443	-3.75582	0.587045
WBGene00043705	egrh-2	Y55F3AM.7	coding	chrIV	-1	988161	13.019	0.94662	0.559418	1.70606	0.925615	1.59623	0.589321
WBGene00010344	F59F5.5	F59F5.5	coding	chrX	1	10546000	3.0489	-4.84986	0.0812669	-3.31878	0.862778	-2.72083	0.589981
WBGene00021376	blos-7	Y37E11B.3	coding	chrIV	-1	3580964	21.421	0.97524	0.388308	0.901435	0.99443	1.17707	0.589981
WBGene00000549	cls-2	R107.6	coding	chrIII	1	9054974	315.178	0.337781	0.596723	0.0474644	1	0.628684	0.589981
WBGene00007721	C25D7.12	C25D7.12	coding	chrV	1	15032125	20.0946	-0.61575	0.620234	-0.0974978	1	-1.23444	0.589981
WBGene00011799	T16G1.5	T16G1.5	coding	chrV	-1	12937564	8.77917	-0.885123	0.683229	0.103999	1	-2.14011	0.589981
WBGene00009731	exo-1	F45G2.3	coding	chrIII	1	13423582	108.807	0.32372	0.715385	-0.303047	0.99443	-0.836236	0.589981
WBGene00015030	B0207.7	B0207.7	coding	chrI	-1	5945759	123.148	-0.310302	0.780269	-0.0538449	1	-1.00717	0.589981
WBGene00002204	kin-21	W08D2.8	coding	chrIV	1	9832915	202.325	0.170366	0.86647	0.428822	0.99443	0.856632	0.589981
WBGene00014074	ZK757.2	ZK757.2	coding	chrIII	-1	9874079	21.0954	0.699412	0.61944	-3.49218	0.032276	-1.42733	0.59039
WBGene00015806	smrc-1	C16A3.1	coding	chrIII	1	6390893	93.5097	0.457324	0.56639	0.0899956	1	0.789654	0.590893
WBGene00015249	otub-4	B0546.2	coding	chrIV	-1	3373391	128.371	0.708746	0.259608	0.386522	0.99443	0.682149	0.591425
WBGene00010695	N/A	K08H10.2	coding	chrV	1	10022474	536.362	0.595413	0.26773	0.436683	0.99443	0.582686	0.591425
WBGene00000069	acy-2	C10F3.3	coding	chrV	1	5976012	9.22525	1.16116	0.591168	0.791867	0.99443	2.09725	0.591425
WBGene00008531	F02E9.7	F02E9.7	coding	chrI	1	8413254	165.307	0.431866	0.406708	0.125793	0.997319	0.541561	0.591614
WBGene00014222	trpp-3	ZK1098.5	coding	chrIII	1	9525466	61.0075	0.772133	0.274701	0.324682	0.99443	0.763857	0.591638
WBGene00017595	N/A	F19C7.5	coding	chrIV	1	4595950	7.66799	-0.0513582	0.986031	-1.49101	0.99443	-2.33836	0.591979
WBGene00016599	C42D8.1	C42D8.1	coding	chrX	1	5109473	22.7073	-0.450582	0.726238	0.33655	0.99443	1.14167	0.592068
WBGene00012565	fbxa-210	Y37H2A.5	coding	chrV	1	18125347	70.0794	1.24593	0.0575995	0.60592	0.99443	0.774414	0.592285
WBGene00008603	F09B9.4	F09B9.4	coding	chrX	1	10160572	202.538	-1.16736	0.108817	-0.792906	0.979665	-0.827361	0.592417
WBGene00001561	gei-4	W07B3.2	coding	chrIII	-1	344298	388.03	0.46942	0.443278	-0.0702877	1	0.629058	0.592417
WBGene00017358	F10E9.7	F10E9.7	coding	chrIII	-1	8305738	47.0232	0.975919	0.31886	0.166894	1	1.04262	0.593231
WBGene00006876	vab-10	ZK1151.1	coding	chrI	-1	11747419	3771.01	0.236964	0.646204	0.63769	0.770337	0.495742	0.593231
WBGene00006504	kcc-1	R13A1.2	coding	chrIV	1	7213202	464.017	-0.216263	0.72006	0.0283028	1	-0.559142	0.593231
WBGene00008384	D1081.6	D1081.6	coding	chrI	-1	8482751	17.0029	0.787191	0.595709	-0.51995	0.99443	-1.54369	0.594768
WBGene00021323	Y34B4A.7	Y34B4A.7	coding	chrX	1	5244305	35.425	0.0685557	0.952393	-0.687709	0.99443	-0.858208	0.594768
WBGene00009962	F53B6.7	F53B6.7	coding	chrI	1	8948771	219.797	-0.0482025	0.964948	-0.352252	0.99443	-0.784747	0.596123
WBGene00007680	maa-1	C18D11.2	coding	chrIII	-1	11819705	27.8746	-0.956863	0.428651	-0.356545	0.99443	-1.25164	0.597458
WBGene00017545	F18A1.1	F18A1.1	coding	chrII	1	7684838	41.1541	-1.3109	0.29494	0.30927	0.996758	-1.33894	0.597671
WBGene00003144	max-2	Y38F1A.10	coding	chrII	-1	13014262	617.259	0.392405	0.477516	0.521406	0.989307	0.560037	0.597671
WBGene00001244	elo-6	F41H10.8	coding	chrIV	-1	5386619	593.611	-0.76264	0.62445	-0.882124	0.99443	-1.50673	0.597887
WBGene00017763	crls-1	F23H11.9	coding	chrIII	-1	908315	131.175	0.961217	0.0771517	0.671509	0.925615	0.627729	0.597914
WBGene00009973	F53C11.3	F53C11.3	coding	chrV	1	13782388	395.677	-0.841372	0.278904	-0.524171	0.99443	-0.836266	0.597914
WBGene00014731	F02E9.8	F02E9.8	Coding_pseudogene	chrI	1	8433176	2.18037	2.94724		0.501769	1	3.47578	0.597914
WBGene00021856	ppm-1.D	Y54F10BM.1	coding	chrIII	1	2331566	186.104	1.17793	0.0782488	0.733867	0.985711	0.770495	0.59805
WBGene00010498	tnsl-1	K02B12.5	coding	chrI	-1	8517436	113.8	1.74197	0.00329603	0.840302	0.921115	0.771892	0.598368
WBGene00001193	egl-26	C23H3.1	coding	chrII	1	69660	52.7588	0.949603	0.191349	-0.197826	0.99637	0.800434	0.598368
WBGene00009830	cutl-18	F47G9.3	coding	chrV	-1	11313382	3.82581	4.08831	0.253939	2.01529	0.99443	3.86564	0.598368
WBGene00015393	exc-13	C03G6.5	coding	chrV	1	7365225	10.0887	-1.74981	0.281268	-0.71149	0.99443	-1.73928	0.598368
WBGene00017270	numr-1	F08F8.5	coding	chrIII	-1	7362554	7.84455	-1.55185	0.383233	-1.34183	0.99443	-1.8697	0.598368
WBGene00018718	dhcr-24	F52H2.6	coding	chrX	-1	2559720	36.82	0.40148	0.669632	0.0174434	1	0.876929	0.598368
WBGene00017648	ddo-3	F20H11.5	coding	chrIII	1	6587811	310.512	0.251582	0.728188	-0.211028	0.99443	-0.668996	0.598368
WBGene00020378	T09B4.4	T09B4.4	coding	chrI	1	6167950	5.95895	-0.610402	0.822974	-1.55674	0.99443	-2.50074	0.598368
WBGene00000647	col-71	Y49F6B.10	coding	chrII	-1	3500076	23.2702	-0.183049	0.899333	-0.0458416	1	1.1187	0.598368
WBGene00015992	C18H2.5	C18H2.5	coding	chrIII	-1	7689291	293.204	0.0804531	0.938027	0.875896	0.908384	0.782495	0.598368
WBGene00011244	R11D1.3	R11D1.3	coding	chrV	-1	12711320	7.1342	-0.182007	0.947969	2.19296	0.862778	1.87999	0.598368
WBGene00016097	C25E10.8	C25E10.8	coding	chrV	-1	9053295	73.4294	0.0589794	0.968146	-1.36196	0.783913	-1.06598	0.598368
WBGene00003387	mod-5	Y54E10BR.7	coding	chrI	-1	3035240	12.6341	1.22783	0.512898	1.43519	0.99443	1.86172	0.598383
WBGene00008824	F14H3.5	F14H3.5	coding	chrV	-1	16055795	7.56235	2.22255	0.62869	-0.88008	1	-4.8823	0.598443
WBGene00010085	F55B11.3	F55B11.3	coding	chrIV	1	14424666	55.7305	1.79369	0.159276	-0.045676	1	-1.45601	0.599524
WBGene00022782	ZK622.4	ZK622.4	coding	chrII	1	5292678	2.22566	3.03361		3.87288	0.99443	4.23775	0.599524
WBGene00018926	F56A11.6	F56A11.6	coding	chrIV	-1	580270	516.062	-0.693145	0.346179	0.107489	1	-0.774332	0.599875
WBGene00004220	ptr-5	C53C11.3	coding	chrX	1	17318510	98.8669	-0.474372	0.435052	-0.0803343	1	-0.622677	0.600161
WBGene00008246	C50H2.13	C50H2.13	coding	chrV	1	9926520	7.97223	-0.791933	0.689406	-0.22569	1	-1.93804	0.600161
WBGene00011866	N/A	T20F10.5	coding	chrI	-1	10300599	6.68038	2.23151	0.284997	1.39152	0.99443	2.22871	0.600303
WBGene00019763	galt-1	M03F8.4	coding	chrV	1	5930899	10.7929	-2.05537	0.124097	-0.889082	0.99443	-1.4481	0.600355
WBGene00011681	T10B10.4	T10B10.4	coding.ncRNA	chrX	1	15190053	88.1882	-0.562937	0.550661	-0.504387	0.99443	-0.933693	0.600355
WBGene00004400	rom-1	F26F4.3	coding	chrIII	1	4907190	36.4614	0.116127	0.92245	0.11816	1	0.907518	0.600355
WBGene00015044	cyp-34A9	B0213.15	coding	chrV	-1	3968118	150.134	-1.41045	0.115369	-0.571145	0.99443	-1.00497	0.601601
WBGene00001157	ech-8	F01G10.2	coding	chrIV	-1	10236607	77.1962	-0.950536	0.321745	-0.234091	0.997319	-1.01404	0.601601
WBGene00001662	gop-3	C34E10.1	coding	chrIII	1	5260653	187.89	-0.411083	0.40812	-0.464441	0.99443	-0.512562	0.601601
WBGene00018303	F41G3.10	F41G3.10	coding	chrII	-1	6748585	25.2583	0.409803	0.813124	0.994326	0.99443	1.48011	0.601601
WBGene00000274	btf-1	F15D4.1	coding	chrII	1	13200093	167.663	0.97665	0.101695	0.595651	0.99443	0.676795	0.602412
WBGene00014914	Y52B11A.11	Y52B11A.11	Coding_pseudogene	chrI	-1	11065933	16.551	0.923495	0.437766	0.554234	0.99443	1.20529	0.602412
WBGene00009938	F52F12.5	F52F12.5	coding	chrI	-1	9921202	184.78	-0.966807	0.167916	0.378224	0.99443	-0.769213	0.603929
WBGene00001853	hil-2	Y73B6BL.9	coding	chrIV	1	6294115	85.5336	1.06435	0.189245	0.0598848	1	-0.908464	0.603929
WBGene00175026	N/A	K02B7.4	coding	chrII	-1	14681063	2.87502	3.76627	0.232772	1.07477	0.99443	3.41067	0.603929
WBGene00021849	Y54F10AM.5	Y54F10AM.5	coding	chrIII	1	2529049	246.313	-0.404455	0.473612	-0.624034	0.919511	-0.568486	0.603929
WBGene00010092	F55C5.2	F55C5.2	coding	chrV	1	12264377	115.913	-0.559106	0.555182	0.119741	1	-0.934173	0.603929
WBGene00014854	W05B2.3	W05B2.3	Coding_pseudogene	chrIII	-1	10967680	18.0959	-0.580602	0.700363	0.0411759	1	-1.42859	0.603929
WBGene00016766	C49C8.2	C49C8.2	coding	chrIV	1	8651083	7.71758	-0.399043	0.861179	-0.804055	0.99443	-2.02542	0.603929
WBGene00008904	F17A2.13	F17A2.13	coding	chrX	1	12321598	2.42834	0.634511		-0.694534	1	-4.21783	0.603929
WBGene00019856	R03H10.4	R03H10.4	coding	chrII	-1	4167558	423.443	-1.33396	0.0385067	-1.10885	0.550009	-0.753014	0.603947
WBGene00022493	mrpl-45	Y119D3B.16	coding	chrIII	-1	1197438	96.1039	1.27144	0.0771188	0.639703	0.99443	0.823295	0.603947
WBGene00000496	chs-1	T25G3.2	coding	chrI	1	7554888	432.596	2.25512	0.12462	0.342874	1	-1.64972	0.603947
WBGene00018073	F35H10.10	F35H10.10	coding	chrIV	-1	8307311	116.103	0.827981	0.2416	0.757131	0.957388	0.758358	0.603947
WBGene00016953	C55C3.3	C55C3.3	coding	chrIV	1	5685282	385.03	-0.865794	0.242807	-0.0896704	1	-0.794552	0.603947
WBGene00012859	Y45F3A.1	Y45F3A.1	coding	chrIII	-1	10558090	106.51	-0.78347	0.288657	0.0283625	1	-0.782924	0.603947
WBGene00006736	ulp-1	T10F2.3	coding	chrIII	-1	5165622	273.796	0.627248	0.309367	0.585394	0.99443	0.652253	0.603947
WBGene00016507	abhd-5.2	C37H5.3	coding	chrV	1	4844671	136.577	-0.620778	0.349389	0.0266828	1	-0.69341	0.603947
WBGene00008897	F16H6.7	F16H6.7	coding	chrV	-1	18207154	2.77305	-2.04896	0.405619	-2.54431	0.979665	-2.63486	0.603947
WBGene00013603	soem-1	Y87G2A.17	coding	chrI	-1	13491376	25.2329	-0.875391	0.416702	-0.0894006	1	1.04653	0.603947
WBGene00015941	C18A3.3	C18A3.3	coding	chrII	1	5716288	136.077	0.288746	0.710033	-0.344821	0.99443	-0.718718	0.603947
WBGene00006657	twk-2	T12C9.3	coding	chrII	-1	4441094	20.9431	0.397274	0.788603	0.854747	0.99443	1.27627	0.603947
WBGene00015820	C16A11.7	C16A11.7	coding	chrII	-1	4255508	236.28	-0.137693	0.870885	-0.00951351	1	-0.704544	0.603947
WBGene00017307	F09F9.2	F09F9.2	coding	chrX	-1	4110385	2.21368	1.11472		0.52275	1	4.06491	0.603947
WBGene00015014	bath-24	B0047.3	coding	chrII	-1	2044629	5.17018	3.4281	0.282086	4.79426	0.60876	3.38788	0.60466
WBGene00007435	algn-6	C08B11.8	coding	chrII	1	8039954	74.025	1.10114	0.0864033	0.780366	0.927052	0.732625	0.604992
WBGene00006875	vab-9	T22C8.8	coding	chrII	-1	8636181	79.5699	-0.832404	0.218566	-0.407016	0.99443	0.7084	0.604992
WBGene00008961	F19H6.6	F19H6.6	coding	chrX	1	12362329	29.5441	-1.34824	0.228535	-0.549082	0.99443	-1.19673	0.604992
WBGene00020935	fnci-1	W02D3.10	coding	chrI	-1	6746019	178.677	0.742553	0.298766	0.608631	0.99443	0.755911	0.604992
WBGene00022373	mrpl-15	Y92H12BR.8	coding	chrI	1	1436281	82.3854	0.229138	0.746567	-0.240556	0.99443	-0.650399	0.604992
WBGene00018248	F40G9.14	F40G9.14	coding	chrIII	-1	176110	20.0503	-1.5575	0.156274	-1.84344	0.497498	-1.19148	0.605277
WBGene00008456	eral-1	E02H1.2	coding	chrII	-1	9588140	36.4797	0.174702	0.905536	-0.368109	0.99443	-1.195	0.605277
WBGene00000247	bec-1	T19E7.3	coding	chrIV	-1	5661131	117.566	-0.0128979	0.988377	-0.519494	0.99443	0.625472	0.605277
WBGene00001410	feh-1	Y54F10AM.2	coding	chrIII	1	2549918	32.8275	-0.338403	0.772893	0.318639	0.99443	1.00872	0.605451
WBGene00021152	mgl-3	Y4C6A.2	coding	chrIV	1	5438996	8.04772	0.580102	0.8069	0.593252	0.99443	1.99506	0.60681
WBGene00004300	ram-2	F38A3.2	coding	chrII	-1	11015525	28.9399	1.80362	0.299833	2.56078	0.683299	1.83377	0.60847
WBGene00019530	scrm-8	K08D10.7	coding	chrIV	1	4164685	129.995	-0.610364	0.472106	0.799333	0.988424	-0.851374	0.60847
WBGene00000717	col-144	B0222.6	coding	chrV	-1	9159619	76.0755	0.0423685	0.976483	-0.18614	1	-1.00017	0.60847
WBGene00019756	lrpc-1	M03E7.4	coding	chrV	-1	5609398	2.28952	4.71719		0.603005	1	3.86865	0.60847
WBGene00016592	erl-1	C42C1.15	coding	chrIV	1	12287904	53.9347	0.42634	0.596255	-0.243842	0.99443	0.77196	0.608634
WBGene00015713	C12D12.1	C12D12.1	coding	chrX	1	3499240	451.204	0.00487014	0.995981	0.532511	0.99443	0.628529	0.608634
WBGene00012224	W03G11.2	W03G11.2	coding	chrX	-1	12106334	6.18005	-0.703945	0.791219	-1.44325	0.99443	-2.45254	0.610813
WBGene00009804	F47B8.3	F47B8.3	coding	chrV	-1	14321351	21.5006	-0.108111	0.952001	-0.710815	0.99443	1.25337	0.610813
WBGene00013637	Y105C5A.13	Y105C5A.13	coding	chrIV	1	15641183	26.6369	0.615142	0.620448	0.626277	0.99443	1.17174	0.610992
WBGene00010386	H12D21.10	H12D21.10	coding	chrV	1	14899781	12.7976	1.8683	0.238815	2.23151	0.75273	1.69211	0.611095
WBGene00011181	R09H10.3	R09H10.3	coding	chrIV	1	10606934	65.3467	-0.876777	0.387757	-0.760738	0.99443	-1.03822	0.611095
WBGene00016364	nhr-161	C33G8.7	coding	chrV	-1	6980577	5.78523	1.61748	0.398474	1.91487	0.968901	1.93672	0.611095
WBGene00011239	pges-2	R11A8.5	coding	chrIV	-1	10366311	170.026	-0.261788	0.700243	-0.118546	1	-0.624633	0.611095
WBGene00003970	pek-1	F46C3.1	coding	chrX	-1	11410117	221.53	-0.338041	0.700592	-0.734581	0.99443	0.802052	0.611095
WBGene00020456	fbxa-60	T12B5.10	coding	chrIII	-1	944769	64.9521	-0.28413	0.77333	-0.00225637	1	0.856927	0.611095
WBGene00020342	fbxa-201	T08B1.5	coding	chrV	1	1975417	26.1182	-0.139311	0.935213	0.14312	1	-1.33147	0.611095
WBGene00017427	acp-5	F13D11.1	coding	chrX	1	5829375	38.6308	-0.675082	0.500582	-0.230177	0.997382	-0.994956	0.61155
WBGene00007564	mrps-22	C14A4.14	coding	chrII	1	10582557	132.965	-0.0849294	0.927019	-0.0101539	1	-0.710094	0.611665
WBGene00002263	lea-1	K08H10.1	coding	chrV	1	10011847	1611.05	1.17692	0.0852855	0.713001	0.99443	0.772136	0.611917
WBGene00006951	wrt-5	W03D2.5	coding	chrIV	-1	4050042	99.2714	-1.24358	0.165174	-1.08443	0.918228	-0.971656	0.611917
WBGene00022653	ZK105.1	ZK105.1	coding	chrV	1	7713971	100.173	2.22405	0.0415905	0.972355	0.99443	1.26768	0.612663
WBGene00004888	smo-1	K12C11.2	coding	chrI	1	1340680	56.7573	0.730665	0.2525	0.206597	0.99443	-0.704112	0.612663
WBGene00012012	T25B9.6	T25B9.6	coding	chrIV	1	10758117	434.448	-0.631474	0.447811	0.389344	0.99443	-0.836858	0.612663
WBGene00001719	grl-10	C26F1.5	coding	chrV	1	7774497	14.2495	-0.303708	0.874658	0.967417	0.99443	1.50559	0.612663
WBGene00010176	F56H11.6	F56H11.6	coding	chrIV	-1	9528338	3.1647	5.41196	0.106256	0.603004	1	3.79247	0.612818
WBGene00007337	C05C12.5	C05C12.5	coding	chrIV	-1	11260309	223.593	-1.0642	0.128143	0.167562	0.999127	-0.76974	0.613853
WBGene00008620	F09C6.10	F09C6.10	coding	chrV	-1	16915349	2546.63	-1.28287	0.0537261	-1.00124	0.770337	-0.762628	0.614266
WBGene00004168	pqn-88	Y71G12B.21	coding	chrI	-1	1655647	4.73709	2.20554	0.383233	2.19666	0.99443	2.56009	0.614687
WBGene00021350	Y37E3.8	Y37E3.8	coding	chrI	-1	2069682	2637.46	-0.150489	0.780094	-0.299456	0.99443	-0.472797	0.615135
WBGene00004760	sel-2	F10F2.1	coding	chrIII	-1	4596103	808.361	0.506767	0.267341	0.511859	0.932464	0.482671	0.615303
WBGene00000109	alh-3	F36H1.6	coding	chrIV	1	11022580	177.194	0.443886	0.478411	0.408517	0.99443	0.620208	0.615637
WBGene00015186	misc-1	B0432.4	coding	chrII	1	286625	113.119	0.128508	0.856683	-0.224624	0.99443	-0.595521	0.615637
WBGene00018945	F56C3.8	F56C3.8	coding	chrX	-1	1384356	388.387	-0.912097	0.320859	-1.17817	0.827359	-0.956257	0.616189
WBGene00001075	dpy-14	H27M09.4	coding	chrI	1	6843594	6.39715	0.912907	0.771647	2.6798	0.962922	2.67498	0.616775
WBGene00007065	pot-3	3R5.1	coding	chrIII	1	13777589	12.9089	-0.659861	0.60685	-0.374764	0.99443	-1.25358	0.616938
WBGene00001769	gst-21	ZK697.6	coding	chrV	-1	1730759	52.7844	-1.44976	0.0925378	-0.866394	0.99443	-0.954831	0.617068
WBGene00004286	rab-39	D2013.1	coding	chrII	-1	9321796	62.7747	-0.671424	0.298263	-0.719028	0.929842	-0.673378	0.617068
WBGene00020995	W03F8.6	W03F8.6	coding	chrIV	-1	5185382	4.26053	-3.23572	0.310055	1.83527	0.99443	2.64967	0.617068
WBGene00019757	memb-2	M03E7.5	coding	chrV	-1	5618301	131.37	0.24445	0.742231	0.510967	0.99443	0.659513	0.617068
WBGene00004491	rps-22	F53A3.3	coding	chrIII	1	1950483	1679.98	0.0981529	0.859276	-0.343843	0.99443	-0.457259	0.617068
WBGene00010293	fbxa-108	F59A1.7	coding	chrV	-1	17656819	14.215	1.84546	0.160952	1.78109	0.826261	1.43781	0.61769
WBGene00009514	F37H8.5	F37H8.5	coding	chrII	1	11188147	308.444	-0.642635	0.29851	-0.688257	0.929842	-0.645482	0.61769
WBGene00017477	N/A	F15A8.4	coding	chrX	1	4408114	2.37068	3.47637		4.18551	0.923456	3.79272	0.61769
WBGene00017922	F29B9.7	F29B9.7	coding	chrIV	1	4649755	105.553	-1.31842	0.0347232	0.019776	1	-0.713262	0.617843
WBGene00012802	set-25	Y43F4B.3	coding	chrIII	-1	13283791	40.3282	1.44948	0.0803617	1.1841	0.809858	0.936933	0.617843
WBGene00007350	sucl-1	C05G5.4	coding	chrX	1	14753955	447.763	-0.757539	0.184398	-0.720313	0.885819	-0.615153	0.617843
WBGene00017384	F11G11.4	F11G11.4	coding	chrII	1	4860609	362.654	-0.662716	0.358959	0.608602	0.99443	0.737459	0.617843
WBGene00007391	C06H2.7	C06H2.7	coding	chrV	-1	11143041	158.56	0.617198	0.520943	0.198401	1	0.937131	0.617843
WBGene00004753	sec-8	Y106G6H.7	coding	chrI	1	10446668	200.391	0.391703	0.538541	0.127341	1	0.615422	0.617843
WBGene00022801	pcp-5	ZK688.6	coding	chrIII	-1	7904879	71.839	-0.416734	0.575111	-0.708671	0.979665	-0.717028	0.617843
WBGene00010046	F54D1.1	F54D1.1	coding	chrIV	1	11261842	176.396	-0.422593	0.634961	0.302941	0.99443	-0.838412	0.617843
WBGene00003176	mec-14	F37C12.12	coding	chrIII	-1	7190128	11.1685	0.778767	0.746567	2.01	0.989307	2.10018	0.617843
WBGene00020235	T05A12.4	T05A12.4	coding	chrIV	1	6887937	101.25	0.258448	0.768824	-0.368951	0.99443	-0.778608	0.617843
WBGene00044388	C27D6.11	C27D6.11	coding	chrII	-1	5159706	327.762	-0.216475	0.7988	0.507066	0.99443	-0.730357	0.617843
WBGene00009394	clec-63	F35C5.6	coding	chrII	1	12895567	5943.92	-0.151288	0.841309	0.607461	0.988424	0.631106	0.617843
WBGene00018443	btb-7	F45C12.12	coding	chrII	1	1713264	8.83309	-0.438877	0.846129	-4.22048	0.214329	-1.95078	0.617843
WBGene00016799	C50C3.1	C50C3.1	coding	chrIII	1	8191748	120.66	0.0253576	0.981713	-0.333181	0.99443	-0.758877	0.617843
WBGene00043053	F47H4.12	F47H4.12	Coding_pseudogene	chrV	1	17361516	54.6757	2.14906	0.0161027	1.0274	0.989307	1.07556	0.617845
WBGene00018189	nhr-181	F38H12.3	coding	chrV	1	4095040	4.29105	2.64995	0.338128	1.01837	0.99443	-3.48753	0.617845
WBGene00008513	F02A9.1	F02A9.1	coding	chrIII	-1	9075883	6.81543	0.022436	0.993507	0.352908	1	1.82896	0.617845
WBGene00003630	nhr-40	T03G6.2	coding	chrX	1	2593996	76.2869	-1.09538	0.127837	-1.01451	0.797105	-0.783017	0.618085
WBGene00011505	pzf-1	T05G11.1	coding	chrV	-1	15926403	10.3401	2.20785	0.31012	0.77554	0.99443	-2.69049	0.618085
WBGene00019822	ints-13	R02D3.4	coding	chrIV	-1	232509	265.888	0.484425	0.435253	0.385182	0.99443	0.620886	0.618085
WBGene00004429	rpl-17	Y48G8AL.8	coding	chrI	1	1156580	4299.54	-0.158443	0.757029	-0.335512	0.99443	-0.451533	0.618085
WBGene00012137	asic-2	T28F4.2	coding	chrI	1	7480131	5.38932	1.20403	0.601719	0.00439478	1	2.15061	0.618424
WBGene00019786	M70.4	M70.4	coding	chrIV	-1	2253004	135.174	0.858326	0.106256	0.0868398	1	0.588818	0.618542
WBGene00006944	wrn-1	F18C5.2	coding	chrII	1	6554945	171.335	0.722913	0.257202	0.460736	0.99443	0.669975	0.618542
WBGene00021237	crtc-1	Y20F4.2	coding	chrI	1	2026319	80.369	0.557717	0.485213	-0.0344781	1	0.782597	0.618542
WBGene00006725	ubl-1	H06I04.4	coding	chrIII	1	3068298	2314.97	-0.236547	0.614682	-0.274228	0.99443	-0.444096	0.618542
WBGene00007112	B0035.13	B0035.13	coding	chrIV	-1	11304699	325.806	-1.46163	0.0422753	-0.835852	0.957388	-0.822604	0.618842
WBGene00044267	F41D3.12	F41D3.12	Coding_pseudogene	chrI	1	12279391	21.7435	-2.06926	0.0843516	-0.127037	1	-1.29776	0.618842
WBGene00007066	3R5.2	3R5.2	Coding_pseudogene	chrIII	1	13782486	20.026	1.26444	0.208811	1.13318	0.943472	1.072	0.619836
WBGene00003567	ncx-2	C10G8.5	coding	chrV	1	5303671	175.082	0.400889	0.561109	0.769272	0.890584	0.662327	0.619836
WBGene00007583	C14B4.2	C14B4.2	coding	chrV	-1	19332696	40.3136	0.788345	0.389544	1.39801	0.504344	0.920671	0.619945
WBGene00001616	glr-5	ZC196.7	coding	chrV	1	8716473	28.3311	-0.307308	0.811641	-0.31657	0.99443	-1.1122	0.620416
WBGene00017051	afmd-1	D2024.2	coding	chrIV	1	7244213	6.08656	1.84679	0.40974	1.42773	0.99443	2.23789	0.620558
WBGene00007222	C01F6.2	C01F6.2	coding	chrIV	1	9099248	259.138	-0.0997109	0.925083	-0.0718698	1	-0.800856	0.620558
WBGene00007353	txt-13	C06A1.2	coding	chrII	1	10568845	34.7187	-1.77511	0.0358935	-1.47598	0.503414	-0.948271	0.620995
WBGene00004744	scp-1	D2013.8	coding	chrII	1	9333953	132.435	0.697843	0.389111	0.337962	0.99443	0.815368	0.620995
WBGene00022419	Y102A11A.9	Y102A11A.9	coding	chrX	1	2014136	7.05782	0.604242	0.815474	-0.463482	1	2.1288	0.620995
WBGene00019563	K09C6.9	K09C6.9	coding	chrV	-1	853465	10.4845	-0.504638	0.858975	0.773997	0.99443	2.2232	0.620995
WBGene00012543	nkcc-1	Y37A1C.1	coding	chrIV	-1	14107706	862.788	0.088098	0.886719	0.276859	0.99443	0.490257	0.620995
WBGene00001121	dyf-5	M04C9.5	coding	chrI	1	9359065	7.75418	-0.336703	0.889587	1.8188	0.954096	1.77012	0.620995
WBGene00011154	R09A8.5	R09A8.5	coding	chrX	-1	12638391	11.5226	0.0479881	0.98086	0.0504879	1	1.29464	0.620995
WBGene00001724	grl-15	Y75B8A.20	coding	chrIII	-1	12232531	2.23479	-0.3375		-1.32056	0.99443	4.29609	0.620995
WBGene00000998	dig-1	K07E12.1	coding	chrIII	1	6746253	992.147	0.630529	0.192953	0.568452	0.925615	0.517147	0.621333
WBGene00004219	ptr-4	C45B2.7	coding	chrX	-1	6060722	4.93991	5.10588	0.1137	-1.32057	0.99443	3.5789	0.621643
WBGene00013966	ztf-9	ZK287.6	coding	chrV	-1	9691013	28.8078	0.747767	0.46693	0.224648	0.999732	1.00458	0.622798
WBGene00014138	clec-186	ZK896.7	coding	chrIV	1	12866092	238.814	-1.25025	0.0789095	-0.416071	0.99443	-0.789844	0.622826
WBGene00000181	ard-1	F01G4.2	coding	chrIV	1	11131256	347.668	-0.542275	0.471968	-0.804615	0.929842	-0.740681	0.623616
WBGene00015519	doxa-1	C06E1.3	coding	chrIII	1	8581022	24.801	-2.47623	0.00413467	-0.796234	0.99443	-0.998168	0.624083
WBGene00006288	str-262	C05E4.13	coding	chrV	-1	751327	3.03351	-1.92637	0.430222	-1.4212	0.99443	-2.5357	0.624083
WBGene00000656	col-80	C09G5.5	coding	chrII	1	10707144	2776.55	-0.355907	0.753596	-0.248585	0.99637	-0.995789	0.624083
WBGene00000958	dgk-1	C09E10.2	coding	chrX	-1	984618	50.4241	-0.824077	0.275648	-0.853443	0.929842	-0.784562	0.62449
WBGene00008441	usp-50	E01B7.1	coding	chrV	1	17924890	142.773	0.806873	0.118079	0.841816	0.572658	0.566376	0.624962
WBGene00009331	F32D8.7	F32D8.7	coding	chrV	1	10898447	10.2376	-1.26041	0.405403	-0.207521	1	-1.53479	0.625114
WBGene00008239	fshr-1	C50H2.1	coding	chrV	1	9889815	73.552	-0.0305582	0.976483	0.041133	1	0.679631	0.625114
WBGene00012475	Y18D10A.2	Y18D10A.2	coding	chrI	-1	12807521	413.252	-1.92731	0.00178354	-1.00781	0.809858	-0.784048	0.625452
WBGene00015494	C05E11.3	C05E11.3	coding	chrX	1	4579480	8.58547	1.06761	0.639827	1.22768	0.99443	2.08241	0.625452
WBGene00006986	zip-1	Y75B8A.35	coding	chrIII	1	12335654	52.7835	-0.43785	0.689085	0.634024	0.99443	0.967295	0.625577
WBGene00022071	Y67D8C.7	Y67D8C.7	coding	chrIV	-1	3065565	35.2546	-2.36183	0.0231956	-1.43788	0.85966	-1.17329	0.625874
WBGene00022887	ZK1290.5	ZK1290.5	coding	chrII	1	7529598	43.2299	-1.61419	0.118079	-0.86924	0.99443	1.07564	0.625874
WBGene00010989	R03D7.2	R03D7.2	coding	chrII	-1	10932728	47.2714	0.374356	0.760013	-0.697285	0.99443	-1.0892	0.625874
WBGene00009334	F32D8.12	F32D8.12	coding	chrV	-1	10887854	165.424	-0.339426	0.714974	-0.0526486	1	-0.831738	0.626783
WBGene00023485	ttr-49	E02C12.13	coding	chrV	-1	9355481	33.3943	-1.62664	0.0888377	-1.03329	0.982366	-1.04029	0.627116
WBGene00015450	C04F5.8	C04F5.8	coding	chrV	-1	5111482	103.755	0.855441	0.212286	0.606006	0.99443	0.72313	0.628281
WBGene00019929	R07C3.13	R07C3.13	coding	chrII	-1	926538	134.34	1.01477	0.212286	1.34232	0.494167	0.857187	0.628377
WBGene00008951	F19C6.2	F19C6.2	coding	chrX	1	10000881	39.3954	0.480639	0.648032	0.173333	1	0.963313	0.628377
WBGene00019140	bath-3	F59H6.10	coding	chrII	-1	2029238	6.05002	1.71584	0.487444	0.262543	1	2.37946	0.628999
[truncated: 19,602 more rows]

## Sheet: Sheet2
	Your Input	Public Name
WBGene00044122	WBGene00044122	T28B8.6
WBGene00016730	WBGene00016730	C46H11.6
WBGene00017902	WBGene00017902	F28E10.4
WBGene00018253	WBGene00018253	F40H6.1
WBGene00023424	WBGene00023424	C53D6.10
WBGene00008935	WBGene00008935	F18C12.4
WBGene00015004	WBGene00015004	B0034.4
WBGene00004455	WBGene00004455	rpl-42
WBGene00001605	WBGene00001605	gln-4
WBGene00077699	WBGene00077699	C45B11.8
WBGene00018165	WBGene00018165	F38A5.8
WBGene00003906	WBGene00003906	paf-1
WBGene00044741	WBGene00044741	Y57G11C.52
WBGene00020400	WBGene00020400	T10B11.4
WBGene00009755	WBGene00009755	F46A9.2
WBGene00020898	WBGene00020898	lido-16
WBGene00018168	WBGene00018168	irld-7
WBGene00016327	WBGene00016327	C32E12.1
WBGene00022699	WBGene00022699	ZK353.3
WBGene00014084	WBGene00014084	snb-7
WBGene00044415	WBGene00044415	C08E3.14
WBGene00007639	WBGene00007639	C17D12.5
WBGene00022229	WBGene00022229	Y73B6A.2
WBGene00008662	WBGene00008662	F10G8.2
WBGene00011174	WBGene00011174	acs-23
WBGene00019178	WBGene00019178	scl-12
WBGene00018284	WBGene00018284	F41E6.1
WBGene00009833	WBGene00009833	F47G9.6
WBGene00194787	WBGene00194787	T16G1.13
WBGene00015522	WBGene00015522	C06E1.7
WBGene00018493	WBGene00018493	F46F5.1
WBGene00021016	WBGene00021016	W03G9.5
WBGene00021993	WBGene00021993	nsph-4.2
WBGene00009491	WBGene00009491	F36G9.15
WBGene00018301	WBGene00018301	F41G3.5
WBGene00021616	WBGene00021616	Y47D7A.2
WBGene00020984	WBGene00020984	W03D8.1
WBGene00022102	WBGene00022102	Y69F12A.1
WBGene00043743	WBGene00043743	nsph-4.1
WBGene00010969	WBGene00010969	R01E6.5
WBGene00017555	WBGene00017555	nep-10
WBGene00013773	WBGene00013773	Y116A8A.2
WBGene00195147	WBGene00195147	F14E5.8
WBGene00077503	WBGene00077503	AC3.12
WBGene00018209	WBGene00018209	F39G3.4
WBGene00002016	WBGene00002016	hsp-16.2
WBGene00077681	WBGene00077681	Y44A6D.7
WBGene00010487	WBGene00010487	K02A11.2
WBGene00012009	WBGene00012009	T25B9.3
WBGene00044684	WBGene00044684	T08G11.2
WBGene00013089	WBGene00013089	Y51B9A.7
WBGene00011179	WBGene00011179	R09H10.1
WBGene00077682	WBGene00077682	F58B4.7
WBGene00011478	WBGene00011478	T05D4.5
WBGene00008725	WBGene00008725	F13A7.7
WBGene00008801	WBGene00008801	acp-3
WBGene00000133	WBGene00000133	amt-1
WBGene00019507	WBGene00019507	K07H8.7
WBGene00044756	WBGene00044756	F58F12.4
WBGene00007747	WBGene00007747	C26E1.1
WBGene00195183	WBGene00195183	R04A9.9
WBGene00185005	WBGene00185005	T03F6.10
WBGene00195250	WBGene00195250	C13C4.8
WBGene00020173	WBGene00020173	T02H6.3
WBGene00013049	WBGene00013049	Y50E8A.6
WBGene00077696	WBGene00077696	marc-1
WBGene00077782	WBGene00077782	T26H10.2
WBGene00016753	WBGene00016753	oac-9
WBGene00019421	WBGene00019421	K05F6.10
WBGene00022632	WBGene00022632	ZC581.2
WBGene00021266	WBGene00021266	Y22D7AR.14
WBGene00185117	WBGene00185117	C45B11.9
WBGene00015893	WBGene00015893	C17C3.11
WBGene00007990	WBGene00007990	fipr-23
WBGene00011336	WBGene00011336	ubxn-5
WBGene00194935	WBGene00194935	M02G9.4
WBGene00006688	WBGene00006688	twk-36
WBGene00008278	WBGene00008278	npr-10
WBGene00007383	WBGene00007383	C06C6.9
WBGene00018068	WBGene00018068	F35H10.2
WBGene00011483	WBGene00011483	T05E11.7
WBGene00006137	WBGene00006137	str-77
WBGene00009524	WBGene00009524	F38A1.11
WBGene00018896	WBGene00018896	F55F8.8
WBGene00020792	WBGene00020792	T25B6.6
WBGene00008449	WBGene00008449	E01G6.1
WBGene00001710	WBGene00001710	grl-1
WBGene00009087	WBGene00009087	F23D12.3
WBGene00015373	WBGene00015373	C03B1.2
WBGene00004899	WBGene00004899	snb-5
WBGene00019080	WBGene00019080	F59A3.7
WBGene00194733	WBGene00194733	Y41C4A.21
WBGene00022866	WBGene00022866	ZK1240.1
WBGene00006212	WBGene00006212	str-168
WBGene00017376	WBGene00017376	F11C7.2
WBGene00009560	WBGene00009560	psa-3
WBGene00022652	WBGene00022652	ZK84.5
WBGene00021537	WBGene00021537	Y42H9AR.2
WBGene00044922	WBGene00044922	Y43C5A.7
WBGene00021438	WBGene00021438	Y39A3B.3
WBGene00018988	WBGene00018988	F56F11.1
WBGene00015568	WBGene00015568	sre-3
WBGene00019144	WBGene00019144	H01M10.2
WBGene00012457	WBGene00012457	acbp-6
WBGene00020667	WBGene00020667	T22B2.3
WBGene00044654	WBGene00044654	fbxa-85
WBGene00016938	WBGene00016938	C54H2.4
WBGene00020191	WBGene00020191	clec-53
WBGene00015877	WBGene00015877	C17B7.3
WBGene00017815	WBGene00017815	F26B1.1
WBGene00013710	WBGene00013710	Y106G6G.1
WBGene00011931	WBGene00011931	srsx-19
WBGene00005013	WBGene00005013	jmjd-1.1
WBGene00010344	WBGene00010344	F59F5.5
WBGene00018345	WBGene00018345	F42C5.3
WBGene00001988	WBGene00001988	hot-3
WBGene00020066	WBGene00020066	dhhc-5
WBGene00011508	WBGene00011508	T05H10.3
WBGene00022617	WBGene00022617	ZC477.2
WBGene00194832	WBGene00194832	Y73B6BL.270
WBGene00011294	WBGene00011294	R102.7
WBGene00022763	WBGene00022763	ZK546.7
WBGene00001529	WBGene00001529	gcy-2
WBGene00005949	WBGene00005949	srx-58
WBGene00020828	WBGene00020828	N/A
WBGene00009238	WBGene00009238	selt-1.2
WBGene00011159	WBGene00011159	chil-17
WBGene00013939	WBGene00013939	ZK218.5
WBGene00009887	WBGene00009887	glb-17
WBGene00002018	WBGene00002018	hsp-16.41
WBGene00022440	WBGene00022440	Y110A2AL.3
WBGene00016926	WBGene00016926	nhr-171
WBGene00021244	WBGene00021244	Y22D7AL.4
WBGene00009446	WBGene00009446	F35H8.1
WBGene00009399	WBGene00009399	ddn-2
WBGene00015225	WBGene00015225	B0507.8
WBGene00015934	WBGene00015934	ceh-48
WBGene00022330	WBGene00022330	fbxa-80
WBGene00016096	WBGene00016096	C25E10.7
WBGene00013819	WBGene00013819	Y116F11A.6
WBGene00005089	WBGene00005089	srd-11
WBGene00007822	WBGene00007822	clec-202
WBGene00020615	WBGene00020615	T20D4.9
WBGene00016742	WBGene00016742	C48B6.4
WBGene00007763	WBGene00007763	C27B7.6
WBGene00016612	WBGene00016612	C43G2.3
WBGene00005703	WBGene00005703	sru-40
WBGene00012165	WBGene00012165	cutl-6
WBGene00002030	WBGene00002030	hst-3.1
WBGene00017715	WBGene00017715	F22F1.3
WBGene00045208	WBGene00045208	F13E9.15
WBGene00010949	WBGene00010949	M195.4
WBGene00017308	WBGene00017308	F09F9.3
WBGene00007366	WBGene00007366	C06B3.7
WBGene00017296	WBGene00017296	F09E10.6
WBGene00138724	WBGene00138724	F15B9.11
WBGene00011295	WBGene00011295	R102.8
WBGene00015051	WBGene00015051	B0218.7
WBGene00007006	WBGene00007006	npr-3
WBGene00018429	WBGene00018429	F44E7.7
WBGene00008045	WBGene00008045	C40H5.2
WBGene00015106	WBGene00015106	B0280.11
WBGene00008660	WBGene00008660	clec-153
WBGene00044573	WBGene00044573	C15B12.9
WBGene00009709	WBGene00009709	fbxa-144
WBGene00195185	WBGene00195185	F19G12.9
WBGene00010706	WBGene00010706	cyp-14A2
WBGene00009217	WBGene00009217	spe-45
WBGene00003969	WBGene00003969	pef-1
WBGene00010512	WBGene00010512	K02E11.3
WBGene00010674	WBGene00010674	K08E7.6
WBGene00011234	WBGene00011234	R11A5.6
WBGene00045455	WBGene00045455	F26G1.11
WBGene00008303	WBGene00008303	C54D10.9
WBGene00012708	WBGene00012708	sre-19
WBGene00022679	WBGene00022679	ZK180.5
WBGene00045209	WBGene00045209	F13E9.16
WBGene00013631	WBGene00013631	Y102F5A.1
WBGene00009125	WBGene00009125	F25H5.2
WBGene00015215	WBGene00015215	B0496.6
WBGene00194660	WBGene00194660	W09C5.12
WBGene00008977	WBGene00008977	iglr-1
WBGene00006643	WBGene00006643	tsp-17
WBGene00016259	WBGene00016259	C30F8.3
WBGene00077596	WBGene00077596	K06B4.17
WBGene00007594	WBGene00007594	lgc-23
WBGene00009807	WBGene00009807	pepm-1
WBGene00005500	WBGene00005500	srh-296
WBGene00012486	WBGene00012486	Y18D10A.21
WBGene00044379	WBGene00044379	ifas-1
WBGene00009042	WBGene00009042	F22B5.4
WBGene00021621	WBGene00021621	Y47D7A.9
WBGene00016111	WBGene00016111	C25H3.1
WBGene00012856	WBGene00012856	Y44A6D.6
WBGene00011389	WBGene00011389	T02G6.6
WBGene00023502	WBGene00023502	clec-184
WBGene00044287	WBGene00044287	nspg-3
WBGene00008732	WBGene00008732	F13B12.4
WBGene00007740	WBGene00007740	C26C6.6
WBGene00020992	WBGene00020992	W03F8.2
WBGene00005671	WBGene00005671	sru-8
WBGene00016146	WBGene00016146	C26F1.1
WBGene00007427	WBGene00007427	C08B6.6
WBGene00008263	WBGene00008263	C53A5.2
WBGene00019054	WBGene00019054	F58F6.6
WBGene00012313	WBGene00012313	W06G6.11
WBGene00044257	WBGene00044257	Y45F10D.16
WBGene00044911	WBGene00044911	H38K22.6
WBGene00044367	WBGene00044367	T05A8.8
WBGene00044393	WBGene00044393	ZK1248.20
WBGene00009528	WBGene00009528	F38A6.4
WBGene00007809	WBGene00007809	C29F4.3
WBGene00003008	WBGene00003008	lin-22
WBGene00010672	WBGene00010672	K08E7.4
WBGene00017509	WBGene00017509	F16B4.7
WBGene00009359	WBGene00009359	clec-102
WBGene00021866	WBGene00021866	Y54F10BM.12
WBGene00044588	WBGene00044588	ZK1236.9
WBGene00044539	WBGene00044539	K09H11.9
WBGene00005707	WBGene00005707	sru-44
WBGene00018158	WBGene00018158	comp-1
WBGene00020211	WBGene00020211	T04C9.3
WBGene00023460	WBGene00023460	F46H6.5
WBGene00002089	WBGene00002089	ins-6
WBGene00001672	WBGene00001672	gpa-10
WBGene00015196	WBGene00015196	B0454.5
WBGene00019551	WBGene00019551	N/A
WBGene00020650	WBGene00020650	T21D12.11
WBGene00018022	WBGene00018022	ceh-87
WBGene00016517	WBGene00016517	nhr-260
WBGene00003757	WBGene00003757	nlp-19
WBGene00013374	WBGene00013374	Y62E10A.3
WBGene00007641	WBGene00007641	C17E4.1
WBGene00015531	WBGene00015531	C06E4.2
WBGene00012607	WBGene00012607	Y38F1A.4
WBGene00017055	WBGene00017055	D2062.1
WBGene00007249	WBGene00007249	C01G12.9
WBGene00010895	WBGene00010895	M28.4
WBGene00016698	WBGene00016698	C46A5.1
WBGene00019286	WBGene00019286	K01A12.2
WBGene00020419	WBGene00020419	acdh-4
WBGene00019995	WBGene00019995	R10F2.4
WBGene00195208	WBGene00195208	W02H3.3
WBGene00011493	WBGene00011493	T05F1.8
WBGene00021996	WBGene00021996	cylc-1
WBGene00044342	WBGene00044342	T05B11.7
WBGene00017869	WBGene00017869	F28A10.1
WBGene00006211	WBGene00006211	str-166
WBGene00012320	WBGene00012320	srxa-3
WBGene00015738	WBGene00015738	srsx-13
WBGene00000551	WBGene00000551	clx-1
WBGene00008794	WBGene00008794	F14D7.7
WBGene00022547	WBGene00022547	ZC196.3
WBGene00020626	WBGene00020626	T20F5.4
WBGene00044062	WBGene00044062	snb-6
WBGene00001530	WBGene00001530	gcy-3
WBGene00194652	WBGene00194652	F15H9.8
WBGene00011257	WBGene00011257	npax-3
WBGene00003544	WBGene00003544	nas-25
WBGene00014065	WBGene00014065	ZK673.11
WBGene00010497	WBGene00010497	axl-1
WBGene00044513	WBGene00044513	nlp-70
WBGene00017216	WBGene00017216	F07F6.2
WBGene00019266	WBGene00019266	H35N09.2
WBGene00017792	WBGene00017792	F25E5.16
WBGene00018772	WBGene00018772	F53G12.4
WBGene00017034	WBGene00017034	otpl-2
WBGene00195179	WBGene00195179	F48C1.11
WBGene00017205	WBGene00017205	cest-29
WBGene00015679	WBGene00015679	C10F3.7
WBGene00016089	WBGene00016089	aexr-1
WBGene00022528	WBGene00022528	srt-13
WBGene00021252	WBGene00021252	cht-4
WBGene00001952	WBGene00001952	hlh-6
WBGene00011103	WBGene00011103	idpa-3
WBGene00000085	WBGene00000085	aex-2
WBGene00022567	WBGene00022567	ZC239.4
WBGene00019950	WBGene00019950	clec-175
WBGene00016184	WBGene00016184	glb-9
WBGene00000651	WBGene00000651	col-75
WBGene00019202	WBGene00019202	H14N18.2
WBGene00044104	WBGene00044104	srbc-53
WBGene00019382	WBGene00019382	K04C2.5
WBGene00015406	WBGene00015406	C03H5.4
WBGene00005557	WBGene00005557	sri-45
WBGene00043069	WBGene00043069	F20D6.12
WBGene00008096	WBGene00008096	C44H4.8
WBGene00010504	WBGene00010504	K02D3.1
WBGene00018749	WBGene00018749	F53C3.5
WBGene00010152	WBGene00010152	F56D5.9
WBGene00001859	WBGene00001859	hil-8
WBGene00009038	WBGene00009038	F22B3.7
WBGene00019437	WBGene00019437	K06A9.3
WBGene00015889	WBGene00015889	C17C3.3
WBGene00017306	WBGene00017306	F09F9.1
WBGene00008840	WBGene00008840	F15A4.5
WBGene00018981	WBGene00018981	F56F4.4
WBGene00011285	WBGene00011285	ttr-28
WBGene00019314	WBGene00019314	K02E7.10
WBGene00014761	WBGene00014761	F46A8.11
WBGene00001992	WBGene00001992	hot-7
WBGene00010251	WBGene00010251	sta-2
WBGene00016012	WBGene00016012	C23G10.5
WBGene00010514	WBGene00010514	K02E11.5
WBGene00000895	WBGene00000895	dac-1
WBGene00011176	WBGene00011176	R09E10.6
WBGene00019529	WBGene00019529	K08D10.5
WBGene00004777	WBGene00004777	ser-2
WBGene00015027	WBGene00015027	B0207.2
WBGene00012940	WBGene00012940	Y47D3B.3
WBGene00000287	WBGene00000287	cal-3
WBGene00194700	WBGene00194700	B0025.5
WBGene00005296	WBGene00005296	srh-75
WBGene00005743	WBGene00005743	srv-32
WBGene00017497	WBGene00017497	irld-32
WBGene00008623	WBGene00008623	spe-43
WBGene00016899	WBGene00016899	C53C11.1
WBGene00012456	WBGene00012456	Y17D7C.2
WBGene00017877	WBGene00017877	F28A10.9
WBGene00016613	WBGene00016613	best-9
WBGene00006624	WBGene00006624	try-6
WBGene00020870	WBGene00020870	T28A11.3
WBGene00014246	WBGene00014246	ZK1307.3
WBGene00004963	WBGene00004963	spe-9
WBGene00021619	WBGene00021619	Y47D7A.6
WBGene00044474	WBGene00044474	F56D6.12
WBGene00009838	WBGene00009838	fbxa-187
WBGene00001109	WBGene00001109	dsl-7
WBGene00012302	WBGene00012302	dot-1.3
WBGene00015694	WBGene00015694	ugt-27
WBGene00009530	WBGene00009530	F38B2.3
WBGene00015395	WBGene00015395	nhr-147
WBGene00013165	WBGene00013165	Y53F4B.19
WBGene00013798	WBGene00013798	clec-195
WBGene00002109	WBGene00002109	ins-26
WBGene00013469	WBGene00013469	Y68A4A.10
WBGene00000492	WBGene00000492	che-13
WBGene00017404	WBGene00017404	F12E12.3
WBGene00021620	WBGene00021620	Y47D7A.7
WBGene00008734	WBGene00008734	F13B12.7
WBGene00019691	WBGene00019691	K12H6.12
WBGene00008487	WBGene00008487	F01D4.3
WBGene00012273	WBGene00012273	N/A
WBGene00009232	WBGene00009232	nkat-1
WBGene00138725	WBGene00138725	N/A
WBGene00016436	WBGene00016436	C35B1.7
WBGene00012905	WBGene00012905	Y46G5A.14
WBGene00014101	WBGene00014101	gopc-1
WBGene00010521	WBGene00010521	K03A11.4
WBGene00016662	WBGene00016662	C45B2.8
WBGene00014962	WBGene00014962	Y105C5A.20
WBGene00000660	WBGene00000660	col-85
WBGene00002019	WBGene00002019	hsp-16.48
WBGene00021601	WBGene00021601	Y46H3A.5
WBGene00012816	WBGene00012816	scl-21
WBGene00018414	WBGene00018414	nstp-8
WBGene00044145	WBGene00044145	M163.9
WBGene00007865	WBGene00007865	srz-15
WBGene00011313	WBGene00011313	idpb-4
WBGene00019179	WBGene00019179	scl-13
WBGene00016107	WBGene00016107	C25G6.1
WBGene00007452	WBGene00007452	C08F11.3
WBGene00003534	WBGene00003534	nas-15
WBGene00007673	WBGene00007673	C18D4.3
WBGene00017544	WBGene00017544	lgc-6
WBGene00018198	WBGene00018198	F39E9.6
WBGene00016361	WBGene00016361	drd-10
WBGene00022061	WBGene00022061	Y67D8B.1
WBGene00011844	WBGene00011844	T19C9.8
WBGene00005838	WBGene00005838	srw-91
WBGene00018489	WBGene00018489	F46E10.2
WBGene00002205	WBGene00002205	kin-23
WBGene00138711	WBGene00138711	R07B1.13
WBGene00004764	WBGene00004764	sel-7
WBGene00017668	WBGene00017668	ins-39
WBGene00044433	WBGene00044433	W10C8.6
WBGene00044183	WBGene00044183	F09C6.13
WBGene00014094	WBGene00014094	ZK829.3
WBGene00010335	WBGene00010335	F59F3.6
WBGene00005644	WBGene00005644	srp-3
WBGene00011545	WBGene00011545	T06G6.3
WBGene00005698	WBGene00005698	sru-35
WBGene00001665	WBGene00001665	gpa-3
WBGene00001789	WBGene00001789	gst-41
WBGene00008792	WBGene00008792	F14D7.5
WBGene00010146	WBGene00010146	glb-19
WBGene00044536	WBGene00044536	F14F9.8
WBGene00013390	WBGene00013390	Y62H9A.2
WBGene00006027	WBGene00006027	srx-136
WBGene00012822	WBGene00012822	Y43F8B.12
WBGene00022842	WBGene00022842	ZK994.6
WBGene00001703	WBGene00001703	grd-14
WBGene00018087	WBGene00018087	F36D4.1
WBGene00012034	WBGene00012034	T26C5.4
WBGene00012473	WBGene00012473	Y17G7B.22
WBGene00018558	WBGene00018558	srt-20
WBGene00008516	WBGene00008516	F02C12.2
WBGene00013330	WBGene00013330	Y57G11C.41
WBGene00001506	WBGene00001506	fut-2
WBGene00011448	WBGene00011448	tag-348
WBGene00011443	WBGene00011443	cutl-11
WBGene00010577	WBGene00010577	K04H8.2
WBGene00009056	WBGene00009056	F22D6.15
WBGene00021974	WBGene00021974	Y57G7A.11
WBGene00013059	WBGene00013059	Y51A2A.3
WBGene00001551	WBGene00001551	gcy-31
WBGene00019183	WBGene00019183	npr-30
WBGene00005311	WBGene00005311	srh-90
WBGene00016921	WBGene00016921	C54F6.3
WBGene00006659	WBGene00006659	twk-4
WBGene00021033	WBGene00021033	srz-32
WBGene00019999	WBGene00019999	srab-14
WBGene00010413	WBGene00010413	H25K10.4
WBGene00020893	WBGene00020893	T28C12.6
WBGene00009811	WBGene00009811	F47B8.10
WBGene00016778	WBGene00016778	nep-3
WBGene00007211	WBGene00007211	BE10.3
WBGene00015286	WBGene00015286	best-3
WBGene00007473	WBGene00007473	chil-8
WBGene00009000	WBGene00009000	arrd-28
WBGene00011593	WBGene00011593	T07G12.2
WBGene00011453	WBGene00011453	ugt-56
WBGene00003554	WBGene00003554	nas-38
WBGene00007224	WBGene00007224	C01G6.2
WBGene00019818	WBGene00019818	R02C2.7
WBGene00017231	WBGene00017231	F07G11.4
WBGene00001528	WBGene00001528	gcy-1
WBGene00011467	WBGene00011467	decr-1.3
WBGene00007986	WBGene00007986	C36F7.5
WBGene00017446	WBGene00017446	F14B8.4
WBGene00044178	WBGene00044178	C30G7.4
WBGene00045122	WBGene00045122	F22B3.10
WBGene00010299	WBGene00010299	F59A1.13
WBGene00019996	WBGene00019996	R10F2.5
WBGene00015649	WBGene00015649	C09F5.3
WBGene00194687	WBGene00194687	F57C12.6
WBGene00045277	WBGene00045277	ZK742.6
WBGene00000455	WBGene00000455	ceh-34
WBGene00003909	WBGene00003909	pag-3
WBGene00007677	WBGene00007677	C18D4.8
WBGene00002128	WBGene00002128	inx-6
WBGene00021172	WBGene00021172	N/A
WBGene00044795	WBGene00044795	C06H5.8
WBGene00195213	WBGene00195213	F11C1.9
WBGene00018001	WBGene00018001	F33D11.2
WBGene00016925	WBGene00016925	srb-18
WBGene00185091	WBGene00185091	N/A
WBGene00002020	WBGene00002020	hsp-16.49
WBGene00011957	WBGene00011957	T23F11.6
WBGene00009766	WBGene00009766	F46B3.15
WBGene00001839	WBGene00001839	hdl-1
WBGene00021516	WBGene00021516	Y41D4B.14
WBGene00008702	WBGene00008702	clec-252
WBGene00015062	WBGene00015062	trx-1
WBGene00010460	WBGene00010460	clec-142
WBGene00020319	WBGene00020319	npr-31
WBGene00008970	WBGene00008970	F20C5.5
WBGene00009228	WBGene00009228	F28G4.3
WBGene00015950	WBGene00015950	C18A11.4
WBGene00007525	WBGene00007525	C11G10.1
WBGene00013988	WBGene00013988	ZK512.10
WBGene00017484	WBGene00017484	F15E6.3
WBGene00013828	WBGene00013828	Y116F11B.13
WBGene00016246	WBGene00016246	daf-37
WBGene00005759	WBGene00005759	srw-12
WBGene00005653	WBGene00005653	srr-2
WBGene00009515	WBGene00009515	clec-170
WBGene00007823	WBGene00007823	C30H6.5
WBGene00015798	WBGene00015798	C15H9.2
WBGene00010153	WBGene00010153	srxa-2
WBGene00014260	WBGene00014260	ZK1321.1
WBGene00015682	WBGene00015682	C10G8.3
WBGene00044491	WBGene00044491	Y54G2A.48
WBGene00006673	WBGene00006673	twk-20
WBGene00007868	WBGene00007868	C32H11.5
WBGene00016470	WBGene00016470	srab-5
WBGene00017094	WBGene00017094	E02C12.9
WBGene00021860	WBGene00021860	fbxa-9
WBGene00016917	WBGene00016917	C54E4.1
WBGene00000432	WBGene00000432	ceh-7
WBGene00023499	WBGene00023499	srz-63
WBGene00009033	WBGene00009033	F21H7.12
WBGene00195254	WBGene00195254	H16D19.6
WBGene00015495	WBGene00015495	C05E11.6
WBGene00005860	WBGene00005860	srw-113
WBGene00013192	WBGene00013192	Y54E2A.7
WBGene00008903	WBGene00008903	F17A2.4
WBGene00050975	WBGene00050975	N/A
WBGene00001618	WBGene00001618	glr-7
WBGene00010515	WBGene00010515	K02E11.6
WBGene00012883	WBGene00012883	Y45F10D.2
WBGene00004950	WBGene00004950	sox-3
WBGene00194909	WBGene00194909	F41E6.17
WBGene00010223	WBGene00010223	F58A3.3
WBGene00008520	WBGene00008520	F02D8.1
WBGene00008751	WBGene00008751	fipr-14
WBGene00006782	WBGene00006782	unc-46
WBGene00011371	WBGene00011371	T02D1.4
WBGene00021532	WBGene00021532	Y42G9A.2
WBGene00195143	WBGene00195143	nlp-78
WBGene00011595	WBGene00011595	T07G12.4
WBGene00005160	WBGene00005160	srg-2
WBGene00021003	WBGene00021003	W03F9.9
WBGene00005912	WBGene00005912	srx-21
WBGene00044496	WBGene00044496	N/A
WBGene00006071	WBGene00006071	str-3
WBGene00050946	WBGene00050946	M162.12
WBGene00006435	WBGene00006435	stdh-4
WBGene00022316	WBGene00022316	Y81B9A.2
WBGene00000679	WBGene00000679	col-105
WBGene00009931	WBGene00009931	F52D10.4
WBGene00002015	WBGene00002015	hsp-16.1
WBGene00019073	WBGene00019073	fbxc-3
WBGene00022578	WBGene00022578	ZC262.1
WBGene00009774	WBGene00009774	F46B6.9
WBGene00019667	WBGene00019667	spe-49
WBGene00010623	WBGene00010623	K07A12.5
WBGene00000596	WBGene00000596	col-7
WBGene00010647	WBGene00010647	K08C7.4
WBGene00011165	WBGene00011165	R09D1.9
WBGene00022331	WBGene00022331	fbxa-19
WBGene00008643	WBGene00008643	tmem-138
WBGene00020995	WBGene00020995	W03F8.6
WBGene00017628	WBGene00017628	F20B6.4
WBGene00008287	WBGene00008287	C54C6.5
WBGene00004401	WBGene00004401	rom-2
WBGene00017806	WBGene00017806	F26A1.8
WBGene00008064	WBGene00008064	C41G7.7
WBGene00016336	WBGene00016336	C33C12.4
WBGene00011104	WBGene00011104	cut-5
WBGene00009061	WBGene00009061	pals-14
WBGene00019356	WBGene00019356	K03B4.6
WBGene00011903	WBGene00011903	T21E8.5
WBGene00005780	WBGene00005780	srw-33
WBGene00016755	WBGene00016755	C49A9.1
WBGene00012518	WBGene00012518	comt-2
WBGene00001546	WBGene00001546	gcy-21
WBGene00189995	WBGene00189995	C06E7.88
WBGene00016639	WBGene00016639	C44B12.6
WBGene00021916	WBGene00021916	N/A
WBGene00021807	WBGene00021807	Y53G8AM.7
WBGene00010102	WBGene00010102	F55C9.5
WBGene00044718	WBGene00044718	T20D4.20
WBGene00005735	WBGene00005735	srv-24
WBGene00012453	WBGene00012453	Y17D7B.5
WBGene00012621	WBGene00012621	Y38H6C.8
WBGene00019850	WBGene00019850	srt-18
WBGene00005426	WBGene00005426	srh-216
WBGene00011456	WBGene00011456	T05A1.5
WBGene00023277	WBGene00023277	F29C4.3
WBGene00044430	WBGene00044430	T23F4.5
WBGene00017552	WBGene00017552	nep-7
WBGene00011675	WBGene00011675	cyp-13A3
WBGene00021261	WBGene00021261	Y22D7AR.7
WBGene00010222	WBGene00010222	F57G12.2
WBGene00010936	WBGene00010936	ztf-14
WBGene00016945	WBGene00016945	sulp-1
WBGene00194894	WBGene00194894	T05B4.14
WBGene00017109	WBGene00017109	clec-177
WBGene00007998	WBGene00007998	C38C6.5
WBGene00044482	WBGene00044482	F29B9.12
WBGene00015963	WBGene00015963	C18B10.6
WBGene00015574	WBGene00015574	irg-1
WBGene00009762	WBGene00009762	F46B3.9
WBGene00018358	WBGene00018358	erp-44.3
WBGene00018115	WBGene00018115	F36H9.7
WBGene00044186	WBGene00044186	N/A
WBGene00010250	WBGene00010250	F58D12.3
WBGene00005299	WBGene00005299	srh-78
WBGene00045062	WBGene00045062	Y38H8A.8
WBGene00018494	WBGene00018494	F46F5.2
WBGene00020043	WBGene00020043	R13A1.5
WBGene00006505	WBGene00006505	lagr-1
WBGene00019501	WBGene00019501	K07E12.2
WBGene00001712	WBGene00001712	grl-3
WBGene00018412	WBGene00018412	nhr-37
WBGene00021976	WBGene00021976	Y58A7A.2
WBGene00017168	WBGene00017168	F01F1.14
WBGene00021957	WBGene00021957	Y57E12AL.2
WBGene00002270	WBGene00002270	lec-7
WBGene00003535	WBGene00003535	nas-16
WBGene00010774	WBGene00010774	K11E4.2
WBGene00010005	WBGene00010005	cnc-7
WBGene00007618	WBGene00007618	C15H11.10
WBGene00018291	WBGene00018291	fip-4
WBGene00018750	WBGene00018750	F53C3.6
WBGene00002017	WBGene00002017	hsp-16.11
WBGene00011963	WBGene00011963	T23G5.3
WBGene00016366	WBGene00016366	nhr-140
WBGene00021052	WBGene00021052	W06A11.1
WBGene00021374	WBGene00021374	Y37E11B.1
WBGene00119204	WBGene00119204	ZC116.5
WBGene00015601	WBGene00015601	fbxa-166
WBGene00014773	WBGene00014773	F56D5.8
WBGene00021999	WBGene00021999	thn-5
WBGene00023354	WBGene00023354	W02D7.1
WBGene00001640	WBGene00001640	gly-15
WBGene00006167	WBGene00006167	str-116
WBGene00005027	WBGene00005027	sra-1
WBGene00005829	WBGene00005829	srw-82
WBGene00010387	WBGene00010387	H12D21.11
WBGene00077553	WBGene00077553	C26C6.10
WBGene00194710	WBGene00194710	mks-2
WBGene00010166	WBGene00010166	gmd-2
WBGene00019156	WBGene00019156	H04M03.12
WBGene00014375	WBGene00014375	F44D12.11
WBGene00195171	WBGene00195171	T09D3.9
WBGene00009526	WBGene00009526	clec-169
WBGene00015578	WBGene00015578	C07G3.10
WBGene00018798	WBGene00018798	gnrr-1
WBGene00014247	WBGene00014247	ZK1307.4
WBGene00044646	WBGene00044646	B0205.14
WBGene00001552	WBGene00001552	gcy-32
WBGene00012282	WBGene00012282	W05E10.5
WBGene00018057	WBGene00018057	F35F10.7
WBGene00019352	WBGene00019352	K03A1.4
WBGene00011219	WBGene00011219	srxa-10
WBGene00012630	WBGene00012630	Y38H6C.18
WBGene00019260	WBGene00019260	H34I24.1
WBGene00017694	WBGene00017694	F22B7.3
WBGene00008044	WBGene00008044	C40H1.9
WBGene00013329	WBGene00013329	Y57G11C.40
WBGene00009005	WBGene00009005	F21C3.6
WBGene00008313	WBGene00008313	C54G4.3
WBGene00009109	WBGene00009109	degt-1
WBGene00010385	WBGene00010385	H12D21.9
WBGene00021880	WBGene00021880	Y54G2A.15
WBGene00013457	WBGene00013457	paqr-3
WBGene00018687	WBGene00018687	F52D2.5
WBGene00011748	WBGene00011748	T13F2.9
WBGene00003707	WBGene00003707	nhr-117
WBGene00009805	WBGene00009805	F47B8.4
WBGene00009502	WBGene00009502	F37A8.2
WBGene00022319	WBGene00022319	Y82E9BL.2
WBGene00003764	WBGene00003764	nlp-26
WBGene00000920	WBGene00000920	daf-28
WBGene00015637	WBGene00015637	srxa-5
WBGene00011001	WBGene00011001	R04B5.1
WBGene00015997	WBGene00015997	C18H7.7
WBGene00050888	WBGene00050888	N/A
WBGene00010391	WBGene00010391	oac-37
WBGene00013837	WBGene00013837	fbxa-30
WBGene00020602	WBGene00020602	T20B12.4
WBGene00008709	WBGene00008709	F11E6.6
WBGene00023458	WBGene00023458	M02E1.3
WBGene00020370	WBGene00020370	T08H10.3
WBGene00003763	WBGene00003763	nlp-25
WBGene00022674	WBGene00022674	ZK177.9
WBGene00045390	WBGene00045390	C38C3.10
WBGene00018211	WBGene00018211	oac-24
WBGene00004344	WBGene00004344	rgs-1
WBGene00015422	WBGene00015422	C04E6.5
WBGene00010319	WBGene00010319	F59B10.3
WBGene00009316	WBGene00009316	abhd-11.1
WBGene00018715	WBGene00018715	F52H2.3
WBGene00019174	WBGene00019174	H09G03.1
WBGene00007288	WBGene00007288	C04A11.5
WBGene00021195	WBGene00021195	Y17G9A.2
WBGene00007338	WBGene00007338	C05C12.6
WBGene00001984	WBGene00001984	hog-1
WBGene00194795	WBGene00194795	F42F12.14
WBGene00008187	WBGene00008187	C49A1.5
WBGene00011640	WBGene00011640	T09A5.14
WBGene00022213	WBGene00022213	Y73B3A.11
WBGene00021163	WBGene00021163	nhr-275
WBGene00044642	WBGene00044642	clec-69
WBGene00011345	WBGene00011345	dma-1
WBGene00013777	WBGene00013777	Y116A8A.7
WBGene00018338	WBGene00018338	F42A9.9
WBGene00021101	WBGene00021101	W08F4.12
WBGene00008703	WBGene00008703	clec-251
WBGene00044443	WBGene00044443	ZC21.10
WBGene00044448	WBGene00044448	ZK783.6
WBGene00015704	WBGene00015704	tiam-1
WBGene00001780	WBGene00001780	gst-32
WBGene00018199	WBGene00018199	F39E9.7
WBGene00019417	WBGene00019417	fbxb-52
WBGene00003114	WBGene00003114	mab-23
WBGene00000952	WBGene00000952	del-1
WBGene00010596	WBGene00010596	K06A4.6
WBGene00019155	WBGene00019155	H04M03.11
WBGene00010707	WBGene00010707	cyp-14A3
WBGene00007181	WBGene00007181	B0462.1
WBGene00044802	WBGene00044802	ZC262.10
WBGene00012945	WBGene00012945	Y47H9A.1
WBGene00005830	WBGene00005830	srw-83
WBGene00019023	WBGene00019023	F58A6.2
WBGene00019616	WBGene00019616	nmur-2
WBGene00010591	WBGene00010591	K05D4.9
WBGene00001625	WBGene00001625	glt-7
WBGene00001619	WBGene00001619	glr-8
WBGene00014160	WBGene00014160	ZK938.3
WBGene00194692	WBGene00194692	T02C12.5
WBGene00012656	WBGene00012656	Y39A1A.18
WBGene00008906	WBGene00008906	oac-17
WBGene00021606	WBGene00021606	Y46H3C.6
WBGene00015597	WBGene00015597	fbxa-162
WBGene00017672	WBGene00017672	F21F3.2
WBGene00013479	WBGene00013479	Y69H2.1
WBGene00044990	WBGene00044990	T25B9.11
WBGene00044297	WBGene00044297	C25B8.8
WBGene00017097	WBGene00017097	E02C12.12
WBGene00023520	WBGene00023520	oig-5
WBGene00009652	WBGene00009652	F43D2.3
WBGene00013812	WBGene00013812	Y116A8C.40
WBGene00077622	WBGene00077622	T25E12.14
WBGene00010060	WBGene00010060	F54E4.4
WBGene00001981	WBGene00001981	hnd-1
WBGene00010258	WBGene00010258	F58E6.11
WBGene00020046	WBGene00020046	best-16
WBGene00011096	WBGene00011096	R07B7.12
WBGene00007294	WBGene00007294	C04B4.6
WBGene00012671	WBGene00012671	Y39B6A.9
WBGene00020291	WBGene00020291	T06D4.2
WBGene00018589	WBGene00018589	F48B9.3
WBGene00002200	WBGene00002200	kin-16
WBGene00019431	WBGene00019431	K06A5.3
WBGene00016951	WBGene00016951	C55C3.1
WBGene00010598	WBGene00010598	K06B4.3
WBGene00015129	WBGene00015129	sdz-1
WBGene00006056	WBGene00006056	sss-1
WBGene00018855	WBGene00018855	F55A4.3
WBGene00077520	WBGene00077520	C37A5.11
WBGene00016891	WBGene00016891	C53A3.1
WBGene00018979	WBGene00018979	ttr-55
WBGene00022406	WBGene00022406	srsx-7
WBGene00012620	WBGene00012620	Y38H6C.7
WBGene00019669	WBGene00019669	K12B6.4
WBGene00194658	WBGene00194658	R09E10.13
WBGene00023416	WBGene00023416	spi-1
WBGene00023247	WBGene00023247	C33E10.7
WBGene00017944	WBGene00017944	F31D5.1
WBGene00005079	WBGene00005079	srd-1
WBGene00011077	WBGene00011077	R07B1.5
WBGene00012503	WBGene00012503	Y26D4A.5
WBGene00005672	WBGene00005672	sru-9
WBGene00019342	WBGene00019342	K02F6.8
WBGene00011494	WBGene00011494	T05F1.9
WBGene00019874	WBGene00019874	R05C11.2
WBGene00022441	WBGene00022441	Y110A2AL.4
WBGene00044679	WBGene00044679	K02B12.9
WBGene00010894	WBGene00010894	M28.2
WBGene00018272	WBGene00018272	N/A
WBGene00020620	WBGene00020620	T20D4.15
WBGene00021451	WBGene00021451	mltn-8
WBGene00017359	WBGene00017359	F10E9.10
WBGene00020720	WBGene00020720	T23B12.5
WBGene00016731	WBGene00016731	C46H11.7
WBGene00077704	WBGene00077704	F12A10.9
WBGene00008037	WBGene00008037	C40C9.4
WBGene00008657	WBGene00008657	clec-154
WBGene00020401	WBGene00020401	T10B11.5
WBGene00012786	WBGene00012786	Y43C5B.3
WBGene00011098	WBGene00011098	nhr-207
WBGene00001966	WBGene00001966	hlh-27
WBGene00017149	WBGene00017149	EGAP4.1
WBGene00019384	WBGene00019384	K04F1.1
WBGene00019525	WBGene00019525	K08D9.4
WBGene00011414	WBGene00011414	T04A8.13
WBGene00045013	WBGene00045013	F08A7.1
WBGene00011136	WBGene00011136	R08A2.5
WBGene00020381	WBGene00020381	T09B4.7
WBGene00017040	WBGene00017040	D1079.1
WBGene00044386	WBGene00044386	C27A2.7
WBGene00017474	WBGene00017474	F14H12.7
WBGene00008227	WBGene00008227	C50B8.5
WBGene00006895	WBGene00006895	ver-2
WBGene00007894	WBGene00007894	C33D3.3
WBGene00006135	WBGene00006135	str-74
WBGene00017110	WBGene00017110	clec-176
WBGene00022741	WBGene00022741	ZK430.5
WBGene00195071	WBGene00195071	C16C8.21
WBGene00014998	WBGene00014998	AH9.1
WBGene00016933	WBGene00016933	C54G7.1
WBGene00009988	WBGene00009988	F53F4.4
WBGene00011961	WBGene00011961	T23G4.5
WBGene00020371	WBGene00020371	oac-60
WBGene00020675	WBGene00020675	T22B11.1
WBGene00019764	WBGene00019764	M03F8.5
WBGene00013844	WBGene00013844	fbxa-50
WBGene00021775	WBGene00021775	N/A
WBGene00020271	WBGene00020271	T05H4.8
WBGene00022729	WBGene00022729	ZK402.2
WBGene00005833	WBGene00005833	srw-86
WBGene00007687	WBGene00007687	C18E9.7
WBGene00045364	WBGene00045364	clec-250
WBGene00010952	WBGene00010952	clec-188
WBGene00014142	WBGene00014142	ZK899.3
WBGene00004878	WBGene00004878	smf-3
WBGene00018495	WBGene00018495	F46F5.4
WBGene00015598	WBGene00015598	fbxa-163
WBGene00010554	WBGene00010554	mlc-6
WBGene00050955	WBGene00050955	C14A6.12
WBGene00021337	WBGene00021337	Y34F4.2
WBGene00016946	WBGene00016946	C55B7.10
WBGene00008150	WBGene00008150	mam-2
WBGene00010073	WBGene00010073	F54F12.2
WBGene00020049	WBGene00020049	ttr-8
WBGene00009480	WBGene00009480	F36F2.7
WBGene00044006	WBGene00044006	nlp-82
WBGene00014778	WBGene00014778	F58D12.2
WBGene00013713	WBGene00013713	Y106G6G.4
WBGene00020829	WBGene00020829	T26C11.3
WBGene00010543	WBGene00010543	K03H1.8
WBGene00044538	WBGene00044538	T09D3.8
WBGene00018938	WBGene00018938	F56C3.1
WBGene00020900	WBGene00020900	T28F2.1
WBGene00023486	WBGene00023486	K08B4.7
WBGene00185092	WBGene00185092	K08D8.7
WBGene00012954	WBGene00012954	fbxa-217
WBGene00008223	WBGene00008223	lgc-48
WBGene00185006	WBGene00185006	F59B2.15
WBGene00015277	WBGene00015277	C01B7.7
WBGene00008854	WBGene00008854	F15D3.4
WBGene00008998	WBGene00008998	ncs-4
WBGene00017695	WBGene00017695	fip-1
WBGene00016832	WBGene00016832	sre-49
WBGene00008269	WBGene00008269	C53A5.11
WBGene00020413	WBGene00020413	cpg-22
WBGene00017473	WBGene00017473	F14H12.6
WBGene00009466	WBGene00009466	F36D1.7
WBGene00044015	WBGene00044015	K06A4.8
WBGene00011231	WBGene00011231	R11A5.3
WBGene00019069	WBGene00019069	lgc-30
WBGene00016714	WBGene00016714	C46F2.1
WBGene00009208	WBGene00009208	F28C6.9
WBGene00010919	WBGene00010919	M117.3
WBGene00000452	WBGene00000452	ceh-31
WBGene00050880	WBGene00050880	F32H2.12
WBGene00021023	WBGene00021023	W04B5.6
WBGene00008075	WBGene00008075	C43F9.7
WBGene00012047	WBGene00012047	T26E4.5
WBGene00020344	WBGene00020344	N/A
WBGene00019104	WBGene00019104	asp-7
WBGene00020566	WBGene00020566	ttr-7
WBGene00015837	WBGene00015837	math-8
WBGene00050912	WBGene00050912	F43E2.12
WBGene00014200	WBGene00014200	scrm-2
WBGene00020790	WBGene00020790	T25B6.4
WBGene00077557	WBGene00077557	F15D3.9
WBGene00194855	WBGene00194855	Y75B8A.44
WBGene00018560	WBGene00018560	F47D12.3
WBGene00020224	WBGene00020224	T05A7.7
WBGene00011949	WBGene00011949	idpp-7
WBGene00017779	WBGene00017779	gtr-1
WBGene00019668	WBGene00019668	fil-2
WBGene00020885	WBGene00020885	T28B4.2
WBGene00015172	WBGene00015172	B0410.3
WBGene00077496	WBGene00077496	F11A3.4
WBGene00017001	WBGene00017001	D1007.3
WBGene00016360	WBGene00016360	C33G8.2
WBGene00010925	WBGene00010925	mfsd-11
WBGene00007502	WBGene00007502	glb-4
WBGene00022181	WBGene00022181	pho-9
WBGene00010275	WBGene00010275	acc-1
WBGene00008797	WBGene00008797	F14D7.10
WBGene00017849	WBGene00017849	F27B3.7
WBGene00044908	WBGene00044908	F38A1.15
WBGene00020192	WBGene00020192	T03F1.11
WBGene00017050	WBGene00017050	D2024.1
WBGene00020418	WBGene00020418	T10E9.8
WBGene00015182	WBGene00015182	B0416.7
WBGene00050917	WBGene00050917	Y53G8AL.4
WBGene00011002	WBGene00011002	nhr-205
WBGene00017193	WBGene00017193	F07C3.2
WBGene00004359	WBGene00004359	rhr-2
WBGene00011185	WBGene00011185	R10D12.1
WBGene00021479	WBGene00021479	oac-55
WBGene00011070	WBGene00011070	msrp-7
WBGene00009085	WBGene00009085	F23D12.1
WBGene00007485	WBGene00007485	C09G1.3
WBGene00008481	WBGene00008481	E04D5.2
WBGene00001788	WBGene00001788	gst-40
WBGene00044772	WBGene00044772	T23E7.6
WBGene00011053	WBGene00011053	arrd-12
WBGene00012414	WBGene00012414	Y7A5A.8
WBGene00017756	WBGene00017756	F23F12.12
WBGene00012174	WBGene00012174	W01B6.8
WBGene00019879	WBGene00019879	R05D3.5
WBGene00018394	WBGene00018394	F43E2.6
WBGene00008545	WBGene00008545	F07A11.1
WBGene00007726	WBGene00007726	C25F9.6
WBGene00016503	WBGene00016503	C37C3.11
WBGene00002150	WBGene00002150	irk-2
WBGene00022082	WBGene00022082	Y69A2AR.11
WBGene00003471	WBGene00003471	mtd-1
WBGene00015063	WBGene00015063	B0228.6
WBGene00007557	WBGene00007557	C14A4.6
WBGene00012415	WBGene00012415	Y7A5A.9
WBGene00017466	WBGene00017466	F14F9.3
WBGene00016538	WBGene00016538	C39F7.1
WBGene00009414	WBGene00009414	F35E2.7
WBGene00008910	WBGene00008910	F17C8.3
WBGene00009747	WBGene00009747	F46A8.4
WBGene00011934	WBGene00011934	T22H2.4
WBGene00003529	WBGene00003529	nas-10
WBGene00020326	WBGene00020326	math-38
WBGene00015519	WBGene00015519	doxa-1
WBGene00015786	WBGene00015786	C15B12.4
WBGene00013505	WBGene00013505	Y71A12B.8
WBGene00005446	WBGene00005446	srh-239
WBGene00001725	WBGene00001725	grl-16
WBGene00022271	WBGene00022271	cpx-1
WBGene00016988	WBGene00016988	CD4.1
WBGene00044452	WBGene00044452	Y102E9.5
WBGene00005567	WBGene00005567	sri-55
WBGene00195072	WBGene00195072	C16C8.22
WBGene00007241	WBGene00007241	txt-12
WBGene00015227	WBGene00015227	ddn-1
WBGene00000701	WBGene00000701	col-127
WBGene00021335	WBGene00021335	spp-23
WBGene00021623	WBGene00021623	Y47D7A.11
WBGene00018336	WBGene00018336	F42A9.7
WBGene00015571	WBGene00015571	N/A
WBGene00010773	WBGene00010773	K11E4.1
WBGene00010499	WBGene00010499	K02B12.6
WBGene00021565	WBGene00021565	Y45G12C.1
WBGene00015891	WBGene00015891	C17C3.6
WBGene00008283	WBGene00008283	C53D6.6
WBGene00194730	WBGene00194730	C29E4.17
WBGene00012849	WBGene00012849	ttr-13
WBGene00007247	WBGene00007247	C01G12.7
WBGene00019870	WBGene00019870	R04E5.7
WBGene00012899	WBGene00012899	Y46G5A.7
WBGene00016322	WBGene00016322	C32E8.4
WBGene00009705	WBGene00009705	F44F4.10
WBGene00001693	WBGene00001693	grd-4
WBGene00001311	WBGene00001311	end-3
WBGene00012961	WBGene00012961	Y47H10A.5
WBGene00017297	WBGene00017297	F09E10.7
WBGene00000603	WBGene00000603	col-14
WBGene00000636	WBGene00000636	col-60
WBGene00011340	WBGene00011340	ugt-30
WBGene00002026	WBGene00002026	hsp-70
WBGene00016468	WBGene00016468	C36B7.5
WBGene00018501	WBGene00018501	F46F5.10
WBGene00043061	WBGene00043061	Y54G2A.38
WBGene00007691	WBGene00007691	cest-8
WBGene00021143	WBGene00021143	clec-132
WBGene00013784	WBGene00013784	Y116A8C.3
WBGene00008425	WBGene00008425	D2045.8
WBGene00016842	WBGene00016842	npr-35
WBGene00000971	WBGene00000971	dhs-7
WBGene00045386	WBGene00045386	nlp-76
WBGene00008582	WBGene00008582	F08G5.3
WBGene00014907	WBGene00014907	fbxa-117
WBGene00006981	WBGene00006981	zig-4
WBGene00005690	WBGene00005690	sru-27
WBGene00013592	WBGene00013592	Y81G3A.4
WBGene00015354	WBGene00015354	snet-1
WBGene00006652	WBGene00006652	ttx-1
WBGene00020057	WBGene00020057	R13D11.3
WBGene00018615	WBGene00018615	F48G7.4
WBGene00022752	WBGene00022752	ZK484.6
WBGene00015158	WBGene00015158	B0361.4
WBGene00194815	WBGene00194815	Y43F8B.23
WBGene00021631	WBGene00021631	Y47D9A.4
WBGene00022071	WBGene00022071	Y67D8C.7
WBGene00010643	WBGene00010643	K07G5.4
WBGene00008776	WBGene00008776	F13H10.5
WBGene00005127	WBGene00005127	srd-49
WBGene00017711	WBGene00017711	F22E5.13
WBGene00021310	WBGene00021310	Y32H12A.1
WBGene00022698	WBGene00022698	ZK353.2
WBGene00017157	WBGene00017157	tyra-2
WBGene00015673	WBGene00015673	C10E2.2
WBGene00010694	WBGene00010694	bgnt-1.5
WBGene00022504	WBGene00022504	mam-1
WBGene00006664	WBGene00006664	twk-9
WBGene00008960	WBGene00008960	F19H6.5
WBGene00012177	WBGene00012177	decr-1.2
WBGene00020861	WBGene00020861	T27E4.1
WBGene00077583	WBGene00077583	C01G10.18
WBGene00019834	WBGene00019834	R02F2.5
WBGene00016149	WBGene00016149	frpr-3
WBGene00006627	WBGene00006627	tsp-1
WBGene00013303	WBGene00013303	Y57G11C.5
WBGene00003859	WBGene00003859	oig-1
WBGene00017191	WBGene00017191	F07B7.13
WBGene00020880	WBGene00020880	T28A11.18
WBGene00015323	WBGene00015323	frpr-1
WBGene00019653	WBGene00019653	cest-31
WBGene00020882	WBGene00020882	T28A11.20
WBGene00008084	WBGene00008084	C44C10.3
WBGene00020318	WBGene00020318	T07F8.1
WBGene00010743	WBGene00010743	K10D6.3
WBGene00008462	WBGene00008462	E02H4.4
WBGene00005171	WBGene00005171	srg-14
WBGene00044669	WBGene00044669	N/A
WBGene00010855	WBGene00010855	M04C7.4
WBGene00011678	WBGene00011678	T10B9.9
WBGene00010442	WBGene00010442	bus-12
WBGene00012761	WBGene00012761	Y41C4A.18
WBGene00010189	WBGene00010189	F57B1.6
WBGene00014259	WBGene00014259	ZK1320.11
WBGene00007354	WBGene00007354	C06A1.3
WBGene00000665	WBGene00000665	col-90
WBGene00008240	WBGene00008240	C50H2.4
WBGene00015910	WBGene00015910	C17F4.2
WBGene00194905	WBGene00194905	Y53F4B.51
WBGene00020584	WBGene00020584	T19D12.10
WBGene00005988	WBGene00005988	srx-97
WBGene00016521	WBGene00016521	fbxa-62
WBGene00008188	WBGene00008188	clec-115
WBGene00020013	WBGene00020013	R11G11.3
WBGene00021032	WBGene00021032	clec-118
WBGene00000682	WBGene00000682	col-108
WBGene00019349	WBGene00019349	trx-5
WBGene00022808	WBGene00022808	ZK697.8
WBGene00005065	WBGene00005065	sra-39
WBGene00005075	WBGene00005075	srb-10
WBGene00006097	WBGene00006097	str-31
WBGene00010509	WBGene00010509	K02E2.8
WBGene00017790	WBGene00017790	F25E5.9
WBGene00044293	WBGene00044293	epic-3
WBGene00077489	WBGene00077489	C04G6.13
WBGene00005277	WBGene00005277	srh-54
WBGene00005981	WBGene00005981	srx-90
WBGene00008851	WBGene00008851	F15B9.8
WBGene00009167	WBGene00009167	F26F2.2
WBGene00020014	WBGene00020014	R11G11.6
WBGene00077551	WBGene00077551	H15N14.3
WBGene00021788	WBGene00021788	Y51H7C.10
WBGene00010400	WBGene00010400	clec-14
WBGene00016645	WBGene00016645	C44C1.6
WBGene00016100	WBGene00016100	C25E10.11
WBGene00012709	WBGene00012709	sre-15
WBGene00014806	WBGene00014806	M01G12.8
WBGene00006261	WBGene00006261	str-230
WBGene00012116	WBGene00012116	del-4
WBGene00000062	WBGene00000062	acr-23
WBGene00003473	WBGene00003473	mtl-1
WBGene00013748	WBGene00013748	ssu-1
WBGene00015799	WBGene00015799	C15H9.3
WBGene00013831	WBGene00013831	clec-262
WBGene00022008	WBGene00022008	Y59H11AM.4
WBGene00000662	WBGene00000662	col-87
WBGene00008465	WBGene00008465	E03A3.5
WBGene00018727	WBGene00018727	jbts-14
WBGene00017661	WBGene00017661	frpr-6
WBGene00195145	WBGene00195145	ZK666.15
WBGene00009475	WBGene00009475	F36F2.1
WBGene00022570	WBGene00022570	sdz-35
WBGene00044807	WBGene00044807	T19H5.6
WBGene00045301	WBGene00045301	fbxc-9
WBGene00009218	WBGene00009218	acs-20
WBGene00045300	WBGene00045300	fbxc-10
WBGene00019092	WBGene00019092	F59A7.5
WBGene00009561	WBGene00009561	F39D8.3
WBGene00023345	WBGene00023345	T12B5.9
WBGene00017721	WBGene00017721	F22F7.3
WBGene00010402	WBGene00010402	H16D19.4
WBGene00009332	WBGene00009332	F32D8.8
WBGene00017439	WBGene00017439	F13H8.6
WBGene00044586	WBGene00044586	Y61A9LA.12
WBGene00012278	WBGene00012278	W05B10.3
WBGene00019575	WBGene00019575	K09E3.4
WBGene00006152	WBGene00006152	str-94
WBGene00010401	WBGene00010401	H16D19.3
WBGene00020170	WBGene00020170	T02G5.14
WBGene00020069	WBGene00020069	R13H7.2
WBGene00013113	WBGene00013113	Y51H4A.19
WBGene00006628	WBGene00006628	tsp-2
WBGene00012823	WBGene00012823	Y43F8B.13
WBGene00010447	WBGene00010447	K01A6.5
WBGene00010133	WBGene00010133	F55H12.2
WBGene00011900	WBGene00011900	T21C12.4
WBGene00007844	WBGene00007844	irld-24
WBGene00001557	WBGene00001557	gcy-37
WBGene00009984	WBGene00009984	F53F1.6
WBGene00012941	WBGene00012941	Y47D3B.4
WBGene00019423	WBGene00019423	K05G3.2
WBGene00012814	WBGene00012814	Y43F8B.3
WBGene00000746	WBGene00000746	col-173
WBGene00009675	WBGene00009675	F44A6.3
WBGene00013646	WBGene00013646	Y105C5B.3
WBGene00017822	WBGene00017822	clec-216
WBGene00008761	WBGene00008761	F13E9.12
WBGene00021862	WBGene00021862	fbxa-48
WBGene00007308	WBGene00007308	nsph-3.2
WBGene00195006	WBGene00195006	C35B1.9
WBGene00009756	WBGene00009756	F46B3.1
WBGene00000049	WBGene00000049	acr-10
WBGene00018380	WBGene00018380	decr-1.1
WBGene00005613	WBGene00005613	srj-25
WBGene00006194	WBGene00006194	str-147
WBGene00012286	WBGene00012286	sre-35
WBGene00015288	WBGene00015288	best-4
WBGene00017579	WBGene00017579	F18G5.1
WBGene00017960	WBGene00017960	F31F4.11
WBGene00021572	WBGene00021572	srd-72
WBGene00005588	WBGene00005588	sri-76
WBGene00005972	WBGene00005972	srx-81
WBGene00006231	WBGene00006231	str-190
WBGene00015869	WBGene00015869	nhr-257
WBGene00018377	WBGene00018377	hum-10
WBGene00020059	WBGene00020059	srab-15
WBGene00044121	WBGene00044121	gcp-2.3
WBGene00018690	WBGene00018690	fbxa-46
WBGene00005071	WBGene00005071	srb-6
WBGene00013850	WBGene00013850	ZC84.7
WBGene00077764	WBGene00077764	F59C6.16
WBGene00045515	WBGene00045515	nhr-291
WBGene00194772	WBGene00194772	N/A
WBGene00021181	WBGene00021181	srz-27
WBGene00008967	WBGene00008967	F20B10.3
WBGene00021382	WBGene00021382	Y37F4.1
WBGene00007262	WBGene00007262	jud-4
WBGene00013155	WBGene00013155	Y53F4B.8
WBGene00005222	WBGene00005222	srg-65
WBGene00044387	WBGene00044387	C27A2.8
WBGene00005409	WBGene00005409	srh-198
WBGene00006008	WBGene00006008	srx-117
WBGene00194679	WBGene00194679	T26C11.9
WBGene00021433	WBGene00021433	Y39A3A.2
WBGene00021790	WBGene00021790	Y51H7C.12
WBGene00016477	WBGene00016477	srab-11
WBGene00016666	WBGene00016666	C45E5.3
WBGene00007670	WBGene00007670	stg-1
WBGene00021496	WBGene00021496	daf-42
WBGene00020802	WBGene00020802	btb-2
WBGene00005293	WBGene00005293	srh-72
WBGene00016928	WBGene00016928	srb-19
WBGene00005575	WBGene00005575	sri-63
WBGene00044658	WBGene00044658	C01G10.17
WBGene00012699	WBGene00012699	Y39B6A.41
WBGene00000978	WBGene00000978	dhs-15
WBGene00008696	WBGene00008696	clec-255
WBGene00015178	WBGene00015178	B0416.2
WBGene00045212	WBGene00045212	Y110A7A.21
WBGene00021298	WBGene00021298	Y27F2A.6
WBGene00006852	WBGene00006852	unc-129
WBGene00018170	WBGene00018170	nspb-1
WBGene00008051	WBGene00008051	lron-4
WBGene00020249	WBGene00020249	T05C1.2
WBGene00044615	WBGene00044615	B0252.8
WBGene00008802	WBGene00008802	acp-2
WBGene00194716	WBGene00194716	ZK637.18
WBGene00045188	WBGene00045188	B0284.5
WBGene00000248	WBGene00000248	ben-1
WBGene00003017	WBGene00003017	lin-31
WBGene00019473	WBGene00019473	cyp-35A5
WBGene00017089	WBGene00017089	poml-2
WBGene00020656	WBGene00020656	T21E12.5
WBGene00010945	WBGene00010945	chil-13
WBGene00017748	WBGene00017748	spp-24
WBGene00006654	WBGene00006654	ttx-3
WBGene00021234	WBGene00021234	irld-16
WBGene00022344	WBGene00022344	pals-40
WBGene00005315	WBGene00005315	srh-95
WBGene00005941	WBGene00005941	srx-50
WBGene00021140	WBGene00021140	clec-131
WBGene00045037	WBGene00045037	F38A1.17
WBGene00005257	WBGene00005257	srh-34
WBGene00013389	WBGene00013389	Y62H9A.1
WBGene00019625	WBGene00019625	K10C9.4
WBGene00044207	WBGene00044207	Y6G8.5
WBGene00005076	WBGene00005076	srb-11
WBGene00011653	WBGene00011653	oac-43
WBGene00011450	WBGene00011450	ttr-22
WBGene00044303	WBGene00044303	hst-3.2
WBGene00018283	WBGene00018283	sulp-3
WBGene00016855	WBGene00016855	C50H11.8
WBGene00016248	WBGene00016248	C30B5.7
WBGene00018141	WBGene00018141	oac-21
WBGene00013149	WBGene00013149	Y53F4B.1
WBGene00001951	WBGene00001951	hlh-4
WBGene00020610	WBGene00020610	N/A
WBGene00019072	WBGene00019072	fbxc-8
WBGene00000134	WBGene00000134	amt-2
WBGene00008829	WBGene00008829	cyp-35D1
WBGene00021094	WBGene00021094	W08F4.5
WBGene00010662	WBGene00010662	K08E3.2
WBGene00007466	WBGene00007466	chil-2
WBGene00017340	WBGene00017340	F10D7.3
WBGene00016525	WBGene00016525	fbxa-12
WBGene00021245	WBGene00021245	Y22D7AL.6
WBGene00018943	WBGene00018943	dgn-2
WBGene00017914	WBGene00017914	F29A7.4
WBGene00018428	WBGene00018428	fbxa-183
WBGene00012451	WBGene00012451	Y17D7B.3
WBGene00017709	WBGene00017709	F22E5.11
WBGene00020266	WBGene00020266	T05H4.3
WBGene00012808	WBGene00012808	Y43F8A.1
WBGene00020390	WBGene00020390	T10B5.4
WBGene00013450	WBGene00013450	oac-56
WBGene00008463	WBGene00008463	E02H4.5
WBGene00017893	WBGene00017893	F28B4.4
WBGene00194646	WBGene00194646	Y105C5A.1270
WBGene00022539	WBGene00022539	ZC190.5
WBGene00010310	WBGene00010310	F59B2.8
WBGene00005164	WBGene00005164	srg-6
WBGene00014934	WBGene00014934	Y60A3A.17
WBGene00011674	WBGene00011674	cyp-13A8
WBGene00020621	WBGene00020621	N/A
WBGene00043981	WBGene00043981	aaim-1
WBGene00005668	WBGene00005668	sru-5
WBGene00045054	WBGene00045054	T20F10.7
WBGene00021453	WBGene00021453	Y39F10A.2
WBGene00005717	WBGene00005717	srv-6
WBGene00008942	WBGene00008942	srz-34
WBGene00022658	WBGene00022658	srh-188
WBGene00000436	WBGene00000436	ceh-12
WBGene00005519	WBGene00005519	sri-7
WBGene00009863	WBGene00009863	F49B2.3
WBGene00018031	WBGene00018031	F35B3.4
WBGene00044902	WBGene00044902	Y19D10A.18
WBGene00077550	WBGene00077550	Y106G6G.8
WBGene00021404	WBGene00021404	trpl-3
WBGene00018929	WBGene00018929	F56B3.3
WBGene00007881	WBGene00007881	nlp-35
WBGene00023286	WBGene00023286	F44C4.6
WBGene00008518	WBGene00008518	irld-2
WBGene00050920	WBGene00050920	Y54H5A.5
WBGene00045305	WBGene00045305	ZC250.4
WBGene00019311	WBGene00019311	K02E7.6
WBGene00009387	WBGene00009387	glb-15
WBGene00044120	WBGene00044120	C36B1.13
WBGene00009765	WBGene00009765	F46B3.14
WBGene00009260	WBGene00009260	calm-1
WBGene00011984	WBGene00011984	T24C2.5
WBGene00019945	WBGene00019945	R08C7.1
WBGene00007817	WBGene00007817	idpp-14
WBGene00015452	WBGene00015452	N/A
WBGene00010683	WBGene00010683	K08F8.7
WBGene00013843	WBGene00013843	fbxa-49
WBGene00012123	WBGene00012123	T28D6.3
WBGene00014002	WBGene00014002	ZK593.2
WBGene00019917	WBGene00019917	clec-43
WBGene00003663	WBGene00003663	nhr-73
WBGene00017013	WBGene00017013	ensh-1
WBGene00000683	WBGene00000683	col-109
WBGene00044712	WBGene00044712	F22G12.8
WBGene00018079	WBGene00018079	N/A
WBGene00010717	WBGene00010717	K09C8.7
WBGene00015069	WBGene00015069	srt-67
WBGene00008523	WBGene00008523	F02D10.2
WBGene00019709	WBGene00019709	M01E10.3
WBGene00012242	WBGene00012242	srt-39
WBGene00013328	WBGene00013328	Y57G11C.39
WBGene00021484	WBGene00021484	Y40A1A.2
WBGene00023348	WBGene00023348	T24E12.7
WBGene00050977	WBGene00050977	F56H9.7
WBGene00008242	WBGene00008242	ceh-75
WBGene00011255	WBGene00011255	R12H7.4
WBGene00019079	WBGene00019079	rpa-4
WBGene00007948	WBGene00007948	C35A5.4
WBGene00012409	WBGene00012409	Y7A5A.3
WBGene00010566	WBGene00010566	K04G2.7
WBGene00003526	WBGene00003526	nas-7
WBGene00020478	WBGene00020478	T13C2.2
WBGene00017490	WBGene00017490	pud-2.1
WBGene00007438	WBGene00007438	C08E8.2
WBGene00012334	WBGene00012334	W07G1.7
WBGene00022001	WBGene00022001	thn-7
WBGene00001613	WBGene00001613	glr-2
WBGene00009156	WBGene00009156	clec-196
WBGene00022530	WBGene00022530	ZC155.2
WBGene00016892	WBGene00016892	pgph-3
WBGene00008395	WBGene00008395	D1086.8
WBGene00022412	WBGene00022412	Y102A11A.2
WBGene00021529	WBGene00021529	Y41G9A.5
WBGene00021121	WBGene00021121	W09G12.7
WBGene00044244	WBGene00044244	F26D10.13
WBGene00011005	WBGene00011005	R04B5.7
WBGene00008382	WBGene00008382	D1081.4
WBGene00000706	WBGene00000706	col-132
WBGene00009481	WBGene00009481	F36F2.8
WBGene00045331	WBGene00045331	F14D7.12
WBGene00000722	WBGene00000722	col-149
WBGene00022506	WBGene00022506	ZC21.6
WBGene00009486	WBGene00009486	F36G9.7
WBGene00010380	WBGene00010380	mpst-2
WBGene00019604	WBGene00019604	pgph-1
WBGene00022744	WBGene00022744	ZK470.1
WBGene00007994	WBGene00007994	C37E2.2
WBGene00010753	WBGene00010753	K10G4.4
WBGene00007152	WBGene00007152	clec-225
WBGene00021408	WBGene00021408	trpl-4
WBGene00006009	WBGene00006009	srx-118
WBGene00013911	WBGene00013911	irld-60
WBGene00021990	WBGene00021990	Y59E1B.1
WBGene00012333	WBGene00012333	sre-43
WBGene00009967	WBGene00009967	F53B7.4
WBGene00010172	WBGene00010172	oac-36
WBGene00008244	WBGene00008244	fipr-11
WBGene00012625	WBGene00012625	Y38H6C.13
WBGene00013152	WBGene00013152	Y53F4B.5
WBGene00018299	WBGene00018299	N/A
WBGene00044199	WBGene00044199	F57B1.8
WBGene00138718	WBGene00138718	N/A
WBGene00005105	WBGene00005105	srd-27
WBGene00012985	WBGene00012985	Y48C3A.1
WBGene00014874	WBGene00014874	Y38H6A.4
WBGene00018030	WBGene00018030	F35B3.3
WBGene00022315	WBGene00022315	Y81B9A.1
WBGene00050910	WBGene00050910	Y43F8B.17
WBGene00077631	WBGene00077631	T27C5.15
WBGene00019029	WBGene00019029	F58B6.1
WBGene00012108	WBGene00012108	T28A8.2
WBGene00012777	WBGene00012777	lact-8
WBGene00014157	WBGene00014157	ZK930.7
WBGene00000037	WBGene00000037	ace-3
WBGene00021067	WBGene00021067	W06H8.4
WBGene00008095	WBGene00008095	C44H4.6
WBGene00022418	WBGene00022418	igcm-4
WBGene00013158	WBGene00013158	Y53F4B.11
WBGene00010986	WBGene00010986	sprr-1
WBGene00044640	WBGene00044640	B0432.14
WBGene00020741	WBGene00020741	dlhd-1
WBGene00019177	WBGene00019177	H10D18.1
WBGene00016958	WBGene00016958	ilys-4
WBGene00015878	WBGene00015878	C17B7.4
WBGene00006985	WBGene00006985	zig-8
WBGene00012913	WBGene00012913	Y46G5A.23
WBGene00020236	WBGene00020236	lgc-1
WBGene00022140	WBGene00022140	Y71G12A.4
WBGene00011287	WBGene00011287	glb-24
WBGene00011462	WBGene00011462	vap-2
WBGene00008711	WBGene00008711	F11E6.8
WBGene00022517	WBGene00022517	ZC123.1
WBGene00044901	WBGene00044901	Y41G9A.10
WBGene00043995	WBGene00043995	F40F12.9
WBGene00017910	WBGene00017910	F28H1.5
WBGene00011008	WBGene00011008	R04B5.11
WBGene00005081	WBGene00005081	srd-3
WBGene00009948	WBGene00009948	F52H3.6
WBGene00013046	WBGene00013046	Y50E8A.1
WBGene00017438	WBGene00017438	F13H8.5
WBGene00045251	WBGene00045251	F54F7.9
WBGene00009917	WBGene00009917	glb-18
WBGene00001758	WBGene00001758	gst-10
WBGene00044445	WBGene00044445	C02F5.14
WBGene00016160	WBGene00016160	C27D6.1
WBGene00008125	WBGene00008125	C47A4.5
WBGene00018054	WBGene00018054	F35F10.4
WBGene00044641	WBGene00044641	T01D1.8
WBGene00017500	WBGene00017500	pud-2.2
WBGene00012952	WBGene00012952	Y47H9C.9
WBGene00005427	WBGene00005427	srh-217
WBGene00017894	WBGene00017894	F28B12.1
WBGene00010248	WBGene00010248	F58D5.9
WBGene00019048	WBGene00019048	F58E2.4
WBGene00007253	WBGene00007253	C01H6.3
WBGene00044267	WBGene00044267	F41D3.12
WBGene00015593	WBGene00015593	C08E3.1
WBGene00012870	WBGene00012870	Y45F10B.2
WBGene00018258	WBGene00018258	F41B4.2
WBGene00013534	WBGene00013534	acr-24
WBGene00021600	WBGene00021600	Y46H3A.4
WBGene00007384	WBGene00007384	swt-3
WBGene00020004	WBGene00020004	R11E3.2
WBGene00011217	WBGene00011217	R10E11.5
WBGene00019763	WBGene00019763	galt-1
WBGene00007931	WBGene00007931	C34D1.4
WBGene00015516	WBGene00015516	C06A8.6
WBGene00008897	WBGene00008897	F16H6.7
WBGene00019182	WBGene00019182	H10E21.1
WBGene00015921	WBGene00015921	C17H11.1
WBGene00019019	WBGene00019019	frpr-10
WBGene00007257	WBGene00007257	C01H6.8
WBGene00007117	WBGene00007117	spe-42
WBGene00018028	WBGene00018028	N/A
WBGene00013296	WBGene00013296	Y57G11B.3
WBGene00016762	WBGene00016762	ugt-24
WBGene00022328	WBGene00022328	Y82E9BL.12
WBGene00007652	WBGene00007652	C17G1.5
WBGene00013711	WBGene00013711	Y106G6G.2
WBGene00021418	WBGene00021418	Y38F2AL.6
WBGene00010563	WBGene00010563	K04G2.4
WBGene00018332	WBGene00018332	F42A9.3
WBGene00007483	WBGene00007483	C09F12.3
WBGene00019494	WBGene00019494	K07E8.1
WBGene00000286	WBGene00000286	cal-2
WBGene00016465	WBGene00016465	C36B7.2
WBGene00015948	WBGene00015948	C18A11.2
WBGene00021995	WBGene00021995	Y59E9AL.5
WBGene00009631	WBGene00009631	F42E8.2
WBGene00015790	WBGene00015790	C15C7.4
WBGene00015876	WBGene00015876	C17B7.2
WBGene00023490	WBGene00023490	F36A2.14
WBGene00008315	WBGene00008315	C54G4.5
WBGene00010735	WBGene00010735	frpr-15
WBGene00021141	WBGene00021141	clec-134
WBGene00003591	WBGene00003591	nex-4
WBGene00021428	WBGene00021428	Y38F2AR.10
WBGene00012252	WBGene00012252	W04E12.7
WBGene00007220	WBGene00007220	C01B9.1
WBGene00044307	WBGene00044307	F58F9.9
WBGene00009543	WBGene00009543	F38E11.6
WBGene00020156	WBGene00020156	T02B11.4
WBGene00077701	WBGene00077701	poml-3
WBGene00007320	WBGene00007320	C05B5.2
WBGene00015479	WBGene00015479	wht-1
WBGene00006693	WBGene00006693	twk-43
WBGene00006625	WBGene00006625	try-7
WBGene00020136	WBGene00020136	nlp-45
WBGene00013931	WBGene00013931	clec-97
WBGene00020125	WBGene00020125	cest-19
WBGene00017176	WBGene00017176	nmur-3
WBGene00005147	WBGene00005147	srd-70
WBGene00007213	WBGene00007213	C01A2.1
WBGene00001771	WBGene00001771	gst-23
WBGene00015396	WBGene00015396	nhr-148
WBGene00016135	WBGene00016135	C26B9.6
WBGene00044563	WBGene00044563	T26C11.8
WBGene00016282	WBGene00016282	C31B8.7
WBGene00194647	WBGene00194647	Y51H4A.935
WBGene00002178	WBGene00002178	jnk-1
WBGene00011380	WBGene00011380	T02E1.8
WBGene00017501	WBGene00017501	pud-3
WBGene00017525	WBGene00017525	F16G10.10
WBGene00007794	WBGene00007794	C28D4.7
WBGene00010368	WBGene00010368	H06A10.1
WBGene00195062	WBGene00195062	N/A
WBGene00195189	WBGene00195189	ZC449.8
WBGene00020019	WBGene00020019	R12B2.3
WBGene00044364	WBGene00044364	nspf-1
WBGene00010513	WBGene00010513	K02E11.4
WBGene00012741	WBGene00012741	Y40H4A.2
WBGene00195154	WBGene00195154	F13A2.10
WBGene00019135	WBGene00019135	math-32
WBGene00016287	WBGene00016287	C31H1.2
WBGene00018298	WBGene00018298	nlp-50
WBGene00014042	WBGene00014042	ZK666.2
WBGene00009501	WBGene00009501	F37A8.1
WBGene00003767	WBGene00003767	nlp-29
WBGene00020986	WBGene00020986	W03D8.3
WBGene00019549	WBGene00019549	K09C4.4
WBGene00018415	WBGene00018415	nhr-184
WBGene00015167	WBGene00015167	B0403.3
WBGene00008615	WBGene00008615	ifas-2
WBGene00013817	WBGene00013817	Y116F11A.3
WBGene00018241	WBGene00018241	F40G9.5
WBGene00016942	WBGene00016942	C55B7.3
WBGene00017870	WBGene00017870	F28A10.2
WBGene00013568	WBGene00013568	Y75B12B.3
WBGene00195182	WBGene00195182	C17G10.10
WBGene00003966	WBGene00003966	pdl-1
WBGene00018448	WBGene00018448	F45D11.1
WBGene00007397	WBGene00007397	C07A4.2
WBGene00016900	WBGene00016900	C53C11.2
WBGene00008900	WBGene00008900	F16H6.10
WBGene00018119	WBGene00018119	F36H12.3
WBGene00017167	WBGene00017167	N/A
WBGene00012290	WBGene00012290	W05H12.2
WBGene00008310	WBGene00008310	C54E10.6
WBGene00017851	WBGene00017851	F27C1.1
WBGene00001547	WBGene00001547	gcy-22
WBGene00008255	WBGene00008255	C51E3.10
WBGene00017469	WBGene00017469	F14F9.6
WBGene00021801	WBGene00021801	Y53G8AL.3
WBGene00013073	WBGene00013073	hmit-1.1
WBGene00012232	WBGene00012232	W04A4.3
WBGene00021173	WBGene00021173	Y8A9A.4
WBGene00009646	WBGene00009646	F42H11.1
WBGene00008341	WBGene00008341	ttr-44
WBGene00011466	WBGene00011466	T05C12.1
WBGene00003849	WBGene00003849	odr-2
WBGene00012475	WBGene00012475	Y18D10A.2
WBGene00045252	WBGene00045252	Y62H9A.15
WBGene00044365	WBGene00044365	nspf-2
WBGene00006288	WBGene00006288	str-262
WBGene00007841	WBGene00007841	C31C9.7
WBGene00008589	WBGene00008589	nlp-57
WBGene00020472	WBGene00020472	lips-11
WBGene00044660	WBGene00044660	fbxa-87
WBGene00010472	WBGene00010472	cdr-7
WBGene00009457	WBGene00009457	F36A2.10
WBGene00021116	WBGene00021116	ncs-6
WBGene00013072	WBGene00013072	Y51A2D.1
WBGene00008558	WBGene00008558	F07H5.7
WBGene00045096	WBGene00045096	K01A6.7
WBGene00016991	WBGene00016991	N/A
WBGene00018327	WBGene00018327	F42A6.5
WBGene00020657	WBGene00020657	lgc-53
WBGene00015618	WBGene00015618	C08G5.6
WBGene00020912	WBGene00020912	W01A11.7
WBGene00020555	WBGene00020555	nhr-219
WBGene00013539	WBGene00013539	Y73F8A.35
WBGene00044721	WBGene00044721	N/A
WBGene00022318	WBGene00022318	Y82E9BL.1
WBGene00006881	WBGene00006881	vab-15
WBGene00002021	WBGene00002021	hsp-17
WBGene00014562	WBGene00014562	Y17D7B.7
WBGene00004255	WBGene00004255	epac-1
WBGene00022295	WBGene00022295	cng-2
WBGene00020692	WBGene00020692	T22E5.6
WBGene00003542	WBGene00003542	nas-23
WBGene00003548	WBGene00003548	nas-30
WBGene00010640	WBGene00010640	K07F5.16
WBGene00195253	WBGene00195253	H16D19.5
WBGene00000723	WBGene00000723	col-150
WBGene00016646	WBGene00016646	fbxc-5
WBGene00000700	WBGene00000700	col-126
WBGene00022845	WBGene00022845	ZK1055.4
WBGene00018166	WBGene00018166	nspb-5
WBGene00022799	WBGene00022799	ZK688.4
WBGene00003760	WBGene00003760	nlp-22
WBGene00010864	WBGene00010864	xbx-3
WBGene00017498	WBGene00017498	pud-4
WBGene00003167	WBGene00003167	mec-3
WBGene00018385	WBGene00018385	F43C11.8
WBGene00008077	WBGene00008077	oac-8
WBGene00005535	WBGene00005535	sri-23
WBGene00022260	WBGene00022260	Y73C8B.3
WBGene00000484	WBGene00000484	che-2
WBGene00015570	WBGene00015570	C07F11.2
WBGene00013411	WBGene00013411	Y64G10A.1
WBGene00044288	WBGene00044288	F30H5.5
WBGene00017918	WBGene00017918	F29A7.8
WBGene00011583	WBGene00011583	T07D10.3
WBGene00005191	WBGene00005191	srg-34
WBGene00018654	WBGene00018654	F49H12.3
WBGene00045475	WBGene00045475	T07A5.7
WBGene00008185	WBGene00008185	best-10
WBGene00003633	WBGene00003633	nhr-43
WBGene00007056	WBGene00007056	crn-7
WBGene00021054	WBGene00021054	fbxb-118
WBGene00019536	WBGene00019536	rpi-2
WBGene00012892	WBGene00012892	Y45F10D.14
WBGene00007888	WBGene00007888	ttr-9
WBGene00012942	WBGene00012942	idpc-1
WBGene00022498	WBGene00022498	hsd-2
WBGene00018450	WBGene00018450	F45D11.3
WBGene00044159	WBGene00044159	F26C11.4
WBGene00013934	WBGene00013934	ZK131.11
WBGene00018323	WBGene00018323	F42A6.1
WBGene00021630	WBGene00021630	Y47D9A.3
WBGene00016922	WBGene00016922	swt-2
WBGene00019731	WBGene00019731	M02D8.5
WBGene00011074	WBGene00011074	R07A4.3
WBGene00019235	WBGene00019235	ugt-67
WBGene00044498	WBGene00044498	Y59E9AR.10
WBGene00020008	WBGene00020008	R11F4.2
WBGene00022202	WBGene00022202	Y72A10A.1
WBGene00002096	WBGene00002096	ins-13
WBGene00018460	WBGene00018460	F45D11.15
WBGene00010741	WBGene00010741	lgc-49
WBGene00017104	WBGene00017104	E02H9.6
WBGene00017957	WBGene00017957	F31F4.1
WBGene00077499	WBGene00077499	T11A5.8
WBGene00011921	WBGene00011921	T22C1.12
WBGene00189961	WBGene00189961	Y54G2A.57
WBGene00044247	WBGene00044247	F36H2.4
WBGene00011014	WBGene00011014	hpo-30
WBGene00044444	WBGene00044444	F09G8.10
WBGene00002242	WBGene00002242	kvs-1
WBGene00021491	WBGene00021491	comt-4
WBGene00044107	WBGene00044107	F58G6.9
WBGene00008433	WBGene00008433	marc-2
WBGene00017499	WBGene00017499	pud-1.1
WBGene00006790	WBGene00006790	unc-55
WBGene00022334	WBGene00022334	Y82E9BR.1
WBGene00019328	WBGene00019328	clec-149
WBGene00008192	WBGene00008192	C49C3.2
WBGene00044768	WBGene00044768	M117.7
WBGene00018736	WBGene00018736	F53B1.3
WBGene00014093	WBGene00014093	ZK829.1
WBGene00010188	WBGene00010188	F57B1.5
WBGene00044332	WBGene00044332	clec-36
WBGene00019438	WBGene00019438	cyp-25A6
WBGene00044377	WBGene00044377	Y49F6B.13
WBGene00018748	WBGene00018748	F53C3.4
WBGene00015636	WBGene00015636	C09D4.6
WBGene00012305	WBGene00012305	W06D12.6
WBGene00020913	WBGene00020913	W01B11.1
WBGene00020927	WBGene00020927	W02B3.7
WBGene00194927	WBGene00194927	Y51H4A.937
WBGene00007487	WBGene00007487	C09G1.5
WBGene00018865	WBGene00018865	F55A12.6
WBGene00012421	WBGene00012421	Y9C2UA.1
WBGene00013806	WBGene00013806	Y116A8C.29
WBGene00012840	WBGene00012840	grsp-1
WBGene00007669	WBGene00007669	C18D1.2
WBGene00010301	WBGene00010301	F59A1.16
WBGene00021407	WBGene00021407	Y38C1AB.5
WBGene00044410	WBGene00044410	F48E8.8
WBGene00014178	WBGene00014178	ZK1010.4
WBGene00012889	WBGene00012889	icap-1
WBGene00020879	WBGene00020879	T28A11.17
WBGene00077673	WBGene00077673	B0563.10
WBGene00009848	WBGene00009848	F48F5.6
WBGene00001767	WBGene00001767	gst-19
WBGene00016770	WBGene00016770	C49C8.6
WBGene00014140	WBGene00014140	ZK899.1
WBGene00011105	WBGene00011105	R07E3.4
WBGene00015050	WBGene00015050	clec-51
WBGene00019964	WBGene00019964	R08E5.4
WBGene00017112	WBGene00017112	E03H12.5
WBGene00009392	WBGene00009392	F35C5.4
WBGene00009279	WBGene00009279	F31B9.2
WBGene00017764	WBGene00017764	F25A2.1
WBGene00019904	WBGene00019904	twk-49
WBGene00008737	WBGene00008737	gnrr-7
WBGene00012681	WBGene00012681	asp-15
WBGene00018651	WBGene00018651	F49F1.11
WBGene00016985	WBGene00016985	C56G3.2
WBGene00018147	WBGene00018147	N/A
WBGene00016998	WBGene00016998	D1005.4
WBGene00015002	WBGene00015002	B0034.1
WBGene00019480	WBGene00019480	K07C11.8
WBGene00021586	WBGene00021586	clec-75
WBGene00012281	WBGene00012281	W05E10.2
WBGene00044503	WBGene00044503	Y73B6A.6
WBGene00017133	WBGene00017133	EEED8.2
WBGene00019531	WBGene00019531	scrm-5
WBGene00016420	WBGene00016420	C34G6.3
WBGene00015681	WBGene00015681	C10G8.2
WBGene00194674	WBGene00194674	F23D12.11
WBGene00016956	WBGene00016956	C55C3.6
WBGene00016801	WBGene00016801	C50C3.5
WBGene00043065	WBGene00043065	C55C3.7
WBGene00018459	WBGene00018459	F45D11.14
WBGene00045275	WBGene00045275	F18E3.12
WBGene00013929	WBGene00013929	clec-93
WBGene00020536	WBGene00020536	T16A1.5
WBGene00044988	WBGene00044988	W01A8.8
WBGene00021177	WBGene00021177	Y9C9A.5
WBGene00004822	WBGene00004822	skr-16
WBGene00022522	WBGene00022522	ZC132.3
WBGene00023395	WBGene00023395	Y82E9BL.9
WBGene00012642	WBGene00012642	Y39A1A.2
WBGene00015261	WBGene00015261	B0563.1
WBGene00020380	WBGene00020380	T09B4.6
WBGene00010944	WBGene00010944	M176.5
WBGene00008228	WBGene00008228	C50B8.6
WBGene00005131	WBGene00005131	srd-53
WBGene00019755	WBGene00019755	M03E7.3
WBGene00022032	WBGene00022032	Y65B4A.9
WBGene00006146	WBGene00006146	str-87
WBGene00000658	WBGene00000658	col-83
WBGene00020494	WBGene00020494	T13G4.7
WBGene00016719	WBGene00016719	math-24
WBGene00012197	WBGene00012197	W02B8.1
WBGene00002182	WBGene00002182	kap-1
WBGene00009843	WBGene00009843	F48C5.2
WBGene00015040	WBGene00015040	cyp-34A5
WBGene00012956	WBGene00012956	Y47H9C.14
WBGene00021452	WBGene00021452	Y39F10A.1
WBGene00007353	WBGene00007353	txt-13
WBGene00003748	WBGene00003748	nlp-10
WBGene00011290	WBGene00011290	R102.3
WBGene00003743	WBGene00003743	nlp-5
WBGene00050947	WBGene00050947	K07C5.13
WBGene00020591	WBGene00020591	nhr-220
WBGene00013647	WBGene00013647	Y105C5B.5
WBGene00020179	WBGene00020179	T02H6.9
WBGene00013514	WBGene00013514	Y73F4A.1
WBGene00022497	WBGene00022497	Y119D3B.21
WBGene00008152	WBGene00008152	C47E12.9
WBGene00006057	WBGene00006057	sss-2
WBGene00020943	WBGene00020943	W02D7.8
WBGene00016506	WBGene00016506	abhd-5.1
WBGene00010830	WBGene00010830	appg-1
WBGene00013834	WBGene00013834	clec-261
WBGene00018465	WBGene00018465	F45E1.4
WBGene00007198	WBGene00007198	B0513.6
WBGene00020453	WBGene00020453	fbxa-55
WBGene00002090	WBGene00002090	ins-7
WBGene00008208	WBGene00008208	nhr-167
WBGene00003102	WBGene00003102	mab-5
WBGene00020506	WBGene00020506	dop-3
WBGene00013905	WBGene00013905	ugt-4
WBGene00050969	WBGene00050969	N/A
WBGene00013295	WBGene00013295	Y57G11B.2
WBGene00017752	WBGene00017752	sdz-15
WBGene00009258	WBGene00009258	ccdc-149
WBGene00009579	WBGene00009579	arrd-6
WBGene00018251	WBGene00018251	F40H3.3
WBGene00018461	WBGene00018461	F45D11.16
WBGene00010994	WBGene00010994	lgc-25
WBGene00007792	WBGene00007792	C28D4.4
WBGene00021236	WBGene00021236	pud-1.2
WBGene00004402	WBGene00004402	rom-3
WBGene00014062	WBGene00014062	ZK673.6
WBGene00015393	WBGene00015393	exc-13
WBGene00006822	WBGene00006822	unc-93
WBGene00045250	WBGene00045250	Y73B6BL.47
WBGene00020458	WBGene00020458	fbxa-70
WBGene00021980	WBGene00021980	glb-32
WBGene00016339	WBGene00016339	C33C12.7
WBGene00044034	WBGene00044034	Y38E10A.28
WBGene00011403	WBGene00011403	T03F7.6
WBGene00009386	WBGene00009386	tag-290
WBGene00022013	WBGene00022013	Y60C6A.1
WBGene00013946	WBGene00013946	ZK228.3
WBGene00006966	WBGene00006966	xtr-2
WBGene00021875	WBGene00021875	Y54G2A.10
WBGene00018153	WBGene00018153	F37C12.10
WBGene00011439	WBGene00011439	T04F3.4
WBGene00013863	WBGene00013863	ZC302.3
WBGene00012398	WBGene00012398	Y6E2A.4
WBGene00004257	WBGene00004257	pxn-2
WBGene00021011	WBGene00021011	W03G1.5
WBGene00013516	WBGene00013516	Y73F4A.3
WBGene00010653	WBGene00010653	K08C9.6
WBGene00020561	WBGene00020561	T19C3.3
WBGene00007269	WBGene00007269	C03C10.2
WBGene00017959	WBGene00017959	ugt-42
WBGene00006962	WBGene00006962	xol-1
WBGene00015093	WBGene00015093	B0261.5
WBGene00044953	WBGene00044953	D2096.13
WBGene00000707	WBGene00000707	col-133
WBGene00009096	WBGene00009096	fipr-1
WBGene00017299	WBGene00017299	molo-1
WBGene00007795	WBGene00007795	C28D4.8
WBGene00019532	WBGene00019532	K08D10.9
WBGene00013976	WBGene00013976	hizr-1
WBGene00001676	WBGene00001676	gpa-14
WBGene00077519	WBGene00077519	T27C10.8
WBGene00020663	WBGene00020663	cutl-22
WBGene00001805	WBGene00001805	gur-4
WBGene00043990	WBGene00043990	AC8.12
WBGene00018773	WBGene00018773	F53G12.8
WBGene00010315	WBGene00010315	F59B2.13
WBGene00044668	WBGene00044668	C18A3.11
WBGene00008644	WBGene00008644	F10C2.3
WBGene00044167	WBGene00044167	C36A4.11
WBGene00013648	WBGene00013648	Y105C5B.7
WBGene00010129	WBGene00010129	F55G11.10
WBGene00018192	WBGene00018192	F39B3.3
WBGene00020859	WBGene00020859	bath-25
WBGene00012504	WBGene00012504	clec-108
WBGene00018931	WBGene00018931	ugt-52
WBGene00006475	WBGene00006475	tyra-3
WBGene00021030	WBGene00021030	W04H10.1
WBGene00018502	WBGene00018502	F46F5.11
WBGene00044462	WBGene00044462	C44B12.9
WBGene00011855	WBGene00011855	clec-183
WBGene00018250	WBGene00018250	F40H3.2
WBGene00009129	WBGene00009129	F25H5.7
WBGene00015847	WBGene00015847	C16C8.9
WBGene00020985	WBGene00020985	W03D8.2
WBGene00015334	WBGene00015334	sup-18
WBGene00077559	WBGene00077559	R05D7.7
WBGene00021145	WBGene00021145	clec-129
WBGene00001517	WBGene00001517	gar-1
WBGene00017445	WBGene00017445	sid-5
WBGene00009750	WBGene00009750	F46A8.7
WBGene00010292	WBGene00010292	F59A1.6
WBGene00018440	WBGene00018440	F45C12.9
WBGene00010396	WBGene00010396	H13N06.2
WBGene00013956	WBGene00013956	nsph-2
WBGene00012580	WBGene00012580	Y38E10A.2
WBGene00013700	WBGene00013700	Y106G6D.3
WBGene00017533	WBGene00017533	fbxa-178
WBGene00044082	WBGene00044082	D1086.12
WBGene00010342	WBGene00010342	F59F5.3
WBGene00017717	WBGene00017717	F22F4.4
WBGene00195178	WBGene00195178	ZC581.10
WBGene00016516	WBGene00016516	C38C3.8
WBGene00014192	WBGene00014192	nhr-246
WBGene00044243	WBGene00044243	F16C3.4
WBGene00014978	WBGene00014978	ZC47.8
WBGene00011894	WBGene00011894	ttr-23
WBGene00009822	WBGene00009822	clec-113
WBGene00007349	WBGene00007349	C05G5.3
WBGene00012627	WBGene00012627	Y38H6C.15
WBGene00020688	WBGene00020688	cest-6
WBGene00013418	WBGene00013418	Y65A5A.1
WBGene00044018	WBGene00044018	T04B2.8
WBGene00012328	WBGene00012328	W07G1.1
WBGene00022556	WBGene00022556	ZC204.6
WBGene00022391	WBGene00022391	prhg-1
WBGene00021207	WBGene00021207	ptp-5.3
WBGene00022165	WBGene00022165	Y71H2AL.2
WBGene00017693	WBGene00017693	flp-23
WBGene00020844	WBGene00020844	T27A10.2
WBGene00011549	WBGene00011549	T06G6.8
WBGene00016587	WBGene00016587	C42C1.9
WBGene00012069	WBGene00012069	T26H5.4
WBGene00013870	WBGene00013870	ZC373.5
WBGene00020826	WBGene00020826	T26A8.3
WBGene00195160	WBGene00195160	Y47D7A.17
WBGene00022332	WBGene00022332	fbxa-20
WBGene00011407	WBGene00011407	ppat-1
WBGene00001534	WBGene00001534	gcy-7
WBGene00020825	WBGene00020825	tmem-231
WBGene00007343	WBGene00007343	C05E7.1
WBGene00007291	WBGene00007291	lips-2
WBGene00018264	WBGene00018264	cyp-33C6
WBGene00006049	WBGene00006049	ssp-32
WBGene00018379	WBGene00018379	F43C11.2
WBGene00006719	WBGene00006719	ubc-24
WBGene00012925	WBGene00012925	wht-8
WBGene00011724	WBGene00011724	scl-18
WBGene00022767	WBGene00022767	ZK563.2
WBGene00021157	WBGene00021157	Y4C6B.3
WBGene00044270	WBGene00044270	F35E2.10
WBGene00001449	WBGene00001449	flp-6
WBGene00003723	WBGene00003723	nhr-133
WBGene00008381	WBGene00008381	D1081.3
WBGene00008485	WBGene00008485	ugt-43
WBGene00010679	WBGene00010679	K08F4.5
WBGene00004017	WBGene00004017	phg-1
WBGene00014005	WBGene00014005	ZK593.9
WBGene00014961	WBGene00014961	Y105C5A.19
WBGene00020048	WBGene00020048	lgc-12
WBGene00022011	WBGene00022011	Y59H11AR.3
WBGene00044453	WBGene00044453	Y102E9.6
WBGene00021915	WBGene00021915	Y55D5A.1
WBGene00022515	WBGene00022515	ttr-48
WBGene00010322	WBGene00010322	F59B10.6
WBGene00016768	WBGene00016768	cyp-33E1
WBGene00020468	WBGene00020468	T13A10.1
WBGene00000191	WBGene00000191	arl-7
WBGene00013159	WBGene00013159	Y53F4B.12
WBGene00006164	WBGene00006164	str-113
WBGene00013848	WBGene00013848	npr-29
WBGene00018911	WBGene00018911	F56A4.3
WBGene00011277	WBGene00011277	R53.8
WBGene00011767	WBGene00011767	agxt-1
WBGene00018234	WBGene00018234	F40E12.1
WBGene00012866	WBGene00012866	afmd-2
WBGene00003677	WBGene00003677	nhr-87
WBGene00016932	WBGene00016932	C54G6.3
WBGene00016226	WBGene00016226	C29F9.12
WBGene00043982	WBGene00043982	B0403.6
WBGene00008401	WBGene00008401	D2005.6
WBGene00012591	WBGene00012591	nspe-1
WBGene00022003	WBGene00022003	Y59E9AR.8
WBGene00195057	WBGene00195057	B0261.9
WBGene00013120	WBGene00013120	fipr-28
WBGene00011839	WBGene00011839	T19C4.5
WBGene00009315	WBGene00009315	F32B4.5
WBGene00011366	WBGene00011366	T02C1.2
WBGene00005726	WBGene00005726	srv-15
WBGene00017099	WBGene00017099	E02H9.1
WBGene00007546	WBGene00007546	nhr-153
WBGene00018378	WBGene00018378	F43C11.1
WBGene00003605	WBGene00003605	nhr-6
WBGene00010983	WBGene00010983	mocs-1
WBGene00017426	WBGene00017426	F13C5.5
WBGene00017905	WBGene00017905	F28F5.6
WBGene00016949	WBGene00016949	C55C2.3
WBGene00018549	WBGene00018549	F47C12.6
WBGene00011790	WBGene00011790	T15H9.5
WBGene00011668	WBGene00011668	clec-47
WBGene00010446	WBGene00010446	K01A6.4
WBGene00194697	WBGene00194697	F59A3.13
WBGene00008726	WBGene00008726	F13A7.11
WBGene00003538	WBGene00003538	nas-19
WBGene00007565	WBGene00007565	clec-48
WBGene00017433	WBGene00017433	F13H6.5
WBGene00018340	WBGene00018340	anmt-2
WBGene00020317	WBGene00020317	pdf-1
WBGene00086565	WBGene00086565	W06G6.17
WBGene00023485	WBGene00023485	ttr-49
WBGene00007508	WBGene00007508	C10C5.4
WBGene00012853	WBGene00012853	Y44A6D.2
WBGene00044774	WBGene00044774	F16B3.3
WBGene00012815	WBGene00012815	phy-4
WBGene00008522	WBGene00008522	nlp-59
WBGene00009531	WBGene00009531	F38B2.4
WBGene00019793	WBGene00019793	M151.1
WBGene00017833	WBGene00017833	F26F12.2
WBGene00001519	WBGene00001519	gar-3
WBGene00007902	WBGene00007902	C33D9.9
WBGene00020997	WBGene00020997	gpa-18
WBGene00016511	WBGene00016511	C37H5.13
WBGene00008575	WBGene00008575	scl-24
WBGene00006865	WBGene00006865	slcf-2
WBGene00077437	WBGene00077437	Y59H11AR.6
WBGene00000060	WBGene00000060	acr-21
WBGene00020047	WBGene00020047	ttr-32
WBGene00006983	WBGene00006983	zig-6
WBGene00002116	WBGene00002116	ins-33
WBGene00008966	WBGene00008966	F20B10.2
WBGene00019055	WBGene00019055	F58F9.1
WBGene00017842	WBGene00017842	nep-12
WBGene00003998	WBGene00003998	pgp-4
WBGene00022887	WBGene00022887	ZK1290.5
WBGene00017412	WBGene00017412	F13A2.3
WBGene00012401	WBGene00012401	irld-57
WBGene00017266	WBGene00017266	F08F3.10
WBGene00009324	WBGene00009324	ttbk-3
WBGene00045336	WBGene00045336	R11D1.12
WBGene00008489	WBGene00008489	srb-17
WBGene00017965	WBGene00017965	F31F7.2
WBGene00008020	WBGene00008020	C38H2.3
WBGene00008649	WBGene00008649	F10D11.3
WBGene00022796	WBGene00022796	ZK688.1
WBGene00016979	WBGene00016979	C56G2.4
WBGene00021384	WBGene00021384	Y37F4.3
WBGene00021591	WBGene00021591	Y46D2A.3
WBGene00015788	WBGene00015788	C15B12.8
WBGene00015223	WBGene00015223	B0507.6
WBGene00016179	WBGene00016179	C28C12.3
WBGene00013023	WBGene00013023	Y48G10A.6
WBGene00008907	WBGene00008907	clec-109
WBGene00022326	WBGene00022326	fbxa-14
WBGene00011177	WBGene00011177	R09E10.8
WBGene00012011	WBGene00012011	T25B9.5
WBGene00006980	WBGene00006980	zig-3
WBGene00004230	WBGene00004230	ptr-16
WBGene00007393	WBGene00007393	fbxa-157
WBGene00013037	WBGene00013037	Y49E10.18
WBGene00017468	WBGene00017468	F14F9.5
WBGene00011180	WBGene00011180	R09H10.2
WBGene00016986	WBGene00016986	N/A
WBGene00009308	WBGene00009308	F32A11.3
WBGene00012332	WBGene00012332	rpi-1
WBGene00044306	WBGene00044306	F58F9.8
WBGene00019968	WBGene00019968	R08F11.4
WBGene00022240	WBGene00022240	shl-1
WBGene00015518	WBGene00015518	C06E1.1
WBGene00017021	WBGene00017021	D1022.2
WBGene00015284	WBGene00015284	cest-5.2
WBGene00011929	WBGene00011929	T22G5.1
WBGene00015631	WBGene00015631	clec-89
WBGene00004912	WBGene00004912	sng-1
WBGene00010045	WBGene00010045	F54C9.11
WBGene00007074	WBGene00007074	AC8.2
WBGene00020009	WBGene00020009	N/A
WBGene00009785	WBGene00009785	F46C5.10
WBGene00021400	WBGene00021400	Y38C1AA.9
WBGene00020609	WBGene00020609	T20D4.3
WBGene00022302	WBGene00022302	Y76B12C.8
WBGene00015369	WBGene00015369	ugt-51
WBGene00010716	WBGene00010716	lge-1
WBGene00010924	WBGene00010924	pycr-1
WBGene00009178	WBGene00009178	uggt-2
WBGene00002062	WBGene00002062	ife-4
WBGene00017106	WBGene00017106	E02H9.9
WBGene00017160	WBGene00017160	F01F1.3
WBGene00020597	WBGene00020597	N/A
WBGene00011733	WBGene00011733	T12D8.5
WBGene00017243	WBGene00017243	F08C6.5
WBGene00018634	WBGene00018634	pigx-1
WBGene00011385	WBGene00011385	N/A
WBGene00012488	WBGene00012488	clec-105
WBGene00022093	WBGene00022093	Y69A2AR.22
WBGene00012764	WBGene00012764	Y41E3.6
WBGene00012093	WBGene00012093	T27E7.9
WBGene00021907	WBGene00021907	Y55B1AR.3
WBGene00010915	WBGene00010915	M110.7
WBGene00194701	WBGene00194701	Y23H5B.12
WBGene00008336	WBGene00008336	C55A6.7
WBGene00011533	WBGene00011533	T06E4.5
WBGene00018055	WBGene00018055	F35F10.5
WBGene00020799	WBGene00020799	T25D10.1
WBGene00015526	WBGene00015526	C06E1.11
WBGene00020444	WBGene00020444	T12B3.1
WBGene00022130	WBGene00022130	Y71F9B.9
WBGene00009059	WBGene00009059	chw-1
WBGene00044286	WBGene00044286	ugt-35
WBGene00022098	WBGene00022098	N/A
WBGene00020182	WBGene00020182	ugt-53
WBGene00045411	WBGene00045411	C25F9.11
WBGene00008267	WBGene00008267	C53A5.9
WBGene00001674	WBGene00001674	gpa-12
WBGene00003575	WBGene00003575	ncx-10
WBGene00008656	WBGene00008656	lron-5
WBGene00004925	WBGene00004925	snt-5
WBGene00018132	WBGene00018132	F37A4.2
WBGene00021080	WBGene00021080	W08A12.3
WBGene00000622	WBGene00000622	col-45
WBGene00013932	WBGene00013932	clec-98
WBGene00003456	WBGene00003456	msp-63
WBGene00044584	WBGene00044584	T03G11.9
WBGene00018728	WBGene00018728	frpr-8
WBGene00017428	WBGene00017428	F13D11.3
WBGene00010531	WBGene00010531	K03D3.5
WBGene00022298	WBGene00022298	Y76B12C.4
WBGene00010617	WBGene00010617	K07A1.13
WBGene00015226	WBGene00015226	B0507.9
WBGene00018248	WBGene00018248	F40G9.14
WBGene00000640	WBGene00000640	col-64
WBGene00021859	WBGene00021859	fbxa-39
WBGene00015982	WBGene00015982	bgnt-1.4
WBGene00018976	WBGene00018976	daam-1
WBGene00007460	WBGene00007460	C08F11.13
WBGene00016355	WBGene00016355	lact-5
WBGene00008355	WBGene00008355	fbxa-141
WBGene00017567	WBGene00017567	F18E3.11
WBGene00010886	WBGene00010886	M7.10
WBGene00044227	WBGene00044227	C07A9.13
WBGene00017270	WBGene00017270	numr-1
WBGene00016474	WBGene00016474	C36C5.5
WBGene00008320	WBGene00008320	slc-25A29
WBGene00018879	WBGene00018879	F55D10.4
WBGene00010247	WBGene00010247	F58D5.8
WBGene00019287	WBGene00019287	K01A12.3
WBGene00009166	WBGene00009166	F26F2.1
WBGene00016294	WBGene00016294	C31H2.4
WBGene00016911	WBGene00016911	drn-1
WBGene00021396	WBGene00021396	cutl-24
WBGene00022582	WBGene00022582	ZC262.5
WBGene00016648	WBGene00016648	fbxc-2
WBGene00009681	WBGene00009681	gipc-2
WBGene00013786	WBGene00013786	nep-24
WBGene00017581	WBGene00017581	F18G5.5
WBGene00012118	WBGene00012118	grsp-2
WBGene00020534	WBGene00020534	fbxc-49
WBGene00016514	WBGene00016514	C38C3.6
WBGene00007704	WBGene00007704	mdt-21
WBGene00007531	WBGene00007531	C11H1.7
WBGene00010885	WBGene00010885	M7.9
[truncated: 19,601 more rows]
