# Supplementary material for: NHR-23 and SPE-44 regulate distinct sets of genes during Caenorhabditis elegans spermatogenesis
Source: G3 (Bethesda). 2022 Sep 22;12(11):jkac256. doi: 10.1093/g3journal/jkac256 (PMC9635660; doi:10.1093/g3journal/jkac256)
Supplement: jkac256_Supplementary_Table_S2 [file jkac256_supplementary_table_s2.xlsx]

## Sheet: Sheet1
Table S2. crRNAs used for this study
Number	Target	crRNA sequence (5'-3', PAM not included)
113	nsph-3.2 exon 1	TACCGGGCTCGGCGGGAAGG
116	nsph-2 exon 1	AAAGGAAAACTGGATTTGGG
119	nsph-1.1 exon 1	GGAGCTTTTGCAACATTTGG
169	ZK596.2 exon 1	CCAAAAAGAAAAACCCAAGG
184	ttbk-5 exon 1	GGCTGTCGATAAGAAAGAAG
122	nsph-4.3 exon 1	GGACGTTCCTGGAACACCGG
180	ZK757.2 exon 1	TTTATATGTATCTGGATTGG
105	nsph-4.1 upstream	GCCATTCTCATCGGATGTGG
108	nsph-4.1 downstream	AAAATATTCATTTCAGGTGG
