# Supplementary material for: NHR-23 and SPE-44 regulate distinct sets of genes during Caenorhabditis elegans spermatogenesis
Source: G3 (Bethesda). 2022 Sep 22;12(11):jkac256. doi: 10.1093/g3journal/jkac256 (PMC9635660; doi:10.1093/g3journal/jkac256)
Supplement: jkac256_Supplementary_Table_S3 [file jkac256_supplementary_table_s3.xlsx]

## Sheet: Sheet1
Table S3. Repair oligonucleotides for CRISPR/Cas9-mediated genome editing
Number	Description	Sequence (5'-3')
5671	nsph-3.2 Cas9 STOP-IN oligo	AAGATACTTGGGCATTCCAGCCAATCGGAGCCCCCTGGGAAGTTTGTCCAGAGCAGAGGTGACTAAGTGATAAGGATCCTCCCGCCGAGCCCGGTAAAATGTATGGGTGAGCA
5673	nsph-2 Cas9 STOP-IN oligo	TACAACAAAGCGGAGTTGAAAGGAAAACTGGATTTGGGAAGTTTGTCCAGAGCAGAGGTGACTAAGTGATAAGGATCCGGGTGGACAGATTCAAATTCTTCAGTACAAGGGA
5675	nsph-1.1 Cas9 STOP-IN oligo	GGACATTACAAAAAGTTGGCACACCTTTTCCACCAGGGAAGTTTGTCCAGAGCAGAGGTGACTAAGTGATAAGGATCCAATGTTGCAAAAGCTCCTGGTGAGACAAATAAGTA
5841	ZK596.2 KO Cas9 STOP-IN	TGCAGTCTATCTTGTCAGCCAAAAAGAAAAACCCAGGGAAGTTTGTCCAGAGCAGAGGTGACTAAGTGATAAGGATCCAGGTGGAATACGCGTTGAAAGTTGAAGCAGAGTCG
5851	ttbk-5 KO Cas9 STOP-IN	gccgatagaaataataATGGCTGTCGATAAGAAAGGGGAAGTTTGTCCAGAGCAGAGGTGACTAAGTGATAAGGATCCAAGAGGAAAAGGATCCAATGGACAATGTTCGTTTT
5633	nsph-4.3 Cas9 STOP-IN oligo	AATGGAAAGCCAATCCATGGACGTTCCTGGAACACGGGAAGTTTGTCCAGAGCAGAGGTGACTAAGTGATAAGGATCCCGGAGGAGTTGTCGAGTGCTCGTTCCCATACAGgt
5848	ZK757.2 KO Cas9 STOP-IN	CTCACAGATTCGACCTTATTTATATGTATCTGGATGGGAAGTTTGTCCAGAGCAGAGGTGACTAAGTGATAAGGATCCTGGCGGCTCTTTCTCCGAGAGTTCTTTgtaagtta
5668	nsph-4.1 locus deletion	tcctgtaaactcacggtgcttttttctttcctccatggcggcttccgattgggaaacgagcaaaatcgaa
5670	nsph-4.2 locus deletion	aaattgaattatacgtgacttcctgataacctttcctgtggaattaaaaataatctgatgtcaagttact
