# Supplementary material for: NHR-23 and SPE-44 regulate distinct sets of genes during Caenorhabditis elegans spermatogenesis
Source: G3 (Bethesda). 2022 Sep 22;12(11):jkac256. doi: 10.1093/g3journal/jkac256 (PMC9635660; doi:10.1093/g3journal/jkac256)
Supplement: jkac256_Supplementary_Table_S4 [file jkac256_supplementary_table_s4.xlsx]

## Sheet: Sheet1
Table S4. Genotyping primers used for this study
Oligo number	Forward primer (5'-3')	Reverse primer (5'-3')	Target	Genotyping primers	Tm and product size
5648 and 5649	tgaaaaacaatccgttaaccgc	tgaatcaccacaacgcacaag	nsph-3.2 genotyping for STOP-IN	5648+5649+6160	522 bp in WT, 289 bp in knock-in; Tm=60ºC; designed in Primer3Plus
5646 and 5647	tcccgaacatccaagatgcc	accgccttcgtatttctcgg	nsph-2 genotyping for STOP-IN	5646+5647+6160	522 bp in WT, 289 bp in knock-in; Tm=60ºC; designed in Primer3Plus
5650 and 5651	tcttgaatgcaccgagtcgc	aaacttcgtggtggctctcc	nsph-1.1 genotyping for STOP-IN	5650+5651+6160	573 bp in WT, 351 bp in knock-in; Tm=60.2ºC; designed in Primer3Plus
5936 and 5937	acgttctccacatcctctgc	tccgagtcaacagtgttgtc	ZK757.2 STOP-IN genotyping	5936+5937+6160	560 bp in WT, 463 bp in knock-in; Tm=57.8; designed in Primer3Plus
5928 and 5929	acaacacgaactgatctctgtg	gctacagaaatggcggttcc	ZK596.2 STOP-IN genotyping	5928+5929+6160	537 bp in WT, 196 bp in knock-in; Tm=58.6ºC; designed in Primer3Plus
5942 and 5943	tccttcgtcacgattgcctag	acacgtaggaatcaggccac	ttbk-5 genotyping STOP-IN	5942+5943+6160	560 bp in WT, 282 bp in knock-in; Tm=59.8ºC; designed in Primer3Plus
6399 and 6400	tcgatcgccttcaaccatcg	agaagttggctgcaacctga	nsph-4.3 genotyping for STOP-IN	6399+6400+6160	444 bp in WT, 230 bp in knock-in; Tm=59ºC, designed in NCBI PrimerBlast
5642 and 5643	tggacttggacttggcttcc	cccacaagttccagttgcac	nsph-4.1 genotyping for locus deletion	5642+5643+6114	T794 bp in Wt, 526 bp in deletion; Tm=59.6ºC; designed in Primer3Plus
5644 and 5645	gacttggcgtaatctcttggc	acaaactgaaggcaaaccgg	nsph-4.2 genotyping for locus deletion	5644+5645+6114	886 bp in Wt, 566 bp in deletion; Tm=59.6ºC; designed in Primer3Plus
6114	Gene-specific	gctccctattaggcttgcactc	nsph-4.1/nsph-4.2 internal for triplex PCR	Use in triplex PCR	See gene-specifc genotyping
6160	nsph-4.1 or nsph-4.2	tcacttagtcacctctgctctgg	STOP-IN reverse for triplex PCR	Use in triplex PCR	See gene-specifc genotyping
