# Supplementary material for: NHR-23 and SPE-44 regulate distinct sets of genes during Caenorhabditis elegans spermatogenesis
Source: G3 (Bethesda). 2022 Sep 22;12(11):jkac256. doi: 10.1093/g3journal/jkac256 (PMC9635660; doi:10.1093/g3journal/jkac256)
Supplement: jkac256_Supplementary_Table_S5 [file jkac256_supplementary_table_s5.xlsx]

## Sheet: Sheet1
Table SX. Differntially-regulated genes in NHR-23-depleted males
Gene Wormbase ID	Gene public name	Log 2 Fold change	P value	Concise Description	Automated Description
WBGene00014007	ZK596.2	-9.0102	9.44418e-10	N.A.	Predicted to enable protein serine\/threonine kinase activity. Predicted to be involved in peptidyl-serine phosphorylation. Predicted to be located in cytoplasm and nucleus.
WBGene00021993	nsph-4.2	-8.55547	9.99885e-73	MFP2 paralog	Enriched in several structures, including I5 neuron\; amphid sheath cell\; cholinergic neurons\; retrovesicular ganglion\; and sperm based on RNA-seq and microarray studies. Is affected by several genes including daf-2\; daf-12\; and dpy-10 based on microarray and RNA-seq studies. Is affected by twenty chemicals including Ethanol\; methylmercury hydroxide\; and methylmercuric chloride based on RN…
WBGene00043743	nsph-4.1	-8.31936	3.71451e-67	MFP2 paralog	Enriched in I5 neuron\; cholinergic neurons\; retrovesicular ganglion\; sperm\; and in male based on RNA-seq and microarray studies. Is affected by several genes including daf-2\; dpy-10\; and let-7 based on proteomic\; RNA-seq\; microarray\; and studies. Is affected by twenty-two chemicals including Ethanol\; methylmercury hydroxide\; and D-glucose based on RNA-seq and microarray studies. Is pre…
WBGene00021016	W03G9.5	-8.19022	4.86813e-07	N.A.	Predicted to enable protein serine\/threonine kinase activity. Predicted to be involved in peptidyl-serine phosphorylation. Predicted to be located in cytoplasm and nucleus.
WBGene00016429	C35A11.2	-7.76682	6.57126e-05	N.A.	Enriched in NSM\; Z1\; Z4\; and hypodermis based on tiling array and RNA-seq studies. Is affected by several genes including daf-16\; daf-2\; and rrf-3 based on tiling array\; microarray\; and RNA-seq studies. Is affected by fourteen chemicals including stavudine\; Zidovudine\; and metformin based on RNA-seq and microarray studies.
WBGene00022763	ZK546.7	-6.84363	4.80606e-07	Pseudogene. MFP2 paralog	Enriched in NSM and in male based on tiling array and RNA-seq studies. Is affected by several genes including daf-2\; eat-2\; and sir-2.1 based on microarray and RNA-seq studies. Is affected by six chemicals including Ethanol\; methylmercuric chloride\; and manganese chloride based on RNA-seq and microarray studies.
WBGene00006052	ssq-3	-6.81172	1.59528e-33	N.A.	Enriched in intestine and sperm based on RNA-seq and microarray studies. Is affected by several genes including daf-2\; age-1\; and dpy-10 based on microarray\; RNA-seq\; tiling array\; and studies. Is affected by twenty-nine chemicals including Ethanol\; methylmercuric chloride\; and manganese chloride based on RNA-seq and microarray studies.
WBGene00006053	ssq-4	-6.79972	2.15841e-29	N.A.	Enriched in amphid sheath cell and sperm based on RNA-seq studies. Is affected by several genes including daf-16\; daf-2\; and age-1 based on microarray\; RNA-seq\; and studies. Is affected by twenty-seven chemicals including Ethanol\; methylmercury hydroxide\; and nicotinic acid based on RNA-seq and microarray studies.
WBGene00006047	ssp-19	-5.3175	1.54653e-20	ssp-19 encodes a member of the C. elegans sperm-specific protein (ssp) family\; loss of ssp-19 function via RNAi has been reported to result in a moderate increase of fat content\; in situ hybridization experiments detect ssp-19 mRNA in the spermatheca\; the SSP-19 crystal structure has been determined and reveals monomer-monomer interactions between SSP-19 molecules to be strikingly different fr…	Enables protein homodimerization activity. Expressed in spermatheca.
WBGene00020661	smz-2	-5.00119	1.43008e-30	smz-2 encodes a PDZ domain-containing protein\; SMZ-2 activity is required for spermatocytes to progress through meiotic divisions, and specifically for meiotic chromosome segregation\; SMZ-2 localizes to spermatogenic meiotic chromosomes and mature sperm chromatin.	Involved in male meiosis chromosome segregation. Located in chromatin. Expressed in sperm.
WBGene00011841	scl-25	-4.9855	0.000150134	N.A.	Predicted to be located in extracellular space.
WBGene00021114	W09C3.7	-4.76739	1.16577e-15	N.A.	Enriched in several structures, including germ line\; gonadal sheath cell\; head mesodermal cell\; hypodermis\; and sperm based on RNA-seq studies. Is affected by several genes including daf-2\; hsf-1\; and sir-2.1 based on microarray\; tiling array\; and RNA-seq studies. Is affected by seventeen chemicals including Ethanol\; manganese chloride\; and Zidovudine based on RNA-seq and microarray stu…
WBGene00018526	F47B3.2	-4.16662	7.5414e-07	N.A.	Predicted to enable protein tyrosine phosphatase activity. Predicted to be involved in peptidyl-tyrosine dephosphorylation.
WBGene00008575	scl-24	-4.15763	1.47912e-08	N.A.	Predicted to be located in extracellular space.
WBGene00010136	F55H12.5	-4.03619	1.98754e-18	N.A.	Predicted to enable protein tyrosine phosphatase activity. Predicted to be involved in peptidyl-tyrosine dephosphorylation.
WBGene00018531	F47B3.7	-4.00141	4.44271e-20	N.A.	Predicted to enable protein tyrosine phosphatase activity. Predicted to be involved in peptidyl-tyrosine dephosphorylation. Is an ortholog of human PTPN20 (protein tyrosine phosphatase non-receptor type 20).
WBGene00011132	R08A2.1	-3.67176	1.61046e-10	N.A.	Enriched in NSM\; arcade cell\; germ line\; and pharyngeal-intestinal valve cell based on RNA-seq and tiling array studies. Is affected by several genes including daf-2\; age-1\; and eat-2 based on microarray\; RNA-seq\; and studies. Is affected by seventeen chemicals including methylmercuric chloride\; manganese chloride\; and multi-walled carbon nanotube based on microarray and RNA-seq studies.…
WBGene00008494	F01D5.3	-3.61734	0.0270429	N.A.	Involved in innate immune response.
WBGene00010254	F58E6.5	-3.50782	6.61008e-13	N.A.	Predicted to enable FFAT motif binding activity. Predicted to be involved in endoplasmic reticulum membrane organization and endoplasmic reticulum-plasma membrane tethering. Predicted to be located in endoplasmic reticulum membrane and plasma membrane.
WBGene00014074	ZK757.2	-3.49218	0.032276	N.A.	Predicted to enable protein tyrosine\/serine\/threonine phosphatase activity. Predicted to be involved in protein dephosphorylation.
WBGene00018253	F40H6.1	-3.41068	3.13958e-10	N.A.	Predicted to be located in membrane. Predicted to be integral component of membrane.
WBGene00006416	sams-5	-3.39551	4.04866e-07	N.A.	Predicted to enable methionine adenosyltransferase activity. Predicted to be involved in S-adenosylmethionine biosynthetic process. Predicted to be located in cytosol. Expressed in MI neuron. Human ortholog(s) of this gene implicated in hypermethioninemia. Is an ortholog of human MAT1A (methionine adenosyltransferase 1A) and MAT2A (methionine adenosyltransferase 2A).
WBGene00017542	F17E9.5	-3.32462	2.61814e-08	F17E9.5 encodes a novel protein conserved amongst nematodes.	Predicted to be located in membrane. Predicted to be integral component of membrane.
WBGene00009178	uggt-2	-3.31764	0.000669877	uggt-2 encodes one of two C. elegans homologs of UDP-Glc:glycoprotein glucosyltransferase (UGGT), an endoplasmic reticulum enzyme involved in quality control of glycoprotein folding\; loss of uggt-2 activity via RNAi indicates that uggt-2 is an essential embryonic gene that is also required for regulating the rate of larval developmental\; uggt-2 interacts genetically with ire-1 with respect to b…	Predicted to enable UDP-glucose:glycoprotein glucosyltransferase activity and unfolded protein binding activity. Involved in IRE1-mediated unfolded protein response\; regulation of embryonic development\; and regulation of nematode larval development. Predicted to be located in endoplasmic reticulum. Is an ortholog of human UGGT1 (UDP-glucose glycoprotein glucosyltransferase 1) and UGGT2 (UDP-glu…
WBGene00194787	T16G1.13	-3.26902	0.0249332	N.A.	Enriched in male based on RNA-seq studies. Is affected by several genes including daf-2\; eat-2\; and pgl-1 based on RNA-seq and microarray studies. Is affected by eight chemicals including Ethanol\; allantoin\; and Sirolimus based on RNA-seq and microarray studies.
WBGene00022007	mpst-6	-3.1124	9.31658e-11	N.A.	Is affected by several genes including glp-1\; dpy-10\; and hsf-1 based on microarray\; RNA-seq\; and proteomic studies. Is affected by fifteen chemicals including Heme\; Ethanol\; and Psoralens based on microarray and RNA-seq studies. Is predicted to encode a protein with the following domains: Rhodanese-like domain\; Rhodanese-like domain\; and Rhodanese-like domain superfamily.
WBGene00008424	D2045.7	-3.0545	2.72266e-06	N.A.	Predicted to enable protein serine\/threonine kinase activity. Predicted to be involved in protein phosphorylation. Predicted to be located in Golgi apparatus. Is an ortholog of human STK16 (serine\/threonine kinase 16).
WBGene00022006	mpst-5	-3.04821	7.973e-09	N.A.	Predicted to enable thiosulfate sulfurtransferase activity. Predicted to be involved in transsulfuration. Predicted to be located in mitochondrion. Is an ortholog of human MPST (mercaptopyruvate sulfurtransferase) and TST (thiosulfate sulfurtransferase).
WBGene00015696	C10H11.7	-2.93847	2.30631e-05	N.A.	Predicted to be located in cytoskeleton.
WBGene00015034	B0207.11	-2.92477	4.04866e-07	B0207.11 encodes a nematode-specific protein probably required for a normally high ovulation rate\; B0207.11 has no obvious non-nematode homologs, but does have a putative N-terminal coiled-coil domain and an SH2 motif, and is is paralogous to four other C. elegans proteins (F42G4.6, F44F4.10, T08G11.2, and Y81G3A.1)\; B0207.11(tm322) hermaphrodites show abnormal egg-laying, retaining significant…	Enriched in germ line and in male based on proteomic and RNA-seq studies. Is affected by several genes including daf-16\; daf-2\; and age-1 based on tiling array\; microarray\; and RNA-seq studies. Is affected by eleven chemicals including methylmercuric chloride\; D-glucose\; and metformin based on microarray and RNA-seq studies.
WBGene00009457	F36A2.10	-2.7119	1.00748e-07	N.A.	Enriched in several structures, including amphid sheath cell\; germ line\; hypodermis\; somatic gonad precursor\; and sperm based on RNA-seq studies. Is affected by several genes including daf-2\; age-1\; and dpy-10 based on microarray\; RNA-seq\; and studies. Is affected by twenty-one chemicals including methylmercury hydroxide\; nicotinic acid\; and methylmercuric chloride based on RNA-seq and …
WBGene00001500	ftn-1	-2.70591	0.0226121	ftn-1 encodes one of two C. elegans ferritin heavy chain homologs\; ftn-1 activity is essential for normal lifespan under iron stress conditions and, in addition, has been reported to be essential for embryogenesis\; an ftn-1::gfp reporter is expressed in the intestine at all stages of development and its expression, as well as that of ftn-1 mRNA, increases under iron stress conditions and in the…	Enables identical protein binding activity. Involved in cellular iron ion homeostasis. Predicted to be located in cytoplasm. Expressed in intestine and pharyngeal-intestinal valve. Human ortholog(s) of this gene implicated in several diseases, including COVID-19\; hemochromatosis type 5\; and hyperferritinemia-cataract syndrome. Is an ortholog of human FTH1 (ferritin heavy chain 1)\; FTHL17 (ferr…
WBGene00009948	F52H3.6	-2.70394	2.09109e-07	N.A.	Predicted to enable protein serine\/threonine phosphatase activity. Predicted to be involved in protein dephosphorylation. Predicted to be located in cytoplasm and nucleus.
WBGene00007763	C27B7.6	-2.63897	0.000307647	N.A.	Predicted to enable protein serine\/threonine phosphatase activity. Predicted to be involved in protein dephosphorylation. Predicted to be located in cytoplasm and nucleus.
WBGene00017484	F15E6.3	-2.60599	0.0402144	N.A.	Enriched in intestine based on microarray studies. Is affected by several genes including daf-16\; daf-2\; and skn-1 based on microarray and RNA-seq studies. Is affected by twenty-five chemicals including 1-methylnicotinamide\; methylmercuric chloride\; and rotenone based on RNA-seq and microarray studies.
WBGene00006039	ssp-10	-2.5824	2.32235e-08	N.A.	Enriched in amphid sheath cell\; germ line\; sperm\; and in male based on RNA-seq studies. Is affected by several genes including daf-2\; skn-1\; and age-1 based on RNA-seq\; microarray\; proteomic\; and studies. Is affected by twenty-four chemicals including hydrogen sulfide\; Ethanol\; and methylmercury hydroxide based on microarray and RNA-seq studies. Is predicted to encode a protein with the…
WBGene00021440	Y39A3CL.1	-2.54922	5.9844e-07	N.A.	Enriched in several structures, including I5 neuron\; cholinergic neurons\; germ line\; germline precursor cell\; and retrovesicular ganglion based on RNA-seq and microarray studies. Is affected by several genes including dpy-10\; hsf-1\; and sir-2.1 based on microarray\; RNA-seq\; and proteomic studies. Is affected by eleven chemicals including Alovudine\; stavudine\; and Zidovudine based on RNA…
WBGene00009680	msd-1	-2.51038	1.0241e-06	N.A.	Located in cell body and pseudopodium.
WBGene00011172	R09E10.2	-2.50952	2.92911e-06	N.A.	Enriched in AVK\; amphid sheath cell\; and hypodermis based on RNA-seq studies. Is affected by several genes including daf-2\; hsf-1\; and eat-2 based on microarray\; RNA-seq\; and tiling array studies. Is affected by thirteen chemicals including manganese chloride\; multi-walled carbon nanotube\; and D-glucose based on RNA-seq and microarray studies.
WBGene00019328	clec-149	-2.43915	0.0347832	K02F3.5 encodes a protein with a C-terminal C-type lectin domain thatinhibits CEP-1- and HUS-1-dependent germline apoptosis, as do BMK-1,RAD-50, and RAD-51.	Predicted to enable carbohydrate binding activity. Predicted to be located in external side of plasma membrane. Human ortholog(s) of this gene implicated in several diseases, including Alzheimer's disease\; autoimmune disease (multiple)\; liver disease (multiple)\; and lung disease (multiple). Is an ortholog of several human genes including COLEC10 (collectin subfamily member 10)\; MBL2 (mannose …
WBGene00009682	msd-2	-2.42198	6.86599e-07	N.A.	Located in cell body and pseudopodium.
WBGene00010563	K04G2.4	-2.26577	6.13543e-09	N.A.	Enriched in germ line\; intestine\; and in male based on RNA-seq studies. Is affected by several genes including daf-2\; age-1\; and dpy-10 based on microarray\; RNA-seq\; and studies. Is affected by nineteen chemicals including Ethanol\; methylmercuric chloride\; and Sodium Chloride based on RNA-seq and microarray studies.
WBGene00009684	msd-3	-2.13872	0.000437758	N.A.	Located in cell body and pseudopodium.
WBGene00020860	nspd-10	-2.04236	0.000910225	N.A.	Enriched in amphid sheath cell\; sperm\; and in male based on RNA-seq studies. Is affected by several genes including daf-2\; age-1\; and daf-12 based on microarray\; tiling array\; RNA-seq\; and studies. Is affected by seventeen chemicals including Ethanol\; methylmercuric chloride\; and manganese chloride based on RNA-seq and microarray studies. Is predicted to encode a protein with the followi…
WBGene00007305	ttbk-5	-2.01227	0.00155664	N.A.	Predicted to enable protein serine\/threonine kinase activity. Predicted to be involved in peptidyl-serine phosphorylation. Predicted to be located in cytoplasm and nucleus. Expressed in ASIL\; ASIR\; amphid neurons\; and neurons.
WBGene00003425	msp-10	-1.94552	0.000150134	msp-10 encodes a protein that belongs to a family of proteins called the Major Sperm Proteins (MSPs) that is conserved in nematodes\; this family consists of closely related, small, basic proteins that make up 15\% of sperm protein\; this multigene family consists of over fifty genes, including many pseudogenes\; MSPs are involved in both extracellular signaling and cytoskeletal functions during …	Predicted to be located in cytoplasm\; cytoskeleton\; and pseudopodium. Expressed in gonad\; oocyte\; and sperm.
WBGene00003434	msp-38	-1.91234	0.0185602	msp-38 encodes a member of the major sperm protein family\; msp-38 has a C. briggsae homolog as predicted by the Wobble Bulk Aware Bulk Aligner (WABA).	Involved in oocyte maturation and positive regulation of smooth muscle contraction. Predicted to be located in cytoplasm\; cytoskeleton\; and pseudopodium. Expressed in gonad\; oocyte\; and sperm.
WBGene00009143	F26A3.5	-1.88672	0.0127094	N.A.	Expressed in intestine.
WBGene00007794	C28D4.7	-1.82902	0.00339536	N.A.	Enriched in germ line and in male based on RNA-seq studies. Is affected by several genes including daf-2\; dpy-10\; and hsf-1 based on microarray\; RNA-seq\; and tiling array studies. Is affected by twenty-three chemicals including Ethanol\; methylmercuric chloride\; and D-glucose based on RNA-seq and microarray studies. Is predicted to encode a protein with the following domains: Protein of unkn…
WBGene00009681	gipc-2	-1.78462	0.00191016	N.A.	Expressed in spermatid. Human ortholog(s) of this gene implicated in autosomal recessive nonsyndromic deafness 15. Human GIPC1 enables signaling receptor binding activity. Is predicted to encode a protein with the following domains: PDZ domain\; PDZ domain-containing protein GIPC1\/2\/3\; and PDZ superfamily. Is an ortholog of human GIPC1 (GIPC PDZ domain containing family member 1)\; GIPC2 (GIPC…
WBGene00015860	C16D9.5	-1.65646	0.00384582	N.A.	Enriched in neurons and in male based on tiling array\; RNA-seq\; and microarray studies. Is affected by several genes including daf-2\; eat-2\; and rde-1 based on microarray and RNA-seq studies. Is affected by eleven chemicals including stavudine\; Zidovudine\; and Psoralens based on RNA-seq and microarray studies. Is predicted to encode a protein with the following domains: Protein of unknown f…
WBGene00007308	nsph-3.2	-1.52999	0.0150286	N.A.	Enriched in amphid sheath cell\; germ line\; male-specific anatomical entity\; sperm\; and in male based on RNA-seq and microarray studies. Is affected by several genes including daf-2\; glp-1\; and age-1 based on microarray\; proteomic\; RNA-seq\; and studies. Is affected by thirty-seven chemicals including Ethanol\; methylmercury hydroxide\; and 1-methylnicotinamide based on RNA-seq and microar…
WBGene00015907	C17F3.1	-1.4506	0.0451936	N.A.	Predicted to be located in membrane. Predicted to be integral component of membrane.
WBGene00012193	vps-25	-1.38108	0.0338458	W02A11.2 encodes the C. elegans ortholog of the vacuolar protein sorting protein EAP20\/VPS25\; by homology, the product of W02A11.2 is predicted to be a component of ESCRT-II (Endosomal Sorting Complex Required for Transport) and function in endosomal trafficking.	Predicted to enable protein homodimerization activity and structural molecule activity. Predicted to be involved in protein transport to vacuole involved in ubiquitin-dependent protein catabolic process via the multivesicular body sorting pathway. Predicted to be part of ESCRT II complex. Expressed in body wall musculature\; pharyngeal muscle cell\; and vulval muscle. Is an ortholog of human VPS2…
WBGene00006889	pfd-3	-1.30683	0.0150286	pfd-3 encodes a putative prefoldin, orthologous to human VBP1 (OMIM:300133), that is required for normal alpha-tubulin synthesis, microtubule growth, mitotic spindle formation and positioning, early embryonic cell division, and embryonic and larval viability\; PFD-3 is expressed cytoplasmically in most, if not all, tissues.	Predicted to enable tubulin binding activity. Predicted to be involved in microtubule-based process and tubulin complex assembly. Located in cytoplasm. Predicted to be part of polysome and prefoldin complex. Expressed in body wall musculature\; head muscle\; oocyte\; pharyngeal muscle cell\; and vulval muscle. Is an ortholog of human VBP1 (VHL binding protein 1).
WBGene00007478	C09F9.1	1.62814	0.0355986	N.A.	Predicted to be located in membrane. Predicted to be integral component of membrane.
WBGene00001150	ech-1.1	1.69688	0.0355986	ech-1.1 encodes one of two C. elegans enoyl-CoA hydratases\/long-chain 3-hydroxyacyl-CoA dehydrogenases [EC:4.2.1.17 1.1.1.211] orthologous to human HADHA (hydroxyacyl-coenzyme A dehydrogenase\/3-ketoacyl-coenzyme A thiolase\/enoyl-coenzyme a hydratase (trifunctional protein), alpha subunit OMIM:600890), which when mutated leads to disease\; loss of ech-1.1 activity via RNAi results in an increas…	Predicted to enable enoyl-CoA hydratase activity and long-chain-3-hydroxyacyl-CoA dehydrogenase activity. Predicted to be involved in fatty acid beta-oxidation. Predicted to be part of mitochondrial fatty acid beta-oxidation multienzyme complex. Human ortholog(s) of this gene implicated in Alzheimer's disease\; fatty liver disease\; and mitochondrial trifunctional protein deficiency. Is an orthol…
WBGene00019064	myo-5	1.81247	0.0214359	N.A.	Predicted to enable ATP binding activity\; actin filament binding activity\; and cytoskeletal motor activity. Predicted to be located in myosin filament and sarcomere. Predicted to be part of myosin complex. Human ortholog(s) of this gene implicated in several diseases, including congenital heart disease (multiple)\; distal myopathy 1\; and intrinsic cardiomyopathy (multiple). Is an ortholog of s…
WBGene00003514	myo-2	2.06696	0.0458236	myo-2 encodes a muscle-type specific myosin heavy chain isoform\; myo-2 is expressed in pharyngeal muscle.	Predicted to enable microfilament motor activity. Predicted to be involved in muscle contraction. Predicted to be located in myofibril and myosin filament. Predicted to be part of muscle myosin complex. Expressed in neurons and pharynx. Human ortholog(s) of this gene implicated in several diseases, including congenital heart disease (multiple)\; distal myopathy 1\; hyaline body myopathy (multiple…
WBGene00003558	nca-2	2.12511	0.0436539	nca-2 encodes, along with unc-77, an alpha-1 subunit of a voltage-insensitive cation leak channel related to Drosophila narrow abdomen and the vertebrate Vgcnl1\/NALCN proteins\; nca-2 functions redundantly with unc-77 to transmit depolarization signals from neuronal cell bodies to axons, thus regulating presynaptic activation\; nca-2 and unc-77 are also required for normal locomotion and the res…	Predicted to enable cation channel activity. Involved in positive regulation of GABAergic synaptic transmission\; positive regulation of cholinergic synaptic transmission\; and positive regulation of locomotion. Predicted to be located in membrane. Predicted to be integral component of membrane. Expressed in several structures, including intestine\; pharyngeal neurons\; and somatic nervous system…
WBGene00017651	F21A9.2	2.28846	0.0470641	N.A.	Predicted to enable RNA polymerase II-specific DNA-binding transcription factor binding activity. Predicted to be involved in cell differentiation\; heart development\; and regulation of transcription by RNA polymerase II. Predicted to be located in nucleus.
WBGene00003884	osm-3	2.36043	0.0458236	osm-3 encodes a kinesin-2 family member that forms a homodimeric kinesin motor protein\; OSM-3, in conjunction with the heterotrimeric kinesin-II composed of KLP-20, KLP-11, and KAP-1, is required for intraflagellar transport (IFT) along the middle segment of the cilia and on its own, is required for IFT along the distal segment\; OSM-3 is thus also required for formation of the distal segment of…	Enables plus-end-directed microtubule motor activity. Involved in several processes, including cilium organization\; dauer entry\; and regulation of non-motile cilium assembly. Located in neuronal cell body\; perinuclear region of cytoplasm\; and plasma membrane bounded cell projection. Part of kinesin complex. Expressed in ciliated neurons. Is an ortholog of human KIF17 (kinesin family member 17…
WBGene00022635	ZC581.9	2.43329	0.000545127	ZC581.9 encodes a serine\/threonine protein kinase related to the vertebrate SCY1-like family of protein kinases\; loss of ZC581.9 activity in an RNAi-hypersensitive strain results in axon guidance defects indicating that ZC581.9 likely plays a role in regulation of axon navigation.	Predicted to enable ATP binding activity and protein kinase activity. Predicted to be involved in protein phosphorylation. Human ortholog(s) of this gene implicated in arthrogryposis multiplex congenita-4. Is an ortholog of human SCYL2 (SCY1 like pseudokinase 2).
WBGene00006589	tnt-4	2.48816	0.0122995	N.A.	Predicted to enable tropomyosin binding activity. Involved in several processes, including nematode larval development\; pharyngeal gland morphogenesis\; and pharynx development. Predicted to be part of troponin complex. Human ortholog(s) of this gene implicated in several diseases, including COVID-19\; intrinsic cardiomyopathy (multiple)\; and muscle tissue disease (multiple). Is an ortholog of …
WBGene00021343	cutl-23	2.80777	0.00246356	Y37B11A.1 is orthologous to the human gene COLLAGEN TYPE VI, ALPHA 3 CHAIN (COL6A3\; OMIM:120250), which when mutated leads to disease.	Enriched in hypodermis\; nerve ring neurons\; sensory neurons\; and somatic gonad precursor based on RNA-seq studies. Is affected by several genes including daf-2\; daf-12\; and elt-2 based on microarray\; tiling array\; and RNA-seq studies. Is affected by twelve chemicals including methylmercuric chloride\; Tunicamycin\; and stavudine based on microarray and RNA-seq studies. Is predicted to enco…
WBGene00004740	scd-2	3.00349	1.40349e-06	scd-2 encodes the homolog of the anaplastic lymphoma kinase (ALK) receptor tyrosine kinase (RTK) (OMIM:105590, involved in the development of non-Hodgkin's lymphoma in humans)\; the ALK family of receptor tyrosine kinases belong to the insulin receptor superfamily\; scd-2 was initially identified in a naturally occuring desert oasis strain of C. elegans that fails to respond to the dauer pheromon…	Predicted to enable ATP binding activity\; protein serine\/threonine\/tyrosine kinase activity\; and transmembrane receptor protein tyrosine kinase activity. Involved in dauer larval development\; sensory perception of chemical stimulus\; and sensory processing. Predicted to be located in plasma membrane. Predicted to be integral component of membrane. Expressed in AIAL\; AIAR\; NSML\; and NSMR. …
WBGene00000059	acr-20	3.13327	0.0265536	acr-20 encodes an alpha 7-like homomer-forming subunit of the nicotinic acetylcholine receptor (nAChR) superfamily which encode ligand-gated ion channels that regulate fast action of acetylcholine at neuromuscular junctions and in the nervous system\; ACR-20 is a member of the DEG-3-like group of nAChR subunits which appears to be unique to nematodes.	Predicted to enable neurotransmitter receptor activity. Predicted to be involved in several processes, including chemical synaptic transmission\; nervous system process\; and regulation of membrane potential. Predicted to be located in neuron projection and synapse. Predicted to be integral component of plasma membrane.
WBGene00013387	Y62F5A.9	4.52696	0.0122995	N.A.	Expressed in pharyngeal gland cell.
WBGene00007911	C34B7.1	5.52832	0.0264274	The C34B7.1 gene encodes a divergent MYST acetyltransferase that is (apparently) unique to Caenorhabditis\; it has no well-characterized orthologs in the complete Drosophila or S. cerevisiae genomes, and no obvious orthologs in the draft human genome sequence either.	Enriched in arcade cell\; dopaminergic neurons\; pharyngeal-intestinal valve cell\; and somatic gonad precursor based on tiling array and RNA-seq studies. Is affected by several genes including daf-16\; daf-2\; and daf-12 based on microarray\; tiling array\; and RNA-seq studies. Is affected by six chemicals including Psoralens\; allantoin\; and metformin based on RNA-seq and microarray studies.
WBGene00014077	ZK792.4	5.58957	0.0458236	N.A.	Expressed in several structures, including amphid socket cell\; head\; intestine\; pharynx\; and rectal gland cell. Is predicted to encode a protein with the following domains: Ankyrin repeats (3 copies)\; Ankyrin repeat\; Ankyrin repeat-containing domain\; and Ankyrin repeat-containing domain superfamily. Is an ortholog of human ANKRD16 (ankyrin repeat domain 16).
