# Supplementary material for: NHR-23 and SPE-44 regulate distinct sets of genes during Caenorhabditis elegans spermatogenesis
Source: G3 (Bethesda). 2022 Sep 22;12(11):jkac256. doi: 10.1093/g3journal/jkac256 (PMC9635660; doi:10.1093/g3journal/jkac256)
Supplement: jkac256_Supplementary_Table_S6 [file jkac256_supplementary_table_s6.xlsx]

## Sheet: Sheet1
Table SX. Differntially-regulated genes in SPE-44 depleted males
Gene Wormbase ID	Gene public name	Log2 Fold change	P value	Concise Description	Automated Description
WBGene00044122	T28B8.6	-9.53912	3.10195e-11	N.A.	Predicted to be located in membrane. Predicted to be integral component of membrane.
WBGene00016730	C46H11.6	-9.48301	3.70721e-11	N.A.	Expressed in anal depressor muscle\; body wall musculature\; intestine\; and vulval muscle. Is predicted to encode a protein with the following domain: Uncharacterized protein T15H9.4-like.
WBGene00017902	F28E10.4	-9.02721	7.64126e-11	N.A.	Predicted to be located in nucleus.
WBGene00018253	F40H6.1	-8.16296	6.31104e-19	N.A.	Predicted to be located in membrane. Predicted to be integral component of membrane.
WBGene00023424	C53D6.10	-7.9109	3.59464e-19	N.A.	Predicted to be located in membrane. Predicted to be integral component of membrane.
WBGene00008935	F18C12.4	-7.83225	1.56653e-06	N.A.	Predicted to be located in membrane. Predicted to be integral component of membrane.
WBGene00015004	B0034.4	-7.69014	8.29942e-07	N.A.	Enriched in sensory neurons and in male based on RNA-seq studies. Is affected by several genes including daf-2\; rrf-3\; and eat-2 based on microarray and RNA-seq studies. Is affected by five chemicals including antimycin\; cholesterol\; and paraquat based on RNA-seq and microarray studies.
WBGene00004455	rpl-42	-7.58403	6.0098e-06	N.A.	Predicted to be located in ribosome.
WBGene00001605	gln-4	-7.3744	5.25599e-12	N.A.	Enriched in germ line and in male based on proteomic and RNA-seq studies. Is affected by several genes including daf-2\; rrf-3\; and eat-2 based on RNA-seq and microarray studies. Is affected by twelve chemicals including methylmercuric chloride\; manganese chloride\; and stavudine based on microarray and RNA-seq studies.
WBGene00018165	F38A5.8	-7.25637	0.000121197	N.A.	Predicted to be located in membrane. Predicted to be integral component of membrane.
WBGene00003906	paf-1	-7.13926	7.07521e-08	paf-1 encodes one of two C. elegans homologs of mammalian Type II platelet-activating factor-acetylhydrolase (PAF-AH).	Enables 1-alkyl-2-acetylglycerophosphocholine esterase activity. Involved in lipid catabolic process. Predicted to be located in cytosol and endoplasmic reticulum membrane. Human ortholog(s) of this gene implicated in several diseases, including artery disease (multiple)\; autoimmune disease (multiple)\; and glomerulonephritis (multiple). Is an ortholog of human PAFAH2 (platelet activating factor…
WBGene00044741	Y57G11C.52	-7.11307	1.0209e-05	N.A.	Enriched in ventral nerve cord and in male based on tiling array and RNA-seq studies. Is affected by several genes including daf-2\; hsf-1\; and eat-2 based on tiling array\; RNA-seq\; and microarray studies. Is affected by nine chemicals including Ethanol\; manganese chloride\; and D-glucose based on RNA-seq and microarray studies.
WBGene00020400	T10B11.4	-7.11073	0.000112746	N.A.	Enriched in amphid sheath cell based on RNA-seq studies. Is affected by several genes including daf-2\; rrf-3\; and eat-2 based on microarray\; RNA-seq\; and tiling array studies. Is affected by seven chemicals including Tunicamycin\; Psoralens\; and allantoin based on microarray and RNA-seq studies.
WBGene00009755	F46A9.2	-7.02254	2.15201e-15	N.A.	Enriched in male based on RNA-seq studies. Is affected by several genes including daf-16\; daf-2\; and age-1 based on microarray and RNA-seq studies. Is affected by fourteen chemicals including methylmercuric chloride\; manganese chloride\; and multi-walled carbon nanotube based on microarray and RNA-seq studies.
WBGene00020898	lido-16	-7.0135	1.06643e-07	N.A.	Predicted to be located in nucleus.
WBGene00018168	irld-7	-6.98439	7.85098e-07	N.A.	Predicted to be located in membrane. Predicted to be integral component of membrane.
WBGene00016327	C32E12.1	-6.83753	6.5027e-31	N.A.	Enriched in AFD\; germ line\; and in male based on RNA-seq studies. Is affected by several genes including daf-2\; glp-1\; and skn-1 based on microarray and RNA-seq studies. Is affected by thirteen chemicals including hydrogen sulfide\; nicotinic acid\; and methylmercuric chloride based on microarray and RNA-seq studies.
WBGene00022699	ZK353.3	-6.72194	0.00097576	N.A.	Enriched in male based on RNA-seq studies. Is affected by several genes including eat-2\; sir-2.1\; and aak-2 based on microarray\; tiling array\; and RNA-seq studies. Is affected by ten chemicals including aldicarb\; methylmercuric chloride\; and multi-walled carbon nanotube based on microarray and RNA-seq studies.
WBGene00014084	snb-7	-6.70682	0.000118958	N.A.	Predicted to enable SNAP receptor activity and syntaxin binding activity. Predicted to be involved in vesicle fusion. Predicted to be located in plasma membrane. Predicted to be part of SNARE complex.
WBGene00044415	C08E3.14	-6.52114	0.00492579	N.A.	Is affected by rsr-2\; dpy-21\; and smn-1 based on tiling array and RNA-seq studies.
WBGene00007639	C17D12.5	-6.49043	2.71948e-06	N.A.	Enriched in several structures, including I5 neuron\; amphid sheath cell\; cholinergic neurons\; germ line\; and retrovesicular ganglion based on tiling array\; RNA-seq\; and microarray studies. Is affected by several genes including daf-2\; rrf-3\; and hsf-1 based on microarray\; RNA-seq\; and studies. Is affected by twelve chemicals including methylmercuric chloride\; manganese chloride\; and m…
WBGene00022229	Y73B6A.2	-6.44227	0.00525905	N.A.	Enriched in male based on RNA-seq studies. Is affected by several genes including daf-2\; eat-2\; and pmk-1 based on tiling array\; RNA-seq\; and microarray studies. Is affected by six chemicals including methylmercuric chloride\; Tunicamycin\; and multi-walled carbon nanotube based on microarray and RNA-seq studies.
WBGene00008662	F10G8.2	-6.44107	1.01266e-05	N.A.	Predicted to enable protein serine\/threonine kinase activity. Predicted to be involved in peptidyl-serine phosphorylation. Predicted to be located in cytoplasm and nucleus.
WBGene00011174	acs-23	-6.35155	6.55733e-06	N.A.	Enriched in germ line and in male based on RNA-seq studies. Is affected by several genes including daf-2\; eat-2\; and sir-2.1 based on microarray\; RNA-seq\; and tiling array studies. Is affected by four chemicals including multi-walled carbon nanotube\; Diazinon\; and paraquat based on RNA-seq and microarray studies.
WBGene00019178	scl-12	-6.34104	0.0287924	scl-12 encodes a predicted extracellular protein that is a member of the C. elegans family of SCP\/TAPS domain-containing proteins.	Predicted to be located in extracellular space. Is an ortholog of human CRISP2 (cysteine rich secretory protein 2) and CRISP3 (cysteine rich secretory protein 3).
WBGene00018284	F41E6.1	-6.3114	0.00566106	N.A.	Predicted to be located in membrane. Predicted to be integral component of membrane.
WBGene00009833	F47G9.6	-6.29151	0.0125592	N.A.	Is affected by several genes including daf-12\; aak-2\; and mex-3 based on tiling array and RNA-seq studies. Is affected by Psoralens and allantoin based on RNA-seq and microarray studies. Is predicted to encode a protein with the following domain: Galectin-like.
WBGene00194787	T16G1.13	-6.28246	7.013e-05	N.A.	Enriched in male based on RNA-seq studies. Is affected by several genes including daf-2\; eat-2\; and pgl-1 based on RNA-seq and microarray studies. Is affected by eight chemicals including Ethanol\; allantoin\; and Sirolimus based on RNA-seq and microarray studies.
WBGene00015522	C06E1.7	-6.2679	8.09351e-06	N.A.	Predicted to enable galactoside 2-alpha-L-fucosyltransferase activity. Predicted to be involved in macromolecule glycosylation. Predicted to be located in membrane.
WBGene00018493	F46F5.1	-6.25192	0.0392762	N.A.	Enriched in male based on RNA-seq studies. Is affected by several genes including rrf-3\; eat-2\; and pgl-1 based on tiling array\; microarray\; and RNA-seq studies. Is affected by methylmercuric chloride and resveratrol based on microarray studies.
WBGene00021016	W03G9.5	-6.15884	6.19235e-09	N.A.	Predicted to enable protein serine\/threonine kinase activity. Predicted to be involved in peptidyl-serine phosphorylation. Predicted to be located in cytoplasm and nucleus.
WBGene00021993	nsph-4.2	-6.10818	6.61489e-45	MFP2 paralog.	Enriched in several structures, including I5 neuron\; amphid sheath cell\; cholinergic neurons\; retrovesicular ganglion\; and sperm based on RNA-seq and microarray studies. Is affected by several genes including daf-2\; daf-12\; and dpy-10 based on microarray and RNA-seq studies. Is affected by twenty chemicals including Ethanol\; methylmercury hydroxide\; and methylmercuric chloride based on RN…
WBGene00009491	F36G9.15	-6.04177	0.0156623	N.A.	Predicted to be located in membrane. Predicted to be integral component of membrane.
WBGene00018301	F41G3.5	-6.0389	9.15386e-23	N.A.	Predicted to enable protein serine\/threonine kinase activity. Predicted to be involved in peptidyl-serine phosphorylation. Predicted to be located in cytoplasm and nucleus.
WBGene00021616	Y47D7A.2	-6.02809	0.000667598	N.A.	Enriched in DA neuron\; VA neuron\; body wall muscle cell\; hypodermis\; and in male based on tiling array and RNA-seq studies. Is affected by drh-3\; nhl-2\; and rrf-3 based on RNA-seq studies. Is affected by cadmium and nitroguanidine based on microarray studies.
WBGene00020984	W03D8.1	-6.01759	2.30958e-11	N.A.	Enriched in muscle cell and in male based on RNA-seq and microarray studies. Is affected by several genes including daf-2\; eat-2\; and pgl-1 based on microarray and RNA-seq studies. Is affected by four chemicals including D-glucose\; allantoin\; and Sirolimus based on RNA-seq and microarray studies.
WBGene00022102	Y69F12A.1	-6.00065	1.32024e-12	N.A.	Predicted to enable protein serine\/threonine kinase activity. Predicted to be involved in peptidyl-serine phosphorylation. Predicted to be located in cytoplasm and nucleus.
WBGene00043743	nsph-4.1	-5.9703	1.15634e-40	MFP2 paralog.	Enriched in I5 neuron\; cholinergic neurons\; retrovesicular ganglion\; sperm\; and in male based on RNA-seq and microarray studies. Is affected by several genes including daf-2\; dpy-10\; and let-7 based on proteomic\; RNA-seq\; microarray\; and studies. Is affected by twenty-two chemicals including Ethanol\; methylmercury hydroxide\; and D-glucose based on RNA-seq and microarray studies. Is pre…
WBGene00017555	nep-10	-5.9432	4.35948e-15	F18A12.6 encodes a neprilysin\; neprilysins are thermolysin-like zinc metallopeptidases, found on the outer surface of animal cells, that negatively regulate small signalling peptides (e.g., enkephalin, tachykinin, insulin, and natriuretic peptides) by cleaving them\; F18A12.6 has no clear orthologs in other organisms.	Predicted to enable metalloendopeptidase activity. Predicted to be involved in protein processing. Predicted to be located in plasma membrane.
WBGene00013773	Y116A8A.2	-5.94316	0.0240112	N.A.	Predicted to be located in cytoskeleton.
WBGene00195147	F14E5.8	-5.91379	6.1844e-08	N.A.	Enriched in ASER and somatic gonad precursor based on RNA-seq studies. Is affected by several genes including daf-2\; eat-2\; and isp-1 based on RNA-seq and microarray studies. Is affected by nine chemicals including manganese chloride\; multi-walled carbon nanotube\; and Zidovudine based on RNA-seq studies.
WBGene00077503	AC3.12	-5.87036	0.00260412	N.A.	Predicted to enable transmembrane receptor protein serine\/threonine kinase activity. Predicted to be involved in transmembrane receptor protein serine\/threonine kinase signaling pathway. Predicted to be located in membrane.
WBGene00018209	F39G3.4	-5.84458	0.0284144	N.A.	Predicted to enable oxidoreductase activity. Predicted to be located in membrane. Predicted to be integral component of membrane. Is an ortholog of human CYB561 (cytochrome b561).
WBGene00002016	hsp-16.2	-5.83038	0.0462925	hsp-16.2 encodes a 16-kD heat shock protein (HSP) that is a member of the hsp16\/hsp20\/alphaB-crystallin (HSP16) family of heat shock proteins\; hsp-16.2 expression, strongest in intestine and pharynx, is induced in response to heat shock or other environmental stresses\; HSP-16.2 has been shown to interact with intracellular human beta amyloid peptide, a primary component of the extracellular p…	Predicted to enable unfolded protein binding activity. Involved in response to heat. Located in cytoplasm. Expressed in several structures, including coelomocyte\; enteric muscle\; gonad\; somatic nervous system\; and spermatid. Human ortholog(s) of this gene implicated in cataract 16 multiple types\; dilated cardiomyopathy 1II\; and myofibrillar myopathy (multiple). Is an ortholog of human CRYAB…
WBGene00077681	Y44A6D.7	-5.81097	0.0268254	N.A.	Predicted to be located in membrane. Predicted to be integral component of membrane.
WBGene00010487	K02A11.2	-5.75577	1.44729e-06	N.A.	Enriched in germ line based on RNA-seq studies. Is affected by several genes including daf-2\; hsf-1\; and eat-2 based on microarray and RNA-seq studies. Is affected by four chemicals including cholesterol\; Diazinon\; and paraquat based on RNA-seq and microarray studies.
WBGene00012009	T25B9.3	-5.74032	0.0280723	N.A.	Enriched in head mesodermal cell and neurons based on tiling array\; RNA-seq\; and microarray studies. Is affected by several genes including pmk-1\; lin-35\; and aak-2 based on microarray and RNA-seq studies. Is affected by six chemicals including Psoralens\; Sirolimus\; and Cry5B based on RNA-seq and microarray studies.
WBGene00044684	T08G11.2	-5.73898	2.90895e-14	T08G11.2 encodes a nematode-specific sperm protein, required for a normally high ovulation rate, that interacts with EGL-32\; despite not being EGL-32, and although T08G11.2(tm336) complements egl-32(n155), T08G11.2 can partially rescue egl-32 mutants when expressed transgenically, implying that T08G11.2 can be a nonorthologous replacement for EGL-32 function in vivo\; T08G11.2 has an SH2 motif, …	Enriched in germ line and in male based on proteomic and RNA-seq studies. Is affected by several genes including daf-2\; age-1\; and daf-12 based on microarray\; RNA-seq\; and studies. Is affected by fourteen chemicals including Ethanol\; methylmercuric chloride\; and manganese chloride based on RNA-seq and microarray studies.
WBGene00013089	Y51B9A.7	-5.69532	0.0468921	N.A.	Predicted to be located in membrane. Predicted to be integral component of membrane.
WBGene00077682	F58B4.7	-5.67761	0.00384413	N.A.	Is affected by several genes including hsf-1\; pgl-1\; and aak-2 based on RNA-seq studies. Is affected by Tunicamycin\; Cry5B\; and cholesterol based on microarray and RNA-seq studies.
WBGene00011478	T05D4.5	-5.65224	1.58775e-22	N.A.	Predicted to be located in cytoskeleton.
WBGene00008725	F13A7.7	-5.62258	2.28481e-09	N.A.	Enriched in germ line and in male based on RNA-seq studies. Is affected by several genes including daf-2\; let-60\; and hsf-1 based on microarray\; RNA-seq\; and tiling array studies. Is affected by fourteen chemicals including hydrogen sulfide\; Ethanol\; and methylmercuric chloride based on microarray and RNA-seq studies. Is predicted to encode a protein with the following domain: Papain-like c…
WBGene00008801	acp-3	-5.6133	3.39564e-14	N.A.	Predicted to enable phosphatase activity. Predicted to be involved in dephosphorylation. Predicted to be located in membrane. Predicted to be integral component of membrane.
WBGene00019507	K07H8.7	-5.58681	0.0109042	N.A.	Predicted to be located in membrane. Predicted to be integral component of membrane.
WBGene00044756	F58F12.4	-5.55341	0.0227766	N.A.	Predicted to be located in membrane. Predicted to be integral component of membrane.
WBGene00195183	R04A9.9	-5.53244	0.0450932	N.A.	Enriched in intestine based on RNA-seq studies. Is affected by several genes including daf-16\; daf-2\; and skn-1 based on RNA-seq and microarray studies. Is affected by nine chemicals including rotenone\; manganese chloride\; and Alovudine based on RNA-seq and microarray studies.
WBGene00013049	Y50E8A.6	-5.36451	0.0067351	Y50E8A.6 encodes a putative mitochondrial glycerol-3-phosphatedehydrogenase, paralogous to T25G3.4 and orthologous to human GPD2(OMIM:138430, mutated in type II diabetes mellitus)\; Y50E8A.6 has noobvious function in mass RNAi assays.	Predicted to enable sn-glycerol-3-phosphate:ubiquinone-8 oxidoreductase activity. Predicted to be involved in glycerol-3-phosphate metabolic process. Predicted to be located in mitochondrion. Predicted to be part of glycerol-3-phosphate dehydrogenase complex. Human ortholog(s) of this gene implicated in type 2 diabetes mellitus. Is an ortholog of human GPD2 (glycerol-3-phosphate dehydrogenase 2).
WBGene00077782	T26H10.2	-5.35674	0.0339377	N.A.	Enriched in neurons and in male based on tiling array and RNA-seq studies. Is affected by several genes including daf-2\; rrf-3\; and eat-2 based on RNA-seq and microarray studies. Is affected by multi-walled carbon nanotube based on RNA-seq studies.
WBGene00016753	oac-9	-5.31774	1.38537e-18	N.A.	Predicted to enable acyltransferase activity, transferring groups other than amino-acyl groups. Predicted to be located in membrane. Predicted to be integral component of membrane.
WBGene00022632	ZC581.2	-5.28342	9.38066e-21	N.A.	Predicted to enable protein serine\/threonine kinase activity. Predicted to be involved in Wnt signaling pathway\; endocytosis\; and peptidyl-serine phosphorylation. Predicted to be located in cytoplasm and nucleus.
WBGene00185117	C45B11.9	-5.27137	0.0125902	N.A.	Predicted to be located in membrane. Predicted to be integral component of membrane.
WBGene00015893	C17C3.11	-5.2345	0.00293753	N.A.	Enriched in germ line and in male based on RNA-seq studies. Is affected by several genes including daf-2\; daf-12\; and eat-2 based on tiling array\; microarray\; and RNA-seq studies. Is affected by methylmercuric chloride\; Tunicamycin\; and paraquat based on microarray studies. Is predicted to encode a protein with the following domain: Protein kinase-like domain superfamily.
WBGene00011336	ubxn-5	-5.22852	4.1408e-12	ubxn-5 encodes one of six C. elegans UBX (ubiquitin regulatory X) domain-containing proteins.	Enriched in sperm and in male based on RNA-seq studies. Is affected by several genes including daf-2\; hsf-1\; and eat-2 based on microarray and RNA-seq studies. Is affected by thirteen chemicals including Ethanol\; methylmercuric chloride\; and Sodium Chloride based on RNA-seq and microarray studies. Is predicted to encode a protein with the following domains: UBX domain\; UBX domain\; and Ubiqu…
WBGene00194935	M02G9.4	-5.21231	0.0085397	N.A.	Enriched in ASER and in male based on RNA-seq studies. Is affected by several genes including eat-2\; pgl-1\; and hsp-6 based on RNA-seq studies. Is affected by Cry5B and cholesterol based on microarray and RNA-seq studies.
WBGene00008278	npr-10	-5.15032	0.0218803	N.A.	Predicted to enable neuropeptide Y receptor activity. Predicted to be involved in neuropeptide signaling pathway. Predicted to be located in membrane. Predicted to be integral component of membrane. Human ortholog(s) of this gene implicated in hypertension\; peripheral artery disease\; and temporal lobe epilepsy. Is an ortholog of human PRLHR (prolactin releasing hormone receptor).
WBGene00018068	F35H10.2	-5.1452	5.54568e-12	N.A.	Enriched in neurons\; ventral nerve cord\; and in male based on tiling array\; RNA-seq\; and microarray studies. Is affected by several genes including glp-1\; hsf-1\; and eat-2 based on microarray\; tiling array\; RNA-seq\; proteomic\; and studies. Is affected by eleven chemicals including manganese chloride\; D-glucose\; and Zidovudine based on RNA-seq and microarray studies.
WBGene00011483	T05E11.7	-5.14038	0.0325308	N.A.	Enriched in DA neuron and VA neuron based on tiling array studies. Is affected by several genes including daf-2\; eat-2\; and sir-2.1 based on microarray\; tiling array\; and RNA-seq studies. Is affected by methylmercuric chloride and multi-walled carbon nanotube based on microarray and RNA-seq studies.
WBGene00004899	snb-5	-5.09731	0.0255576	snb-5 encodes a predicted synaptobrevin.	Predicted to enable SNAP receptor activity and syntaxin binding activity. Predicted to be involved in vesicle fusion. Predicted to be located in plasma membrane. Predicted to be part of SNARE complex.
WBGene00022652	ZK84.5	-5.0004	3.16733e-07	N.A.	Enriched in NSM and in male based on tiling array and RNA-seq studies. Is affected by several genes including daf-2\; hsf-1\; and eat-2 based on tiling array\; microarray\; and RNA-seq studies. Is affected by ten chemicals including methylmercuric chloride\; D-glucose\; and Zidovudine based on microarray and RNA-seq studies.
WBGene00021537	Y42H9AR.2	-4.9979	0.01172	N.A.	Predicted to be located in membrane. Predicted to be integral component of membrane. Is an ortholog of human FAIM2 (Fas apoptotic inhibitory molecule 2)\; GRINA (glutamate ionotropic receptor NMDA type subunit associated protein 1)\; and TMBIM1 (transmembrane BAX inhibitor motif containing 1).
WBGene00020191	clec-53	-4.87597	0.000115608	N.A.	Predicted to enable signaling receptor activity. Is an ortholog of human MRC2 (mannose receptor C type 2).
WBGene00017815	F26B1.1	-4.87149	4.95315e-05	N.A.	Enriched in NSM\; coelomocyte\; germ line\; and in male based on tiling array and RNA-seq studies. Is affected by several genes including daf-2\; dpy-10\; and gld-1 based on microarray\; tiling array\; and RNA-seq studies. Is affected by thirteen chemicals including Heme\; D-glucose\; and Zidovudine based on microarray and RNA-seq studies.
WBGene00013710	Y106G6G.1	-4.87075	2.3384e-26	N.A.	Enriched in AVK and in male based on RNA-seq studies. Is affected by several genes including daf-2\; age-1\; and eat-2 based on microarray\; tiling array\; RNA-seq\; and studies. Is affected by fifteen chemicals including methylmercuric chloride\; manganese chloride\; and D-glucose based on microarray and RNA-seq studies.
WBGene00005013	jmjd-1.1	-4.8625	1.88325e-14	jmjd-1.1 encodes a PHD and JmjC domain-containing protein that is a member of a family of proteins containing members, such as jmjd-1.2 and human PHF8, with histone demethylase activity.	Predicted to enable histone demethylase activity and transcription coregulator activity. Predicted to be involved in protein demethylation and regulation of transcription by RNA polymerase II. Predicted to be located in nucleus. Human ortholog(s) of this gene implicated in melanoma\; prostate cancer\; and syndromic X-linked intellectual disability Siderius type. Is an ortholog of human KDM7A (lys…
WBGene00020066	dhhc-5	-4.8334	0.00211371	N.A.	Predicted to enable protein-cysteine S-palmitoyltransferase activity. Predicted to be involved in peptidyl-L-cysteine S-palmitoylation and protein targeting to membrane. Predicted to be located in Golgi apparatus and endoplasmic reticulum. Expressed in excretory cell and intestine. Is an ortholog of human ZDHHC21 (zinc finger DHHC-type palmitoyltransferase 21).
WBGene00022617	ZC477.2	-4.81642	1.98874e-06	N.A.	Predicted to enable protein serine\/threonine phosphatase activity. Predicted to be involved in protein dephosphorylation. Predicted to be located in cytoplasm and nucleus.
WBGene00011294	R102.7	-4.77868	0.00465745	N.A.	Enriched in NSM\; cephalic sheath cell\; dopaminergic neurons\; germ line\; and hypodermis based on proteomic\; tiling array\; and RNA-seq studies. Is affected by several genes including daf-2\; eat-2\; and clk-1 based on microarray\; tiling array\; and RNA-seq studies. Is affected by Rifampin and Psoralens based on RNA-seq studies.
WBGene00022763	ZK546.7	-4.74947	0.00102921	N.A.	Enriched in NSM and in male based on tiling array and RNA-seq studies. Is affected by several genes including daf-2\; eat-2\; and sir-2.1 based on microarray and RNA-seq studies. Is affected by six chemicals including Ethanol\; methylmercuric chloride\; and manganese chloride based on RNA-seq and microarray studies.
WBGene00001529	gcy-2	-4.74924	0.0432356	gcy-2 encodes a predicted transmembrane guanylyl cyclase\; as loss of gcy-2 activity via RNA-mediated interference does not result in any abnormalities, the precise role of GCY-2 in C. elegans development and\/or behavior is not yet known\; by sequence similarity, however, GCY-2 can be predicted to function in chemosensory signal transduction.	Expressed in PVT and head neurons. Human ortholog(s) of this gene implicated in choroidal sclerosis and retinal disease (multiple). Human GUCY2D enables guanylate cyclase activity. Is an ortholog of human GUCY2D (guanylate cyclase 2D, retinal) and GUCY2F (guanylate cyclase 2F, retinal).
WBGene00009238	selt-1.2	-4.70806	4.77077e-05	N.A.	Predicted to enable thioredoxin-disulfide reductase activity. Predicted to be involved in cell redox homeostasis. Predicted to be located in endoplasmic reticulum membrane. Expressed in AWBL and AWBR. Is an ortholog of human SELENOT (selenoprotein T).
WBGene00002018	hsp-16.41	-4.68688	0.0416809	hsp-16.41 encodes a 16-kD heat shock protein (HSP) that is a member of the hsp16\/hsp20\/alphaB-crystallin (HSP16) family of heat shock proteins\; an hsp-16.41 reporter fusion, expressed broadly but strongest in intestine and pharynx, is induced in response to heat shock or other environmental stresses\; expression is detectable in somatic tissues in post-gastrulation embryos, all larval stages, …	Predicted to enable unfolded protein binding activity. Involved in defense response to Gram-negative bacterium and response to heat. Expressed in several structures, including alimentary muscle\; coelomocyte\; intestine\; neurons\; and ventral nerve cord. Human ortholog(s) of this gene implicated in cataract 16 multiple types\; dilated cardiomyopathy 1II\; and myofibrillar myopathy (multiple). Is…
WBGene00009446	F35H8.1	-4.66043	2.84538e-06	N.A.	Enriched in amphid sheath cell\; germ line\; and in male based on RNA-seq studies. Is affected by several genes including daf-2\; rrf-3\; and eat-2 based on microarray\; tiling array\; and RNA-seq studies. Is affected by seven chemicals including D-glucose\; resveratrol\; and paraquat based on RNA-seq and microarray studies.
WBGene00015934	ceh-48	-4.64456	8.56137e-11	ceh-48 encodes a ONECUT class CUT homeobox protein with a single N-terminal cut domain\; the cut domain may be a compact DNA-binding domain composed of alpha helices\; CEH-48 is strongly affiliated with, and may be orthologous to, Drosophila ONECUT and mammalian HNF6 proteins\; ceh-48 has no obvious function in mass RNAi assays.	Predicted to enable DNA-binding transcription factor activity, RNA polymerase II-specific and RNA polymerase II cis-regulatory region sequence-specific DNA binding activity. Predicted to be involved in regulation of transcription by RNA polymerase II. Predicted to be located in nucleus. Expressed in head\; neurons\; spermathecal-uterine junction\; ventral nerve cord\; and vulva. Is an ortholog of…
WBGene00013819	Y116F11A.6	-4.61511	0.0455623	N.A.	Enriched in XXX cell\; intestine\; muscle cell\; neurons\; and retrovesicular ganglion based on microarray\; tiling array\; RNA-seq\; and proteomic studies. Is affected by several genes including daf-16\; daf-2\; and rrf-3 based on tiling array\; RNA-seq\; and microarray studies. Is affected by thirteen chemicals including Alovudine\; stavudine\; and Zidovudine based on RNA-seq and microarray stu…
WBGene00016742	C48B6.4	-4.59379	3.49668e-13	N.A.	Predicted to enable protein tyrosine phosphatase activity. Predicted to be involved in protein dephosphorylation.
WBGene00007763	C27B7.6	-4.59137	3.68057e-12	N.A.	Predicted to enable protein serine\/threonine phosphatase activity. Predicted to be involved in protein dephosphorylation. Predicted to be located in cytoplasm and nucleus.
WBGene00016612	C43G2.3	-4.59071	7.73097e-27	N.A.	Enriched in amphid sheath cell\; germ line\; and in male based on RNA-seq studies. Is affected by several genes including daf-16\; daf-2\; and daf-12 based on microarray\; RNA-seq\; tiling array\; and studies. Is affected by eighteen chemicals including methylmercuric chloride\; rotenone\; and manganese chloride based on microarray and RNA-seq studies.
WBGene00007366	C06B3.7	-4.52727	0.000655142	N.A.	Enriched in intestine\; neurons\; and somatic gonad precursor based on tiling array and RNA-seq studies. Is affected by several genes including daf-2\; hsf-1\; and eat-2 based on microarray\; RNA-seq\; and studies. Is affected by twenty-five chemicals including Heme\; Nitric Oxide\; and methylmercury hydroxide based on microarray and RNA-seq studies.
WBGene00015051	B0218.7	-4.49518	5.78338e-16	N.A.	Enriched in amphid sheath cell\; germ line\; sperm\; and in male based on RNA-seq studies. Is affected by several genes including daf-2\; age-1\; and dpy-10 based on microarray\; RNA-seq\; tiling array\; and studies. Is affected by twenty-five chemicals including Ethanol\; methylmercuric chloride\; and manganese chloride based on RNA-seq and microarray studies.
WBGene00015106	B0280.11	-4.48803	2.15646e-20	N.A.	Predicted to enable protein tyrosine phosphatase activity. Predicted to be involved in peptidyl-tyrosine dephosphorylation.
WBGene00008660	clec-153	-4.4861	5.71504e-09	N.A.	Predicted to enable carbohydrate binding activity.
WBGene00010706	cyp-14A2	-4.45587	0.0407712	cyp-14A2 encodes one of ~80 C. elegans cytochrome P450s: membrane-associated, heme-containing NADPH-dependent monooxygenases that catalyze the oxidative metabolism of a variety of exogenous compounds and endogenous substrates.	Predicted to enable heme binding activity\; iron ion binding activity\; and oxidoreductase activity. Expressed in intestine. Human ortholog(s) of this gene implicated in several diseases, including autoimmune hepatitis\; hematologic cancer (multiple)\; and hereditary spastic paraplegia 56. Is an ortholog of human CYP2U1 (cytochrome P450 family 2 subfamily U member 1).
WBGene00009217	spe-45	-4.4354	1.1313e-06	spe-45 is involved in locomotion and reproduction\; expression of spe-45 is limited to spermatogenesis.	Predicted to be located in membrane. Predicted to be integral component of membrane.
WBGene00003969	pef-1	-4.43337	0.00143753	pef-1 encodes an ortholog of the rhodopsin-specific serine\/threonine phosphatase RdgC in D. melanogaster and of RdgC-related proteins in humans (PPEF1 and PPEF2\; OMIM:300109 and OMIM:602256)\; PEF-1 has a EF-hand calcium-binding domain, and is peripherally bound to the plasma membrane by myristoylation and palmitoylation\; pef-1 has no known mutant phenotype, but is expressed in several anterio…	Predicted to enable protein serine\/threonine phosphatase activity. Predicted to be involved in detection of stimulus involved in sensory perception and protein dephosphorylation. Located in neuronal cell body. Expressed in hypodermis\; intestinal cell\; muscle cell\; and neurons. Is an ortholog of human PPEF1 (protein phosphatase with EF-hand domain 1) and PPEF2 (protein phosphatase with EF-hand…
WBGene00009125	F25H5.2	-4.35275	1.58289e-08	N.A.	Predicted to be located in membrane. Predicted to be integral component of membrane.
WBGene00015215	B0496.6	-4.34788	3.14383e-06	N.A.	Predicted to be located in membrane. Predicted to be integral component of membrane.
WBGene00012486	Y18D10A.21	-4.30446	4.07178e-19	N.A.	Enriched in male based on RNA-seq studies. Is affected by several genes including daf-2\; age-1\; and dpy-10 based on microarray and RNA-seq studies. Is affected by fourteen chemicals including aldicarb\; methylmercuric chloride\; and D-glucose based on microarray and RNA-seq studies.
WBGene00009042	F22B5.4	-4.29441	7.41505e-05	N.A.	Predicted to be located in membrane. Predicted to be integral component of membrane.
WBGene00016111	C25H3.1	-4.28854	0.0191474	N.A.	Predicted to enable protein serine\/threonine kinase activity. Predicted to be involved in peptidyl-serine phosphorylation. Predicted to be located in cytoplasm and nucleus.
WBGene00007740	C26C6.6	-4.25248	0.000249798	N.A.	Predicted to enable transcription coregulator activity. Predicted to be involved in regulation of transcription, DNA-templated. Predicted to be located in cytosol\; focal adhesion\; and plasma membrane.
WBGene00020992	W03F8.2	-4.25152	1.03576e-08	N.A.	Enriched in neurons\; retrovesicular ganglion\; and in male based on RNA-seq and microarray studies. Is affected by several genes including daf-2\; hsf-1\; and eat-2 based on microarray\; tiling array\; and RNA-seq studies. Is affected by eight chemicals including rotenone\; Tunicamycin\; and allantoin based on RNA-seq and microarray studies.
WBGene00044911	H38K22.6	-4.21891	2.48982e-05	N.A.	Predicted to be located in membrane. Predicted to be integral component of membrane.
WBGene00044393	ZK1248.20	-4.21484	1.57179e-09	N.A.	Predicted to be located in membrane. Predicted to be integral component of membrane.
WBGene00010672	K08E7.4	-4.1963	0.00259544	N.A.	Enriched in amphid sheath cell and hypodermis based on tiling array and RNA-seq studies. Is affected by several genes including daf-2\; age-1\; and rrf-3 based on microarray\; tiling array\; and RNA-seq studies. Is affected by six chemicals including methylmercuric chloride\; multi-walled carbon nanotube\; and cholesterol based on microarray and RNA-seq studies.
WBGene00018158	comp-1	-4.14251	2.42356e-11	N.A.	Predicted to enable kinase activity. Predicted to be involved in phosphorylation.
WBGene00013374	Y62E10A.3	-4.09349	5.48466e-05	N.A.	Enriched in male based on RNA-seq studies. Is affected by several genes including daf-2\; eat-2\; and clk-1 based on microarray and RNA-seq studies. Is affected by six chemicals including Tunicamycin\; allantoin\; and Sirolimus based on microarray and RNA-seq studies.
WBGene00007641	C17E4.1	-4.08813	1.72847e-05	N.A.	Enriched in Z1\; Z4\; amphid sheath cell\; germ line\; and in male based on RNA-seq studies. Is affected by several genes including eat-2\; sek-1\; and dpy-7 based on RNA-seq and microarray studies. Is affected by ten chemicals including 1-methylnicotinamide\; methylmercuric chloride\; and manganese chloride based on RNA-seq and microarray studies.
WBGene00017055	D2062.1	-4.07356	1.56718e-06	N.A.	Predicted to be located in extracellular space. Is an ortholog of human GLIPR2 (GLI pathogenesis related 2).
WBGene00007249	C01G12.9	-4.07012	1.67898e-11	N.A.	Predicted to be located in membrane. Predicted to be integral component of membrane.
WBGene00010895	M28.4	-4.06609	4.33131e-06	N.A.	Predicted to be located in membrane. Predicted to be integral component of membrane.
WBGene00016698	C46A5.1	-4.04903	5.9851e-09	N.A.	Predicted to enable protein tyrosine phosphatase activity. Predicted to be involved in peptidyl-tyrosine dephosphorylation. Is an ortholog of human PTPRG (protein tyrosine phosphatase receptor type G) and PTPRZ1 (protein tyrosine phosphatase receptor type Z1).
WBGene00020419	acdh-4	-4.04621	3.06522e-16	N.A.	Predicted to enable flavin adenine dinucleotide binding activity and oxidoreductase activity, acting on the CH-CH group of donors. Is an ortholog of human ACADSB (acyl-CoA dehydrogenase short\/branched chain).
WBGene00011493	T05F1.8	-4.02901	2.65993e-18	N.A.	Predicted to enable inorganic phosphate transmembrane transporter activity. Predicted to be involved in phosphate ion transmembrane transport. Predicted to be integral component of mitochondrial inner membrane. Is an ortholog of human SLC25A3 (solute carrier family 25 member 3).
WBGene00021996	cylc-1	-4.02476	4.37429e-15	N.A.	Enriched in several structures, including body wall muscle cell\; cholinergic neurons\; germ line\; hypodermis\; and sperm based on proteomic\; tiling array\; and RNA-seq studies. Is affected by several genes including daf-2\; age-1\; and dpy-10 based on microarray\; RNA-seq\; and studies. Is affected by twenty-six chemicals including Ethanol\; methylmercury hydroxide\; and 1-methylnicotinamide b…
WBGene00017869	F28A10.1	-4.01719	9.35842e-05	F28A10.1 encodes a putative small-molecule methyltransferase, belongingto a large nematode-specific expanded family\; F28A10.1 inhibits CEP-1-and HUS-1-dependent germline apoptosis, as do BMK-1, RAD-50, and RAD-51\;F28A10.1 is expressed in neurons, and F28A10.1 transcripts are enrichedin spermatogenesis\; although F's obvious homologs are all Caenorhabditisproteins, it has distant similarity to 3…	Enriched in male based on RNA-seq studies. Is affected by several genes including daf-2\; hsf-1\; and eat-2 based on tiling array\; RNA-seq\; and microarray studies. Is affected by eight chemicals including Tunicamycin\; allantoin\; and Sirolimus based on microarray and RNA-seq studies. Is predicted to encode a protein with the following domains: Methyltransferase FkbM domain and Methyltransferas…
WBGene00022547	ZC196.3	-4.00859	0.0334477	N.A.	Is affected by several genes including daf-16\; skn-1\; and daf-12 based on microarray and RNA-seq studies. Is affected by eleven chemicals including methylmercuric chloride\; Mercuric Chloride\; and Psoralens based on microarray and RNA-seq studies. Is predicted to encode a protein with the following domains: Protein of unknown function (DUF713) and Protein of unknown function DUF713.
WBGene00044062	snb-6	-3.99911	4.07737e-05	N.A.	Predicted to enable SNAP receptor activity and syntaxin binding activity. Predicted to be involved in vesicle fusion. Predicted to be located in plasma membrane. Predicted to be part of SNARE complex.
WBGene00017216	F07F6.2	-3.95833	0.0417925	N.A.	Predicted to be located in membrane. Predicted to be integral component of membrane.
WBGene00017792	F25E5.16	-3.95538	0.0227766	N.A.	Enriched in head mesodermal cell\; hypodermis\; and neurons based on tiling array and RNA-seq studies. Is affected by several genes including daf-16\; daf-2\; and daf-12 based on microarray\; tiling array\; and RNA-seq studies. Is affected by five chemicals including Psoralens\; allantoin\; and metformin based on RNA-seq and microarray studies. Is predicted to encode a protein with the following …
WBGene00019950	clec-175	-3.89185	5.36821e-07	N.A.	Predicted to enable carbohydrate binding activity.
WBGene00014761	F46A8.11	-3.83723	0.0131045	N.A.	Enriched in intestine based on RNA-seq studies. Is affected by several genes including daf-16\; glp-1\; and daf-12 based on RNA-seq and microarray studies. Is affected by six chemicals including rotenone\; Cry5B\; and paraquat based on RNA-seq and microarray studies.
WBGene00011176	R09E10.6	-3.82091	2.78596e-30	R09E10.6 encodes a novel protein conserved amongst nematodes\; R09E10.6 expression is enriched in the germline and loss of R09E10.6 activity via RNAi results in germ cell abnormalities, including oogenesis defects and abnormal syncytial germ cell compartments, that lead to reduced fertility.	Enriched in AVK\; germ line\; hypodermis\; sperm\; and in male based on RNA-seq studies. Is affected by several genes including daf-16\; daf-2\; and age-1 based on microarray\; RNA-seq\; and studies. Is affected by thirty-one chemicals including Ethanol\; 1-methylnicotinamide\; and nicotinic acid based on RNA-seq and microarray studies.
WBGene00194700	B0025.5	-3.79187	1.14549e-21	N.A.	Predicted to be located in membrane. Predicted to be integral component of membrane.
WBGene00008623	spe-43	-3.782	0.000366729	N.A.	Predicted to be located in membrane. Predicted to be integral component of membrane.
WBGene00016613	best-9	-3.76296	0.000208593	N.A.	Predicted to enable chloride channel activity. Predicted to be involved in chloride transport. Predicted to be located in plasma membrane. Predicted to be integral component of membrane. Predicted to be part of chloride channel complex. Human ortholog(s) of this gene implicated in autosomal dominant vitreoretinochoroidopathy and retinal degeneration (multiple). Is an ortholog of human BEST1 (best…
WBGene00006624	try-6	-3.75369	0.00881599	N.A.	Predicted to enable serine-type endopeptidase activity. Predicted to be involved in proteolysis. Is an ortholog of human TMPRSS13 (transmembrane serine protease 13).
WBGene00014246	ZK1307.3	-3.74685	4.15545e-11	N.A.	Enriched in NSM\; OLL\; PVD\; and in male based on tiling array and RNA-seq studies. Is affected by several genes including daf-2\; daf-12\; and dpy-10 based on microarray\; tiling array\; and RNA-seq studies. Is affected by fourteen chemicals including methylmercuric chloride\; D-glucose\; and stavudine based on microarray and RNA-seq studies. Is predicted to encode a protein with the following …
WBGene00004963	spe-9	-3.73989	0.000223194	spe-9 encodes an EGF repeat-containing protein with a short intracellular domain\; SPE-9 is required autonomously in sperm for fertilization, and by homology, likely mediates an adhesive or signaling event necessary for proper oocyte fertilization\; spe-9 mRNA is detected solely in animals that are engaged in spermatogenesis\; in spermatids, SPE-9 is found at or near the cell surface\; following …	Predicted to enable signaling receptor binding activity. Involved in single fertilization. Located in several cellular components, including cell surface\; cytoplasm\; and pseudopodium. Expressed in sperm and spermatid. Human ortholog(s) of this gene implicated in Adams-Oliver syndrome and temporal arteritis. Is an ortholog of human DLL1 (delta like canonical Notch ligand 1) and DLL4 (delta like …
WBGene00021619	Y47D7A.6	-3.73155	0.0156623	N.A.	Enriched in NSM based on tiling array studies. Is affected by several genes including daf-2\; rrf-3\; and hsf-1 based on microarray\; tiling array\; and RNA-seq studies. Is affected by rotenone\; D-glucose\; and glycine based on RNA-seq studies.
WBGene00044474	F56D6.12	-3.72452	0.000561321	N.A.	Predicted to be located in membrane. Predicted to be integral component of membrane.
WBGene00013165	Y53F4B.19	-3.71425	1.80667e-13	N.A.	Predicted to be located in cytoskeleton.
WBGene00021620	Y47D7A.7	-3.70374	3.36644e-05	N.A.	Is affected by several genes including daf-2\; rrf-3\; and daf-12 based on microarray\; RNA-seq\; and studies. Is affected by eight chemicals including methylmercury hydroxide\; multi-walled carbon nanotube\; and D-glucose based on RNA-seq and microarray studies.
WBGene00019691	K12H6.12	-3.69919	0.0036558	N.A.	Expressed in ciliated neurons\; head muscle\; intestine\; and smooth muscle. Is predicted to encode a protein with the following domain: Zinc finger C2H2-type.
WBGene00008487	F01D4.3	-3.69417	0.000281132	N.A.	Enriched in AVK\; FLP\; germ line\; and in male based on microarray and RNA-seq studies. Is affected by several genes including eat-2\; clk-1\; and npr-1 based on microarray and RNA-seq studies. Is affected by five chemicals including hydrogen sulfide\; methylmercuric chloride\; and cholesterol based on microarray and RNA-seq studies.
WBGene00012905	Y46G5A.14	-3.68103	3.12847e-08	N.A.	Enriched in I5 neuron\; cholinergic neurons\; retrovesicular ganglion\; and in male based on tiling array\; RNA-seq\; and microarray studies. Is affected by several genes including daf-2\; hsf-1\; and eat-2 based on microarray\; tiling array\; and RNA-seq studies. Is affected by nine chemicals including methylmercuric chloride\; antimycin\; and Ag nanoparticles based on microarray and RNA-seq stu…
WBGene00002019	hsp-16.48	-3.65447	0.0302832	hsp-16.48 encodes a 16-kD heat shock protein (HSP) that is a member of the hsp16\/hsp20\/alphaB-crystallin (HSP16) family of heat shock proteins\; an hsp-16.48 reporter fusion, expressed broadly but most strongly in body muscle and hypodermis, is induced solely in response to heat shock or other environmental stresses\; expression is detectable in somatic tissues in post-gastrulation embryos, all…	Predicted to enable unfolded protein binding activity. Involved in determination of adult lifespan and response to heat. Expressed in several structures, including coelomocyte\; enteric muscle\; intestine\; nervous system\; and pharynx.
WBGene00016361	drd-10	-3.63842	0.00176145	N.A.	Enriched in body wall muscle cell based on tiling array studies. Is affected by several genes including daf-16\; daf-2\; and daf-12 based on tiling array\; RNA-seq\; and microarray studies. Is affected by twenty-two chemicals including Nitric Oxide\; rotenone\; and Tunicamycin based on RNA-seq and microarray studies.
WBGene00011844	T19C9.8	-3.63073	0.0164127	N.A.	Enriched in cholinergic neurons\; coelomocyte\; head mesodermal cell\; intestine\; and male-specific anatomical entity based on tiling array\; RNA-seq\; and microarray studies. Is affected by several genes including daf-16\; daf-2\; and glp-1 based on tiling array\; microarray\; and RNA-seq studies. Is affected by twenty-four chemicals including Heme\; tryptophan\; and methylmercury hydroxide bas…
WBGene00010335	F59F3.6	-3.60791	0.0348104	N.A.	Predicted to be involved in protein homooligomerization.
WBGene00018087	F36D4.1	-3.55766	0.000117318	N.A.	Enriched in germ line\; interneuron\; somatic nervous system\; and in male based on tiling array and RNA-seq studies. Is affected by several genes including daf-2\; daf-12\; and eat-2 based on tiling array\; microarray\; and RNA-seq studies. Is affected by twelve chemicals including methylmercuric chloride\; D-glucose\; and Zidovudine based on microarray and RNA-seq studies.
WBGene00010413	H25K10.4	-3.52215	0.0282026	N.A.	Enriched in hypodermis based on tiling array studies. Is affected by several genes including skn-1\; eat-2\; and tph-1 based on RNA-seq and microarray studies. Is affected by fourteen chemicals including 4-bromodiphenyl ether\; Alovudine\; and stavudine based on microarray and RNA-seq studies. Is predicted to encode a protein with the following domains: Domain of unknown function (DUF4440)\; Doma…
WBGene00016778	nep-3	-3.50536	0.000127639	C49D10.10 encodes a neprilysin\; neprilysins are thermolysin-like zinc metallopeptidases, found on the outer surface of animal cells, that negatively regulate small signalling peptides (e.g., enkephalin, tachykinin, insulin, and natriuretic peptides) by cleaving them\; C49D10.10 has no clear orthologs in other organisms.	Predicted to enable metalloendopeptidase activity. Predicted to be involved in protein processing. Predicted to be located in plasma membrane.
WBGene00015286	best-3	-3.50442	0.047337	C01B12.3 is orthologous to the human gene VITELLIFORM MACULAR DYSTROPHY PROTEIN (VMD2\; OMIM:153700), which when mutated leads to disease.	Predicted to enable chloride channel activity. Predicted to be involved in chloride transport. Predicted to be located in plasma membrane. Predicted to be integral component of membrane. Predicted to be part of chloride channel complex. Is an ortholog of human BEST3 (bestrophin 3).
WBGene00007224	C01G6.2	-3.48658	2.15317e-06	N.A.	Predicted to be located in membrane. Predicted to be integral component of membrane.
WBGene00011467	decr-1.3	-3.47338	2.54098e-06	N.A.	Predicted to enable 2,4-dienoyl-CoA reductase (NADPH) activity. Predicted to be involved in fatty acid beta-oxidation. Predicted to be located in mitochondrion. Is an ortholog of human DECR1 (2,4-dienoyl-CoA reductase 1).
WBGene00007986	C36F7.5	-3.47179	2.16871e-11	N.A.	Predicted to be located in membrane. Predicted to be integral component of membrane.
WBGene00018001	F33D11.2	-3.44385	3.4606e-05	N.A.	Enriched in germ line and in male based on RNA-seq studies. Is affected by several genes including daf-2\; hsf-1\; and eat-2 based on microarray and RNA-seq studies. Is affected by ten chemicals including Ethanol\; methylmercuric chloride\; and manganese chloride based on RNA-seq and microarray studies.
WBGene00001839	hdl-1	-3.41378	1.38343e-10	hdl-1 encodes a protein with similarity to aromatic amino acid and histidine decarboxylases\; sequence comparisons indicate that HDL-1 is much larger than typical aromatic amino acid decarboxylases, containing extended N- and C-terminal domains not found in other pyridoxal-5'-phosphate-dependent decarboxylases.	Predicted to enable carboxy-lyase activity. Predicted to be involved in cellular amino acid metabolic process and dopamine biosynthetic process. Predicted to be located in cytoplasm. Human ortholog(s) of this gene implicated in Gilles de la Tourette syndrome\; asthma\; and rhinitis. Is an ortholog of human HDC (histidine decarboxylase).
WBGene00010460	clec-142	-3.37703	4.15786e-05	N.A.	Predicted to enable carbohydrate binding activity.
WBGene00007525	C11G10.1	-3.34925	0.0455623	N.A.	Predicted to be located in membrane. Predicted to be integral component of membrane.
WBGene00013988	ZK512.10	-3.34897	0.00101979	N.A.	Enriched in amphid sheath cell based on RNA-seq studies. Is affected by several genes including daf-2\; eat-2\; and pgl-1 based on microarray\; tiling array\; RNA-seq\; and studies. Is affected by seven chemicals including methylmercuric chloride\; D-glucose\; and allantoin based on microarray and RNA-seq studies.
WBGene00017484	F15E6.3	-3.34769	0.000258619	N.A.	Enriched in intestine based on microarray studies. Is affected by several genes including daf-16\; daf-2\; and skn-1 based on microarray and RNA-seq studies. Is affected by twenty-five chemicals including 1-methylnicotinamide\; methylmercuric chloride\; and rotenone based on RNA-seq and microarray studies.
WBGene00016246	daf-37	-3.33915	7.0729e-06	daf-37 encodes a G-protein coupled receptor (GPCR) that belongs to the serpentine receptor class w (Srw) family of chemoreceptors\; daf-37 functions in dauer signaling, upstream of the daf-11\/guanylyl cyclase, daf-7\/TGF-beta, and daf-2\/insulin signaling pathways\; daf-37 specifically senses and binds to a ascaroside (ascr#2), ascarosides are the major small-molecule components of the dauer phe…	Enables ascr#2 binding activity\; protein heterodimerization activity\; and protein homodimerization activity. Involved in G protein-coupled receptor signaling pathway involved in dauer larval development and G protein-coupled receptor signaling pathway involved in social behavior. Located in non-motile cilium. Expressed in head neurons.
WBGene00009515	clec-170	-3.33087	0.0060419	N.A.	Predicted to enable carbohydrate binding activity.
WBGene00013192	Y54E2A.7	-3.32101	2.64672e-11	N.A.	Predicted to be located in membrane. Predicted to be integral component of membrane.
WBGene00019667	spe-49	-3.25355	7.53097e-05	N.A.	Predicted to be located in membrane. Predicted to be integral component of membrane. Expressed in sperm.
WBGene00010623	K07A12.5	-3.25214	4.86881e-15	N.A.	Enriched in AVA\; germ line\; intestine\; muscle cell\; and in male based on tiling array\; RNA-seq\; and microarray studies. Is affected by several genes including daf-2\; glp-1\; and skn-1 based on microarray and RNA-seq studies. Is affected by ten chemicals including Ethanol\; methylmercuric chloride\; and rotenone based on RNA-seq and microarray studies.
WBGene00016336	C33C12.4	-3.22307	7.59078e-06	N.A.	Predicted to be located in membrane. Predicted to be integral component of membrane.
WBGene00019356	K03B4.6	-3.21641	0.0241794	N.A.	Predicted to be located in membrane. Predicted to be integral component of membrane.
WBGene00011456	T05A1.5	-3.20269	0.0431878	N.A.	Predicted to enable transmembrane transporter activity. Predicted to be involved in transmembrane transport. Predicted to be located in membrane. Predicted to be integral component of membrane. Is an ortholog of several human genes including SLC22A11 (solute carrier family 22 member 11)\; SLC22A24 (solute carrier family 22 member 24)\; and SLC22A25 (solute carrier family 22 member 25).
WBGene00017552	nep-7	-3.19682	0.0116907	F18A12.3 encodes a neprilysin\; neprilysins are thermolysin-like zinc metallopeptidases, found on the outer surface of animal cells, that negatively regulate small signalling peptides (e.g., enkephalin, tachykinin, insulin, and natriuretic peptides) by cleaving them\; F18A12.3 has no clear orthologs in other organisms.	Enriched in male based on RNA-seq studies. Is affected by several genes including daf-16\; daf-2\; and eat-2 based on tiling array\; RNA-seq\; and microarray studies. Is affected by four chemicals including hydrogen sulfide\; Tunicamycin\; and multi-walled carbon nanotube based on microarray and RNA-seq studies.
WBGene00007998	C38C6.5	-3.18777	0.0308012	N.A.	Enriched in PLM and in male based on RNA-seq studies. Is affected by several genes including daf-2\; eat-2\; and npr-1 based on microarray\; tiling array\; and RNA-seq studies. Is affected by seven chemicals including methylmercuric chloride\; Tunicamycin\; and manganese chloride based on microarray and RNA-seq studies.
WBGene00009762	F46B3.9	-3.17524	0.0199697	N.A.	Is affected by several genes including daf-16\; daf-2\; and cyc-1 based on microarray and RNA-seq studies. Is affected by Ag nanoparticles and adsorbable organic bromine compound based on RNA-seq and microarray studies. Is predicted to encode a protein with the following domain: Follistatin-like, N-terminal.
WBGene00018358	erp-44.3	-3.17043	9.01623e-07	N.A.	Predicted to be located in membrane. Predicted to be integral component of membrane. Is an ortholog of human ERP44 (endoplasmic reticulum protein 44).
WBGene00018494	F46F5.2	-3.16291	0.0324847	N.A.	Enriched in male based on RNA-seq studies. Is affected by several genes including daf-2\; eat-2\; and sir-2.1 based on tiling array\; microarray\; and RNA-seq studies. Is affected by glycine\; Atrazine\; and allantoin based on RNA-seq and microarray studies.
WBGene00020043	R13A1.5	-3.16247	0.0425544	N.A.	Enriched in neurons and ventral nerve cord based on tiling array\; RNA-seq\; and microarray studies. Is affected by several genes including sir-2.1\; sek-1\; and pgl-1 based on microarray and RNA-seq studies. Is affected by nine chemicals including rotenone\; multi-walled carbon nanotube\; and D-glucose based on RNA-seq and microarray studies.
WBGene00019501	K07E12.2	-3.15841	7.70988e-09	N.A.	Enriched in male based on RNA-seq studies. Is affected by several genes including daf-2\; hsf-1\; and eat-2 based on microarray and RNA-seq studies. Is affected by nine chemicals including methylmercuric chloride\; Tunicamycin\; and multi-walled carbon nanotube based on microarray and RNA-seq studies.
WBGene00014247	ZK1307.4	-3.09542	2.62832e-09	N.A.	Enriched in NSM\; sperm\; and in male based on tiling array and RNA-seq studies. Is affected by several genes including daf-2\; age-1\; and daf-12 based on microarray\; tiling array\; RNA-seq\; and studies. Is affected by eighteen chemicals including methylmercuric chloride\; rotenone\; and D-glucose based on microarray and RNA-seq studies. Is predicted to encode a protein with the following doma…
WBGene00012282	W05E10.5	-3.064	0.041267	N.A.	Enriched in head mesodermal cell\; neurons\; and ventral nerve cord based on tiling array and RNA-seq studies. Is affected by several genes including daf-16\; eat-2\; and lin-39 based on RNA-seq and microarray studies. Is affected by six chemicals including tryptophan\; Psoralens\; and allantoin based on microarray and RNA-seq studies.
WBGene00019260	H34I24.1	-3.0438	5.65805e-05	N.A.	Enriched in AFD\; GABAergic neurons\; body wall muscle cell\; germ line\; and in male based on tiling array and RNA-seq studies. Is affected by several genes including daf-2\; age-1\; and eat-2 based on microarray and RNA-seq studies. Is affected by fourteen chemicals including Ethanol\; methylmercuric chloride\; and manganese chloride based on RNA-seq and microarray studies.
WBGene00008044	C40H1.9	-3.03677	0.043177	N.A.	Predicted to be involved in lipid metabolic process.
WBGene00009005	F21C3.6	-3.03359	8.10901e-06	N.A.	Enriched in germ line based on RNA-seq studies. Is affected by several genes including daf-2\; daf-12\; and hsf-1 based on tiling array\; microarray\; RNA-seq\; and studies. Is affected by six chemicals including methylmercuric chloride\; antimycin\; and paraquat based on microarray and RNA-seq studies.
WBGene00008313	C54G4.3	-3.03202	5.24418e-08	N.A.	Enriched in germ line and in male based on proteomic and RNA-seq studies. Is affected by several genes including daf-2\; rrf-3\; and daf-12 based on microarray\; tiling array\; RNA-seq\; and studies. Is affected by sixteen chemicals including methylmercuric chloride\; manganese chloride\; and D-glucose based on microarray and RNA-seq studies.
WBGene00021880	Y54G2A.15	-3.02119	4.53096e-06	N.A.	Enriched in amphid sheath cell\; seam cell\; and in male based on RNA-seq studies. Is affected by several genes including daf-2\; skn-1\; and dpy-10 based on microarray\; RNA-seq\; and studies. Is affected by twelve chemicals including methylmercuric chloride\; allantoin\; and Sirolimus based on microarray and RNA-seq studies.
WBGene00013457	paqr-3	-3.00765	0.0270832	N.A.	Predicted to enable signaling receptor activity. Predicted to be located in membrane. Predicted to be integral component of membrane. Expressed in excretory duct cell\; gonadal sheath cell\; rectal gland cell\; and vulva. Is an ortholog of human PAQR3 (progestin and adipoQ receptor family member 3).
WBGene00011748	T13F2.9	-2.99669	3.2393e-15	N.A.	Enriched in several structures, including cholinergic neurons\; coelomocyte\; intestine\; sperm\; and ventral nerve cord based on tiling array\; RNA-seq\; and microarray studies. Is affected by several genes including daf-2\; daf-12\; and hsf-1 based on microarray and RNA-seq studies. Is affected by twenty-one chemicals including hydrogen sulfide\; Ethanol\; and methylmercury hydroxide based on m…
WBGene00003707	nhr-117	-2.99458	0.0409898	N.A.	Predicted to enable DNA-binding transcription factor activity\; sequence-specific DNA binding activity\; and zinc ion binding activity. Predicted to be involved in regulation of transcription, DNA-templated. Predicted to be located in nucleus. Expressed in terminal bulb. Human ortholog(s) of this gene implicated in several diseases, including Alzheimer's disease\; cystic fibrosis\; fatty liver di…
WBGene00009502	F37A8.2	-2.98832	3.22248e-07	N.A.	Enriched in AVK\; germ line\; and in male based on RNA-seq studies. Is affected by several genes including daf-2\; age-1\; and eat-2 based on microarray\; tiling array\; RNA-seq\; and studies. Is affected by fourteen chemicals including methylmercuric chloride\; Tunicamycin\; and manganese chloride based on microarray and RNA-seq studies.
WBGene00015997	C18H7.7	-2.97154	2.85744e-07	N.A.	Enriched in male based on RNA-seq studies. Is affected by several genes including daf-2\; dpy-10\; and eat-2 based on microarray and RNA-seq studies. Is affected by fifteen chemicals including methylmercuric chloride\; manganese chloride\; and D-glucose based on microarray and RNA-seq studies.
WBGene00020370	T08H10.3	-2.94791	5.51397e-11	N.A.	Predicted to be located in membrane. Predicted to be integral component of membrane.
WBGene00004344	rgs-1	-2.93893	0.000891308	rgs-1 encodes a regulator of G protein signaling\; by homology, RGS-1 is predicted to function as a GTPase-activating protein for heterotrimeric G-protein alpha-subunits, and in vitro RGS-1 can stimulate the GTPase activity of purified GOA-1\; in vivo, rgs-1 appears to function redundantly with rgs-2 to regulate egg-laying behavior when animals are refed following starvation\; rgs-1 is expressed …	Enables GTPase activator activity. Involved in chemosensory behavior and sensory perception of bitter taste. Expressed in head\; neurons\; and tail. Is an ortholog of human RGS17 (regulator of G protein signaling 17) and RGS19 (regulator of G protein signaling 19).
WBGene00015422	C04E6.5	-2.93596	2.34348e-09	N.A.	Predicted to enable thiol-dependent deubiquitinase. Predicted to be involved in protein deubiquitination. Predicted to be located in cytoplasm.
WBGene00019174	H09G03.1	-2.92876	0.0300944	N.A.	Enriched in several structures, including amphid sheath cell\; excretory cell\; male distal tip cell\; neurons\; and somatic gonad precursor based on tiling array and RNA-seq studies. Is affected by several genes including daf-2\; rrf-3\; and eat-2 based on microarray and RNA-seq studies. Is affected by seven chemicals including multi-walled carbon nanotube\; Psoralens\; and allantoin based on RN…
WBGene00007288	C04A11.5	-2.92689	0.00462697	N.A.	Enriched in PLM\; excretory cell\; sensory neurons\; and somatic gonad precursor based on tiling array and RNA-seq studies. Is affected by several genes including daf-16\; daf-2\; and daf-12 based on microarray\; RNA-seq\; and studies. Is affected by seven chemicals including D-glucose\; stavudine\; and Sodium Chloride based on RNA-seq and microarray studies.
WBGene00044448	ZK783.6	-2.89572	0.00492579	N.A.	Enriched in male based on RNA-seq studies. Is affected by several genes including daf-2\; eat-2\; and clk-1 based on microarray and RNA-seq studies. Is affected by eight chemicals including hydrogen sulfide\; manganese chloride\; and multi-walled carbon nanotube based on microarray and RNA-seq studies.
WBGene00018199	F39E9.7	-2.88966	0.0236096	N.A.	Enriched in XXX cell\; head mesodermal cell\; intestine\; and pharynx based on microarray and RNA-seq studies. Is affected by several genes including daf-16\; rrf-3\; and daf-12 based on microarray\; tiling array\; and RNA-seq studies. Is affected by eight chemicals including rotenone\; Psoralens\; and allantoin based on RNA-seq and microarray studies.
WBGene00017672	F21F3.2	-2.85922	0.000441788	N.A.	Predicted to enable MAP kinase activity. Predicted to be involved in intracellular signal transduction. Predicted to be located in cytoplasm and nucleus.
WBGene00012671	Y39B6A.9	-2.83925	0.0090938	N.A.	Expressed in spicule protractor muscle and spicule retractor muscle. Is predicted to encode a protein with the following domain: Phosphorylation site.
WBGene00019431	K06A5.3	-2.83586	2.744e-08	N.A.	Predicted to be located in cytoskeleton.
WBGene00006056	sss-1	-2.83049	5.25599e-12	N.A.	Enriched in amphid sheath cell\; germ line\; intestine\; sperm\; and in male based on RNA-seq and microarray studies. Is affected by several genes including daf-16\; daf-2\; and daf-12 based on microarray\; RNA-seq\; and studies. Is affected by thirty chemicals including Ethanol\; methylmercury hydroxide\; and methylmercuric chloride based on RNA-seq and microarray studies.
WBGene00020401	T10B11.5	-2.78943	0.00756502	N.A.	Predicted to be located in membrane. Predicted to be integral component of membrane. Is an ortholog of human TMEM53 (transmembrane protein 53).
WBGene00012786	Y43C5B.3	-2.78471	5.06274e-06	N.A.	Predicted to enable branched-chain amino acid transmembrane transporter activity. Predicted to be involved in branched-chain amino acid catabolic process and branched-chain amino acid transport. Predicted to be located in membrane and mitochondrion. Predicted to be integral component of membrane. Is an ortholog of human SLC25A44 (solute carrier family 25 member 44).
WBGene00011414	T04A8.13	-2.76938	0.00436859	N.A.	Enriched in AVA\; DA neuron\; VA neuron\; intestine\; and in male based on tiling array\; RNA-seq\; and microarray studies. Is affected by several genes including daf-2\; rrf-3\; and eat-2 based on microarray and RNA-seq studies. Is affected by seven chemicals including Ethanol\; allantoin\; and Sirolimus based on RNA-seq and microarray studies.
WBGene00020381	T09B4.7	-2.7665	0.0123709	N.A.	Is affected by several genes including daf-16\; daf-2\; and daf-12 based on microarray and RNA-seq studies. Is affected by nine chemicals including Mercuric Chloride\; D-glucose\; and Rifampin based on microarray and RNA-seq studies.
WBGene00011961	T23G4.5	-2.73386	0.00100178	N.A.	Enriched in body wall muscle cell\; coelomocyte\; germline precursor cell\; and in male based on tiling array and RNA-seq studies. Is affected by several genes including let-60\; rrf-3\; and tph-1 based on microarray and RNA-seq studies. Is affected by six chemicals including Alovudine\; stavudine\; and Zidovudine based on RNA-seq and microarray studies. Is predicted to encode a protein with the …
WBGene00020371	oac-60	-2.7284	0.00174687	N.A.	Is affected by several genes including pgl-1\; csr-1\; and glh-1 based on microarray and RNA-seq studies. Is affected by Tunicamycin\; Ag nanoparticles\; and Atrazine based on microarray and RNA-seq studies.
WBGene00020675	T22B11.1	-2.72131	0.000151824	N.A.	Enriched in somatic gonad precursor and in male based on RNA-seq studies. Is affected by several genes including daf-16\; eat-2\; and sir-2.1 based on tiling array\; RNA-seq\; and microarray studies. Is affected by six chemicals including manganese chloride\; Psoralens\; and allantoin based on RNA-seq and microarray studies.
WBGene00016946	C55B7.10	-2.68152	0.000225439	N.A.	Predicted to enable protein serine\/threonine kinase activity. Predicted to be involved in peptidyl-serine phosphorylation. Predicted to be located in cytoplasm and nucleus.
WBGene00013713	Y106G6G.4	-2.6622	1.21263e-05	N.A.	Predicted to be located in membrane. Predicted to be integral component of membrane.
WBGene00020900	T28F2.1	-2.6435	0.0424194	N.A.	Predicted to enable galactoside 2-alpha-L-fucosyltransferase activity. Predicted to be involved in macromolecule glycosylation. Predicted to be located in membrane. Predicted to be integral component of membrane.
WBGene00185006	F59B2.15	-2.63767	0.0109233	N.A.	Enriched in male based on RNA-seq studies. Is affected by several genes including daf-2\; eat-2\; and clk-1 based on microarray and RNA-seq studies. Is affected by five chemicals including manganese chloride\; Rifampin\; and allantoin based on RNA-seq studies.
WBGene00008854	F15D3.4	-2.63236	0.000697599	N.A.	Predicted to enable serine-type endopeptidase inhibitor activity. Predicted to be involved in negative regulation of endopeptidase activity. Predicted to be located in extracellular space.
WBGene00009466	F36D1.7	-2.62469	0.00293753	N.A.	Enriched in GABAergic neurons\; excretory cell\; excretory gland cell\; intestine\; and neurons based on tiling array\; RNA-seq\; and microarray studies. Is affected by several genes including daf-16\; daf-2\; and let-60 based on microarray\; RNA-seq\; and studies. Is affected by thirteen chemicals including tryptophan\; rotenone\; and Psoralens based on microarray and RNA-seq studies.
WBGene00044015	K06A4.8	-2.62398	0.000127681	N.A.	Is affected by several genes including daf-2\; eat-2\; and clk-1 based on RNA-seq and microarray studies. Is affected by seven chemicals including manganese chloride\; allantoin\; and Sirolimus based on RNA-seq and microarray studies.
WBGene00016714	C46F2.1	-2.61779	0.00566549	N.A.	Enriched in intestine and neurons based on tiling array and RNA-seq studies. Is affected by several genes including daf-16\; daf-2\; and skn-1 based on microarray and RNA-seq studies. Is affected by seventeen chemicals including rotenone\; mianserin\; and bisphenol S based on RNA-seq and microarray studies.
WBGene00050912	F43E2.12	-2.59482	0.00493684	N.A.	Is affected by several genes including daf-2\; eat-2\; and sir-2.1 based on microarray and RNA-seq studies. Is affected by seven chemicals including manganese chloride\; Sodium Chloride\; and Psoralens based on RNA-seq and microarray studies.
WBGene00015172	B0410.3	-2.57117	0.00368744	N.A.	Predicted to be located in membrane. Predicted to be integral component of membrane.
WBGene00016360	C33G8.2	-2.56715	0.000728919	N.A.	Is affected by several genes including daf-16\; daf-2\; and glp-1 based on microarray\; tiling array\; RNA-seq\; and studies. Is affected by eighteen chemicals including Ethanol\; rotenone\; and manganese chloride based on RNA-seq and microarray studies.
WBGene00017050	D2024.1	-2.54958	0.0176198	N.A.	Predicted to enable protein serine\/threonine kinase activity. Predicted to be involved in peptidyl-serine phosphorylation. Predicted to be located in cytoplasm and nucleus.
WBGene00020418	T10E9.8	-2.54917	0.0486836	N.A.	Predicted to be located in membrane. Predicted to be integral component of membrane.
WBGene00017193	F07C3.2	-2.54056	0.047337	N.A.	Predicted to be located in membrane. Predicted to be integral component of membrane.
WBGene00011185	R10D12.1	-2.53728	0.0486912	N.A.	Predicted to enable transmembrane transporter activity. Predicted to be involved in transmembrane transport. Predicted to be located in membrane. Predicted to be integral component of membrane.
WBGene00017756	F23F12.12	-2.51643	0.00633091	N.A.	Enriched in AFD\; ASER\; and somatic gonad precursor based on RNA-seq studies. Is affected by several genes including daf-16\; daf-2\; and glp-1 based on microarray and RNA-seq studies. Is affected by twenty-five chemicals including hydrogen sulfide\; rotenone\; and Deoxyglucose based on microarray and RNA-seq studies. Is predicted to encode a protein with the following domain: Phosphorylation si…
WBGene00012174	W01B6.8	-2.51389	0.0134732	N.A.	Predicted to be located in membrane. Predicted to be integral component of membrane.
WBGene00018394	F43E2.6	-2.50672	0.0248632	N.A.	Enriched in germ line\; muscle cell\; neurons\; retrovesicular ganglion\; and ventral nerve cord based on tiling array\; RNA-seq\; and microarray studies. Is affected by several genes including daf-2\; skn-1\; and age-1 based on microarray\; RNA-seq\; and tiling array studies. Is affected by fifteen chemicals including Tunicamycin\; manganese chloride\; and Sodium Chloride based on microarray and…
WBGene00008910	F17C8.3	-2.48698	0.0365091	N.A.	Enriched in body wall muscle cell\; germ line\; and muscle cell based on proteomic\; tiling array\; and RNA-seq studies. Is affected by several genes including daf-2\; glp-1\; and skn-1 based on RNA-seq and microarray studies. Is affected by seven chemicals including Zidovudine\; Psoralens\; and allantoin based on RNA-seq studies.
WBGene00009747	F46A8.4	-2.4868	0.0121084	N.A.	Predicted to enable carbohydrate binding activity. Is an ortholog of human LGALSL (galectin like).
WBGene00015519	doxa-1	-2.47623	0.00413467	N.A.	Predicted to be involved in protein transport. Predicted to be located in membrane. Expressed in gonad\; hypodermis\; terminal bulb\; and vulva. Human ortholog(s) of this gene implicated in thyroid dyshormonogenesis 5. Is an ortholog of human DUOXA2 (dual oxidase maturation factor 2).
WBGene00022271	cpx-1	-2.46609	3.72938e-05	N.A.	Predicted to enable SNARE binding activity. Predicted to be involved in regulation of neurotransmitter secretion and synaptic vesicle exocytosis. Located in axon and synapse. Predicted to be part of SNARE complex. Expressed in head neurons\; motor neurons\; nervous system\; tail neurons\; and ventral cord neurons. Human ortholog(s) of this gene implicated in developmental and epileptic encephalop…
WBGene00016988	CD4.1	-2.46599	0.0484049	N.A.	Predicted to be located in membrane. Predicted to be integral component of membrane.
WBGene00195072	C16C8.22	-2.45194	0.000583289	N.A.	Enriched in male-specific anatomical entity and in male based on RNA-seq and microarray studies. Is affected by several genes including daf-2\; eat-2\; and sir-2.1 based on RNA-seq and microarray studies. Is affected by cholesterol and Progesterone based on RNA-seq and microarray studies.
WBGene00021335	spp-23	-2.44224	0.00119396	N.A.	Enriched in DA neuron\; VA neuron\; intestine\; and pharyngeal muscle cell based on tiling array\; RNA-seq\; and microarray studies. Is affected by several genes including daf-16\; daf-2\; and glp-1 based on RNA-seq\; tiling array\; and microarray studies. Is affected by nineteen chemicals including rotenone\; Tunicamycin\; and D-glucose based on RNA-seq and microarray studies. Is predicted to en…
WBGene00021623	Y47D7A.11	-2.43995	0.000109674	N.A.	Enriched in body wall muscle cell\; male-specific anatomical entity\; and in male based on tiling array\; RNA-seq\; and microarray studies. Is affected by several genes including rrf-3\; pmk-1\; and isp-1 based on RNA-seq and microarray studies. Is affected by eleven chemicals including hydrogen sulfide\; multi-walled carbon nanotube\; and allantoin based on microarray and RNA-seq studies.
WBGene00018336	F42A9.7	-2.43975	0.000120134	N.A.	Predicted to be located in cytoskeleton.
WBGene00016322	C32E8.4	-2.41223	0.000232393	N.A.	Enriched in amphid sheath cell\; germ line\; sperm\; and in male based on RNA-seq studies. Is affected by several genes including daf-2\; age-1\; and daf-12 based on microarray\; tiling array\; RNA-seq\; and studies. Is affected by twenty chemicals including Ethanol\; methylmercuric chloride\; and manganese chloride based on RNA-seq and microarray studies.
WBGene00009705	F44F4.10	-2.41044	0.0397721	F44F4.1 encodes a nematode-specific sperm protein probably required for a normally high ovulation rate\; F44F4.1 has no obvious non-nematode homologs, but does have a putative central coiled-coil domain, and is is paralogous to four other C. elegans proteins (B0207.11, F42G4.6, T08G11.2, and Y81G3A.1)\; F44F4.1(tm332) hermaphrodites show abnormal egg-laying, retaining significantly fewer eggs tha…	Enriched in germ line and in male based on proteomic and RNA-seq studies. Is affected by several genes including daf-2\; eat-2\; and sir-2.1 based on microarray and RNA-seq studies. Is affected by twelve chemicals including methylmercuric chloride\; manganese chloride\; and D-glucose based on microarray and RNA-seq studies.
WBGene00000971	dhs-7	-2.37545	0.00812664	N.A.	Predicted to enable oxidoreductase activity. Predicted to be involved in regulation of reactive oxygen species metabolic process. Predicted to be located in cytoplasm. Human ortholog(s) of this gene implicated in autosomal recessive spinocerebellar ataxia 12\; developmental and epileptic encephalopathy 28\; and esophagus squamous cell carcinoma. Is an ortholog of human WWOX (WW domain containing …
WBGene00008582	F08G5.3	-2.37503	0.0113851	N.A.	Enriched in head mesodermal cell\; muscle cell\; neurons\; and retrovesicular ganglion based on tiling array\; RNA-seq\; and microarray studies. Is affected by several genes including daf-2\; skn-1\; and daf-12 based on microarray and RNA-seq studies. Is affected by metformin\; Sirolimus\; and resveratrol based on RNA-seq and microarray studies.
WBGene00018615	F48G7.4	-2.36676	0.0158109	N.A.	Enriched in several structures, including coelomocyte\; excretory cell\; intestine\; neurons\; and ventral nerve cord based on microarray\; tiling array\; and RNA-seq studies. Is affected by several genes including eat-2\; sir-2.1\; and sek-1 based on RNA-seq and microarray studies. Is affected by six chemicals including Rifampin\; allantoin\; and Sirolimus based on RNA-seq and microarray studies…
WBGene00022071	Y67D8C.7	-2.36183	0.0231956	N.A.	Enriched in male-specific anatomical entity based on microarray studies. Is affected by several genes including rrf-3\; eat-2\; and hpl-2 based on tiling array\; microarray\; and RNA-seq studies. Is affected by multi-walled carbon nanotube\; cadmium\; and Sirolimus based on RNA-seq and microarray studies.
WBGene00010694	bgnt-1.5	-2.35393	0.0364091	N.A.	Predicted to enable transferase activity. Human ortholog(s) of this gene implicated in congenital muscular dystrophy-dystroglycanopathy type A13. Is an ortholog of human B4GAT1 (beta-1,4-glucuronyltransferase 1).
WBGene00008960	F19H6.5	-2.34987	0.0431292	N.A.	Enriched in male based on RNA-seq studies. Is affected by several genes including daf-2\; rrf-3\; and let-7 based on microarray\; tiling array\; and RNA-seq studies. Is affected by eight chemicals including methylmercuric chloride\; Tunicamycin\; and stavudine based on microarray and RNA-seq studies.
WBGene00012177	decr-1.2	-2.34971	0.00187365	N.A.	Predicted to enable 2,4-dienoyl-CoA reductase (NADPH) activity. Predicted to be involved in fatty acid beta-oxidation. Predicted to be located in mitochondrion. Is an ortholog of human DECR1 (2,4-dienoyl-CoA reductase 1).
WBGene00020861	T27E4.1	-2.34907	0.0141175	N.A.	Predicted to enable several functions, including calcium ion binding activity\; phospholipid binding activity\; and syntaxin binding activity. Predicted to be involved in calcium-ion regulated exocytosis\; cellular response to calcium ion\; and regulation of secretion by cell. Predicted to be located in exocytic vesicle and plasma membrane.
WBGene00013303	Y57G11C.5	-2.34372	2.26009e-06	N.A.	Predicted to enable serine-type endopeptidase inhibitor activity. Predicted to be involved in negative regulation of endopeptidase activity.
WBGene00012761	Y41C4A.18	-2.32675	0.00388205	N.A.	Predicted to be located in membrane. Predicted to be integral component of membrane.
WBGene00014259	ZK1320.11	-2.32507	0.0468921	N.A.	Predicted to be located in membrane. Predicted to be integral component of membrane.
WBGene00007354	C06A1.3	-2.32098	1.13009e-07	N.A.	Predicted to enable protein serine\/threonine phosphatase activity. Predicted to be involved in protein dephosphorylation. Predicted to be located in cytoplasm and nucleus.
WBGene00022008	Y59H11AM.4	-2.30934	0.00026529	N.A.	Enriched in amphid sheath cell\; head mesodermal cell\; and in male based on RNA-seq studies. Is affected by several genes including daf-2\; hsf-1\; and eat-2 based on microarray\; tiling array\; and RNA-seq studies. Is affected by six chemicals including methylmercuric chloride\; Tunicamycin\; and D-glucose based on microarray and RNA-seq studies.
WBGene00009475	F36F2.1	-2.30685	0.00268847	N.A.	Predicted to enable actin binding activity. Predicted to be involved in positive regulation of DNA-binding transcription factor activity\; positive regulation of Rho protein signal transduction\; and positive regulation of transcription by RNA polymerase II. Located in endoplasmic reticulum. Is an ortholog of human ABRA (actin binding Rho activating protein).
WBGene00009218	acs-20	-2.30526	0.00689542	acs-20 encodes a protein homologous to the mammalian FATP1 and FATP4 fatty acid transport proteins (FATP)\/very long chain fatty acid acyl-CoA synthetases\; acs-20 activity is required for proper cuticle development, specifically formation of a cuticle surface barrier that prevents penetration of small molecules\; acs-20 may affect cuticle development via its role in incorporation of very long ch…	Predicted to enable long-chain fatty acid transporter activity and long-chain fatty acid-CoA ligase activity. Predicted to be involved in triglyceride homeostasis. Located in intracellular membrane-bounded organelle. Expressed in anal depressor muscle\; anal sphincter muscle\; head\; hyp7 syncytium\; and seam cell. Human ortholog(s) of this gene implicated in obesity. Is an ortholog of human SLC2…
WBGene00010133	F55H12.2	-2.28626	0.0455623	N.A.	Enriched in PLM\; carbon dioxide sensory neurons\; coelomocyte\; germline precursor cell\; and intestine based on tiling array\; RNA-seq\; and microarray studies. Is affected by several genes including daf-16\; daf-2\; and skn-1 based on microarray\; tiling array\; RNA-seq\; and studies. Is affected by sixteen chemicals including diallyl trisulfide\; hydrogen sulfide\; and Ethanol based on microa…
WBGene00017822	clec-216	-2.26671	0.0257253	N.A.	Predicted to enable carbohydrate binding activity.
WBGene00007308	nsph-3.2	-2.26443	4.1699e-07	MFP2 paralog.	Enriched in amphid sheath cell\; germ line\; male-specific anatomical entity\; sperm\; and in male based on RNA-seq and microarray studies. Is affected by several genes including daf-2\; glp-1\; and age-1 based on microarray\; proteomic\; RNA-seq\; and studies. Is affected by thirty-seven chemicals including Ethanol\; methylmercury hydroxide\; and 1-methylnicotinamide based on RNA-seq and microar…
WBGene00021382	Y37F4.1	-2.26169	0.00735861	N.A.	Enriched in neurons and in male based on RNA-seq studies. Is affected by several genes including daf-16\; daf-2\; and hsf-1 based on tiling array\; RNA-seq\; microarray\; and studies. Is affected by nine chemicals including D-glucose\; Sodium Chloride\; and allantoin based on RNA-seq and microarray studies. Is predicted to encode a protein with the following domain: AH\/BAR domain superfamily.
WBGene00020802	btb-2	-2.25768	0.00113149	N.A.	Enriched in head mesodermal cell and in male based on RNA-seq studies. Is affected by several genes including daf-2\; age-1\; and hsf-1 based on microarray\; RNA-seq\; and tiling array studies. Is affected by ten chemicals including methylmercuric chloride\; Tunicamycin\; and manganese chloride based on microarray and RNA-seq studies. Is predicted to encode a protein with the following domains: B…
WBGene00021298	Y27F2A.6	-2.25028	0.0362568	N.A.	Predicted to be located in membrane. Predicted to be integral component of membrane.
WBGene00008802	acp-2	-2.24595	0.0446578	N.A.	Predicted to enable phosphatase activity. Predicted to be involved in dephosphorylation. Expressed in ALML\; ALMR\; PLML\; PLMR\; and spermatheca.
WBGene00000248	ben-1	-2.23942	2.91916e-11	N.A.	Predicted to enable GTP binding activity and structural molecule activity. Predicted to be a structural constituent of cytoskeleton. Involved in chemosensory behavior and oviposition. Predicted to be located in cytoplasm and microtubule. Expressed in coelomocyte\; epithelial cell\; muscle cell\; and nervous system. Human ortholog(s) of this gene implicated in several diseases, including complex c…
WBGene00019473	cyp-35A5	-2.23481	0.0421601	cyp-35A5 encodes one of over 80 C. elegans cytochrome P450s, NADPH-dependent monooxygenases that metabolize endogenous and exogenous compounds\; RT-PCR experiments indicate that cyp-35A5 mRNA is upregulated in response to treatment with xenobiotics, such as PCBs (polychlorinated biphenyls) or PAHs (polycyclic aromatic hydrocarbons)\; loss of cyp-35A\/C gene family activity in the presence of xeno…	Predicted to enable heme binding activity\; oxidoreductase activity, acting on paired donors, with incorporation or reduction of molecular oxygen, reduced flavin or flavoprotein as one donor, and incorporation of one atom of oxygen\; and steroid hydroxylase activity. Involved in response to xenobiotic stimulus. Predicted to be located in cytoplasm and intracellular membrane-bounded organelle. Exp…
WBGene00045305	ZC250.4	-2.1935	8.29533e-05	N.A.	Enriched in intestine\; rectal gland cell\; and sensory neurons based on tiling array and RNA-seq studies. Is affected by several genes including daf-2\; glp-1\; and rrf-3 based on RNA-seq and microarray studies. Is affected by thirteen chemicals including rotenone\; bisphenol S\; and 4-bromodiphenyl ether based on RNA-seq and microarray studies.
WBGene00009765	F46B3.14	-2.18891	0.047337	N.A.	Is affected by several genes including clk-1\; tph-1\; and csr-1 based on RNA-seq and microarray studies. Is affected by Diazinon and adsorbable organic bromine compound based on microarray studies. Is predicted to encode a protein with the following domain: Follistatin-like, N-terminal.
WBGene00012123	T28D6.3	-2.1799	0.0154765	N.A.	Enriched in hypodermis\; intestine\; and sensory neurons based on tiling array\; RNA-seq\; and microarray studies. Is affected by several genes including daf-16\; daf-2\; and glp-1 based on microarray\; RNA-seq\; and proteomic studies. Is affected by nineteen chemicals including methylmercuric chloride\; Mercuric Chloride\; and rotenone based on microarray and RNA-seq studies.
WBGene00007948	C35A5.4	-2.16756	0.00259544	N.A.	Predicted to be located in cytoskeleton.
WBGene00017490	pud-2.1	-2.16085	0.00304133	pud-2.1, along with pud-2.2, encodes a 17.4 kDa protein (CE16999) with unknown function that is seven-fold more abundant in glp-1 mutant hermaphrodites (which lack a germline) than in normal hermaphrodites\; in addition, the protein products of pud-2.1\/pud-2.2 are more abundant in daf-2 mutant vs. wild-type adults during a temperature shift from 15 to 25 degrees C\; pud-2.1(RNAi) animals have no…	Expressed in hypodermis and intestine. Is predicted to encode a protein with the following domains: Up-Regulated in long-lived daf-2 and Up-regulated in Daf-2.
WBGene00012334	W07G1.7	-2.1566	0.00387956	N.A.	Enriched in male based on RNA-seq studies. Is affected by several genes including daf-2\; daf-12\; and eat-2 based on microarray\; tiling array\; and RNA-seq studies. Is affected by seven chemicals including Zidovudine\; Psoralens\; and allantoin based on RNA-seq and microarray studies.
WBGene00022530	ZC155.2	-2.15262	0.0486836	N.A.	Predicted to enable DNA binding activity and protein heterodimerization activity. Predicted to be located in nucleus. Predicted to be part of nucleosome. Expressed in cholinergic neurons\; head neurons\; and tail neurons.
WBGene00016892	pgph-3	-2.15047	0.000130263	N.A.	Predicted to enable phosphatase activity. Predicted to be involved in dephosphorylation. Predicted to be located in cytoplasm. Is an ortholog of human PDXP (pyridoxal phosphatase) and PGP (phosphoglycolate phosphatase).
WBGene00008395	D1086.8	-2.14972	0.00599474	N.A.	Enriched in body wall muscle cell\; dopaminergic neurons\; hypodermis\; and somatic gonad precursor based on tiling array and RNA-seq studies. Is affected by several genes including daf-16\; daf-2\; and glp-1 based on tiling array\; microarray\; and RNA-seq studies. Is affected by six chemicals including rotenone\; allantoin\; and Sirolimus based on RNA-seq and microarray studies. Is predicted to…
WBGene00022412	Y102A11A.2	-2.14623	0.0278783	N.A.	Expressed in head and tail. Is predicted to encode a protein with the following domain: Phosphorylation site.
WBGene00021121	W09G12.7	-2.14289	0.00525905	N.A.	Enriched in OLL\; PVD\; and in male based on microarray and RNA-seq studies. Is affected by several genes including daf-2\; glp-1\; and skn-1 based on microarray\; RNA-seq\; tiling array\; proteomic\; and studies. Is affected by twenty chemicals including Nitric Oxide\; 1-methylnicotinamide\; and methylmercuric chloride based on RNA-seq and microarray studies. Is predicted to encode a protein wit…
WBGene00044244	F26D10.13	-2.14282	0.00171572	N.A.	Enriched in male based on RNA-seq studies. Is affected by several genes including rrf-3\; daf-12\; and eat-2 based on tiling array\; microarray\; and RNA-seq studies. Is affected by five chemicals including allantoin\; Sirolimus\; and metformin based on RNA-seq studies.
WBGene00008382	D1081.4	-2.13894	0.047337	N.A.	Predicted to enable GDP binding activity\; GTP binding activity\; and GTPase activity. Predicted to be involved in signal transduction. Predicted to be located in plasma membrane.
WBGene00019604	pgph-1	-2.13346	0.000206739	N.A.	Predicted to enable phosphatase activity. Predicted to be involved in dephosphorylation. Predicted to be located in cytoplasm. Is an ortholog of human PDXP (pyridoxal phosphatase) and PGP (phosphoglycolate phosphatase).
WBGene00014157	ZK930.7	-2.12367	0.0391324	N.A.	Enriched in male based on RNA-seq studies. Is affected by several genes including let-60\; eat-2\; and sir-2.1 based on microarray and RNA-seq studies. Is affected by seven chemicals including methylmercuric chloride\; Rifampin\; and antimycin based on microarray and RNA-seq studies.
WBGene00013158	Y53F4B.11	-2.11816	0.0212534	N.A.	Enriched in sperm and in male based on RNA-seq studies. Is affected by several genes including daf-2\; glp-1\; and skn-1 based on microarray\; RNA-seq\; tiling array\; and studies. Is affected by eighteen chemicals including Ethanol\; nicotinic acid\; and methylmercuric chloride based on RNA-seq and microarray studies.
WBGene00012913	Y46G5A.23	-2.10651	0.0090938	N.A.	Is affected by isp-1\; eat-2\; and nhl-2 based on microarray and RNA-seq studies. Is affected by eight chemicals including Zidovudine\; allantoin\; and Sirolimus based on RNA-seq and microarray studies.
WBGene00022140	Y71G12A.4	-2.10029	0.00901663	N.A.	Predicted to enable palmitoyl-(protein) hydrolase activity. Predicted to be involved in protein depalmitoylation. Predicted to be located in endosome membrane and plasma membrane.
WBGene00044901	Y41G9A.10	-2.09501	0.0119892	N.A.	Enriched in dopaminergic neurons\; excretory cell\; and hypodermis based on tiling array studies. Is affected by several genes including daf-2\; daf-12\; and eat-2 based on tiling array\; RNA-seq\; microarray\; and studies. Is affected by twelve chemicals including rotenone\; Tunicamycin\; and juglone based on RNA-seq and microarray studies.
WBGene00009948	F52H3.6	-2.08853	0.000115858	N.A.	Predicted to enable protein serine\/threonine phosphatase activity. Predicted to be involved in protein dephosphorylation. Predicted to be located in cytoplasm and nucleus.
WBGene00001758	gst-10	-2.08361	0.00909419	gst-10 encodes a glutathione S-transferase with similarity to the pi class of human glutathione S-transferases\; GST-10 catalyzes the conjugation of glutathione to 4-hydroxynonenal in vitro.	Enables glutathione transferase activity. Involved in several processes, including determination of adult lifespan\; heat acclimation\; and response to UV-C. Predicted to be located in cytosol. Expressed in head and tail. Used to study obesity. Human ortholog(s) of this gene implicated in several diseases, including Alzheimer's disease\; autoimmune disease (multiple)\; carcinoma (multiple)\; and …
WBGene00017500	pud-2.2	-2.07597	0.00402411	pud-2.2, along with pud-2.1, encodes a 17.4 kDa protein (CE16999) with unknown function that is seven-fold more abundant in glp-1 mutant hermaphrodites (which lack a germline) than in normal hermaphrodites\; in addition, the protein products of PUD-2.2\/PUD-2.1 are more abundant in daf-2 mutant vs. wild-type adults during a temperature shift from 15 to 25 degrees C\; pud-2.2(RNAi) animals have no…	Expressed in hypodermis. Is predicted to encode a protein with the following domains: Up-Regulated in long-lived daf-2 and Up-regulated in Daf-2.
WBGene00018258	F41B4.2	-2.06331	0.0226233	N.A.	Enriched in head mesodermal cell\; neurons\; and ventral nerve cord based on tiling array\; RNA-seq\; and microarray studies. Is affected by several genes including daf-16\; daf-2\; and dpy-10 based on RNA-seq\; microarray\; and studies. Is affected by nine chemicals including rotenone\; D-glucose\; and Psoralens based on RNA-seq and microarray studies. Is predicted to encode a protein with the f…
WBGene00007384	swt-3	-2.06103	0.030788	N.A.	Predicted to enable sugar transmembrane transporter activity. Predicted to be involved in carbohydrate transport. Predicted to be integral component of membrane. Expressed in Z1\; Z4\; and spermatheca. Is an ortholog of human SLC50A1 (solute carrier family 50 member 1).
WBGene00015516	C06A8.6	-2.05368	0.000106945	N.A.	Predicted to be located in cytoplasm. Is an ortholog of human PPP1R7 (protein phosphatase 1 regulatory subunit 7).
WBGene00007117	spe-42	-2.04155	0.0330601	spe-42 encodes a novel sperm-specific seven-pass transmembrane protein with many metazoan homologs\; SPE-42 has two functional domains, the DC-STAMP (dendritic cell-specific transmembrane protein) which is known to play a role in cell-cell fusion and the C4C4-type RING finger\; the presumed Drosophila spe-42 orthologous gene, sneaky, is involved in sperm plasma membrane breakdown after sperm entr…	Involved in single fertilization. Predicted to be located in membrane. Predicted to be integral component of membrane. Expressed in sperm. Is an ortholog of human DCST2 (DC-STAMP domain containing 2).
WBGene00007652	C17G1.5	-2.03919	0.0163797	N.A.	Enriched in excretory cell\; germ line\; intestine\; neurons\; and somatic gonad precursor based on Chronogram\; tiling array\; and RNA-seq studies. Is affected by several genes including eat-2\; sek-1\; and pgl-1 based on RNA-seq and microarray studies. Is affected by nine chemicals including 1-methylnicotinamide\; stavudine\; and Zidovudine based on RNA-seq and microarray studies.
WBGene00010563	K04G2.4	-2.03485	1.26279e-07	N.A.	Enriched in germ line\; intestine\; and in male based on RNA-seq studies. Is affected by several genes including daf-2\; age-1\; and dpy-10 based on microarray\; RNA-seq\; and studies. Is affected by nineteen chemicals including Ethanol\; methylmercuric chloride\; and Sodium Chloride based on RNA-seq and microarray studies.
WBGene00018332	F42A9.3	-2.03436	0.043177	N.A.	Predicted to be located in membrane. Predicted to be integral component of membrane.
WBGene00000286	cal-2	-2.03246	0.00821428	cal-2 encodes a calmodulin homolog required for embryonic development or viability\; CAL-2 is closely similar to its paralogs CAL-1, CAL-3, CAL-4 and CMD-1.	Predicted to enable calcium ion binding activity and enzyme regulator activity. Predicted to be involved in regulation of catalytic activity. Expressed in head neurons\; hypodermis\; and tail neurons.
WBGene00023490	F36A2.14	-2.02703	6.42968e-05	N.A.	Enriched in arcade cell\; germ line\; pharyngeal-intestinal valve cell\; and in male based on RNA-seq studies. Is affected by several genes including daf-16\; daf-2\; and glp-1 based on microarray\; RNA-seq\; and studies. Is affected by nineteen chemicals including nicotinic acid\; Tunicamycin\; and manganese chloride based on RNA-seq and microarray studies.
WBGene00021428	Y38F2AR.10	-2.02046	0.00525905	N.A.	Predicted to enable FFAT motif binding activity. Predicted to be involved in endoplasmic reticulum membrane organization and endoplasmic reticulum-plasma membrane tethering. Predicted to be located in endoplasmic reticulum membrane and plasma membrane.
WBGene00044307	F58F9.9	-2.01866	0.0120448	N.A.	Enriched in male based on RNA-seq studies. Is affected by rsr-2 based on tiling array studies.
WBGene00007320	C05B5.2	-2.01256	0.000109288	N.A.	Predicted to be located in membrane. Predicted to be integral component of membrane.
WBGene00006625	try-7	-2.00637	0.0236096	N.A.	Predicted to enable serine-type endopeptidase activity. Predicted to be involved in proteolysis. Is an ortholog of human TMPRSS13 (transmembrane serine protease 13).
WBGene00020136	nlp-45	-2.00448	0.00252816	N.A.	Predicted to be involved in neuropeptide signaling pathway.
WBGene00017501	pud-3	-1.98732	0.0244728	N.A.	Expressed in head\; hyp7 syncytium\; pm3\; and rectal gland cell. Is predicted to encode a protein with the following domains: Up-Regulated in long-lived daf-2 and Up-regulated in Daf-2.
WBGene00017525	F16G10.10	-1.98628	0.0017808	N.A.	Enriched in pharynx and in male based on RNA-seq studies. Is affected by several genes including rrf-3\; sir-2.1\; and tph-1 based on tiling array\; RNA-seq\; and microarray studies. Is affected by five chemicals including Zidovudine\; allantoin\; and Sirolimus based on RNA-seq studies. Is predicted to encode a protein with the following domains: TRA-1 regulated protein R03H10.4 and TRA-1 regulat…
WBGene00007794	C28D4.7	-1.98546	0.000187097	N.A.	Enriched in germ line and in male based on RNA-seq studies. Is affected by several genes including daf-2\; dpy-10\; and hsf-1 based on microarray\; RNA-seq\; and tiling array studies. Is affected by twenty-three chemicals including Ethanol\; methylmercuric chloride\; and D-glucose based on RNA-seq and microarray studies. Is predicted to encode a protein with the following domains: Protein of unkn…
WBGene00020019	R12B2.3	-1.97922	0.0146248	N.A.	Enriched in AWB\; RIM\; germ line\; interneuron\; and in male based on RNA-seq studies. Is affected by several genes including daf-16\; daf-2\; and age-1 based on microarray\; RNA-seq\; and studies. Is affected by fourteen chemicals including methylmercuric chloride\; manganese chloride\; and metformin based on microarray and RNA-seq studies.
WBGene00044364	nspf-1	-1.97852	0.00638857	N.A.	Enriched in male based on RNA-seq studies. Is affected by several genes including daf-2\; eat-2\; and lin-39 based on RNA-seq\; tiling array\; and microarray studies. Is affected by four chemicals including Psoralens\; allantoin\; and Sirolimus based on RNA-seq studies.
WBGene00012741	Y40H4A.2	-1.97589	0.00631198	N.A.	Predicted to enable protein serine\/threonine phosphatase activity. Predicted to be involved in protein dephosphorylation. Predicted to be located in cytoplasm and nucleus.
WBGene00019135	math-32	-1.97456	0.0218357	N.A.	Enriched in NSM\; body wall muscle cell\; germ line\; and hypodermis based on tiling array and RNA-seq studies. Is affected by several genes including daf-2\; hsf-1\; and eat-2 based on tiling array\; microarray\; and RNA-seq studies. Is affected by five chemicals including hydrogen sulfide\; methylmercuric chloride\; and Hydrolyzable Tannins based on microarray studies.
WBGene00018298	nlp-50	-1.97238	0.0273163	N.A.	Predicted to be involved in neuropeptide signaling pathway.
WBGene00003767	nlp-29	-1.97004	0.0146694	nlp-29 encodes an antimicrobial, neuropeptide-like protein\; nlp-29 appears to play a role in innate immunity, as its expression in the epidermis is strongly induced following fungal infection\; nlp-29 expression is also induced following physical injury and osmotic stress\; nlp-29 expression following fungal infection or physical wounding is regulated by a TIR-1, (Toll-interleukin 1 receptor (TI…	Predicted to enable neuropeptide receptor binding activity. Predicted to be involved in defense response to other organism\; killing of cells of other organism\; and neuropeptide signaling pathway. Predicted to be located in extracellular space. Expressed in hyp7 syncytium\; hypodermis\; and intestine.
WBGene00020986	W03D8.3	-1.96848	0.0186736	N.A.	Predicted to be located in membrane. Predicted to be integral component of membrane.
WBGene00015167	B0403.3	-1.96535	0.0171492	N.A.	Predicted to be located in extracellular region.
WBGene00013817	Y116F11A.3	-1.96417	0.00839922	N.A.	Enriched in AVK based on RNA-seq studies. Is affected by several genes including daf-12\; cat-2\; and mex-3 based on tiling array\; microarray\; and RNA-seq studies. Is affected by four chemicals including allantoin\; Sirolimus\; and Atrazine based on RNA-seq and microarray studies.
WBGene00016942	C55B7.3	-1.96197	5.79698e-05	N.A.	Predicted to enable protein tyrosine phosphatase activity. Predicted to be involved in peptidyl-tyrosine dephosphorylation. Is an ortholog of human PTPN20 (protein tyrosine phosphatase non-receptor type 20).
WBGene00195182	C17G10.10	-1.95824	0.0492911	N.A.	Enriched in intestine and in male based on RNA-seq and microarray studies. Is affected by several genes including sir-2.1\; hpl-2\; and dpy-21 based on RNA-seq and microarray studies. Is affected by six chemicals including multi-walled carbon nanotube\; allantoin\; and Sirolimus based on RNA-seq studies.
WBGene00018119	F36H12.3	-1.94869	0.013451	N.A.	Predicted to be located in cytoskeleton.
WBGene00017851	F27C1.1	-1.94148	0.000130263	N.A.	Enriched in AFD\; amphid sheath cell\; germ line\; and sperm based on RNA-seq studies. Is affected by several genes including daf-2\; age-1\; and daf-12 based on microarray\; tiling array\; RNA-seq\; and studies. Is affected by thirty chemicals including Ethanol\; 1-methylnicotinamide\; and nicotinic acid based on RNA-seq and microarray studies.
WBGene00008255	C51E3.10	-1.93944	0.0429776	N.A.	Predicted to be located in membrane. Predicted to be integral component of membrane.
WBGene00013073	hmit-1.1	-1.93679	0.0132862	hmit-1.1 encodes one of three C. elegans proton (H+)-dependent myo-inositol transporters\; loss of hmit-1.1 activity via large-scale RNAi result in no obvious abnormalities but by homology, HMIT-1.1 is predicted to function as a plasma membrane protein required for the regulated uptake of myo-inositol and thus potentially for regulation of cell signaling and intracellular osmolarity.	Predicted to enable myo-inositol:proton symporter activity. Predicted to be involved in myo-inositol transport and transmembrane transport. Located in apical plasma membrane. Expressed in intestinal cell. Is an ortholog of human SLC2A13 (solute carrier family 2 member 13).
WBGene00009646	F42H11.1	-1.93334	0.00513958	N.A.	Predicted to be located in membrane. Predicted to be integral component of membrane.
WBGene00008341	ttr-44	-1.93048	0.000660319	N.A.	Predicted to be located in cell surface and extracellular region.
WBGene00011466	T05C12.1	-1.93034	0.000116341	N.A.	Predicted to enable protein serine\/threonine kinase activity. Predicted to be involved in peptidyl-serine phosphorylation. Predicted to be located in cytoplasm and nucleus.
WBGene00012475	Y18D10A.2	-1.92731	0.00178354	N.A.	Predicted to enable oxidoreductase activity. Is an ortholog of human IFI30 (IFI30 lysosomal thiol reductase).
WBGene00044365	nspf-2	-1.92639	0.0102177	N.A.	Enriched in male based on RNA-seq studies. Is affected by several genes including rrf-3\; eat-2\; and clk-1 based on microarray and RNA-seq studies. Is affected by five chemicals including Zidovudine\; Psoralens\; and allantoin based on RNA-seq studies.
WBGene00009457	F36A2.10	-1.92364	0.000400206	N.A.	Enriched in several structures, including amphid sheath cell\; germ line\; hypodermis\; somatic gonad precursor\; and sperm based on RNA-seq studies. Is affected by several genes including daf-2\; age-1\; and dpy-10 based on microarray\; RNA-seq\; and studies. Is affected by twenty-one chemicals including methylmercury hydroxide\; nicotinic acid\; and methylmercuric chloride based on RNA-seq and …
WBGene00013072	Y51A2D.1	-1.92087	0.0128051	N.A.	Predicted to enable cysteine-type endopeptidase activity. Predicted to be involved in proteolysis involved in cellular protein catabolic process. Predicted to be located in extracellular space and lysosome. Human ortholog(s) of this gene implicated in several diseases, including Alzheimer's disease\; Down syndrome\; Papillon-Lefevre disease\; and cerebrovascular disease (multiple). Is an ortholog…
WBGene00002021	hsp-17	-1.90694	0.0107583	hsp-17 encodes a heat shock protein that is a member of the hsp16\/hsp20\/alpha-crystallin family of heat shock proteins\; by homology, HSP-17 is predicted to function as a molecular chaperone that protects cells from heat-induced protein aggregation and denaturation.	Expressed in excretory cell. Human ortholog(s) of this gene implicated in several diseases, including Charcot-Marie-Tooth disease axonal type 2F\; cataract 16 multiple types\; and myofibrillar myopathy (multiple). Human HSPB1 enables several functions, including protein folding chaperone\; protein homodimerization activity\; and protein kinase binding activity. Is predicted to encode a protein wi…
WBGene00008077	oac-8	-1.88813	0.0147031	N.A.	Predicted to enable acyltransferase activity, transferring groups other than amino-acyl groups. Predicted to be involved in cellular polysaccharide biosynthetic process. Predicted to be located in membrane.
WBGene00022260	Y73C8B.3	-1.88663	0.000393201	N.A.	Enriched in PLM and somatic gonad precursor based on RNA-seq studies. Is affected by several genes including daf-12\; dpy-10\; and hsf-1 based on microarray\; RNA-seq\; and tiling array studies. Is affected by fifteen chemicals including 1-methylnicotinamide\; rotenone\; and 4-bromodiphenyl ether based on RNA-seq and microarray studies. Is predicted to encode a protein with the following domains:…
WBGene00007056	crn-7	-1.86922	0.0140934	N.A.	Enables deoxyribonuclease II activity. Involved in apoptotic DNA fragmentation. Acts upstream of or within with a positive effect on negative regulation of antimicrobial peptide production. Is an ortholog of human DNASE2 (deoxyribonuclease 2, lysosomal).
WBGene00044159	F26C11.4	-1.86011	0.0195108	N.A.	Enriched in male based on RNA-seq studies. Is affected by several genes including daf-2\; tph-1\; and hpl-2 based on RNA-seq and microarray studies. Is affected by eight chemicals including Alovudine\; stavudine\; and Zidovudine based on RNA-seq studies.
WBGene00013934	ZK131.11	-1.85949	3.61499e-05	N.A.	Enriched in head mesodermal cell\; muscle cell\; and neurons based on microarray\; tiling array\; and RNA-seq studies. Is affected by several genes including daf-16\; daf-2\; and hsf-1 based on microarray and RNA-seq studies. Is affected by thirteen chemicals including Cry5B\; stavudine\; and Psoralens based on RNA-seq and microarray studies. Is predicted to encode a protein with the following do…
WBGene00017499	pud-1.1	-1.84123	0.0268919	pud-1.1, along with pud-1.2, encodes a protein (CE25224) of unknown function\; the PUD-1.1\/PUD-1.2 proteins are present at significantly higher levels in daf-2 mutant vs. wild-type adults during a temperature shift from 15 to 25 degrees C\; pud-1.1(RNAi) animals have no obvious mutant phenotype (i. e., they have no obvious defect in fertility or germline maintenance)\; the PUD-1.1\/PUD-1.2 prote…	Expressed in hypodermis and intestine. Is predicted to encode a protein with the following domains: Up-Regulated in long-lived daf-2 and Up-regulated in Daf-2.
WBGene00044377	Y49F6B.13	-1.8336	0.00351053	N.A.	Enriched in male based on RNA-seq studies. Is affected by several genes including rrf-3\; eat-2\; and tph-1 based on RNA-seq and microarray studies. Is affected by seven chemicals including Alovudine\; stavudine\; and allantoin based on RNA-seq studies.
WBGene00018865	F55A12.6	-1.82803	0.0282026	N.A.	Is affected by several genes including clk-1\; sek-1\; and dpy-7 based on RNA-seq and microarray studies. Is affected by nine chemicals including Mercuric Chloride\; Psoralens\; and allantoin based on microarray and RNA-seq studies.
WBGene00010301	F59A1.16	-1.82511	0.0332732	N.A.	Enriched in male based on RNA-seq studies. Is affected by several genes including clk-1\; tph-1\; and cat-2 based on tiling array\; microarray\; and RNA-seq studies.
WBGene00014140	ZK899.1	-1.81551	0.0262471	N.A.	Enriched in hypodermis\; intestine\; muscle cell\; and neurons based on tiling array\; RNA-seq\; and microarray studies. Is affected by several genes including daf-2\; daf-12\; and eat-2 based on microarray\; tiling array\; and RNA-seq studies. Is affected by eleven chemicals including stavudine\; Sodium Chloride\; and Psoralens based on RNA-seq and microarray studies. Is predicted to encode a pr…
WBGene00011105	R07E3.4	-1.81495	0.00966532	N.A.	Predicted to enable ATP:ADP antiporter activity. Predicted to be involved in mitochondrial ADP transmembrane transport and mitochondrial ATP transmembrane transport. Predicted to be located in mitochondrial inner membrane. Predicted to be integral component of membrane. Is an ortholog of human SLC25A31 (solute carrier family 25 member 31).
WBGene00017112	E03H12.5	-1.81422	0.000790323	N.A.	Enriched in AVE\; germ line\; sensory neurons\; sperm\; and in male based on proteomic\; tiling array\; and RNA-seq studies. Is affected by several genes including daf-16\; daf-2\; and age-1 based on microarray\; RNA-seq\; tiling array\; and studies. Is affected by twenty-five chemicals including Ethanol\; methylmercury hydroxide\; and nicotinic acid based on RNA-seq and microarray studies.
WBGene00018651	F49F1.11	-1.80907	0.0183231	N.A.	Predicted to enable carbohydrate binding activity. Is an ortholog of human LGALSL (galectin like).
WBGene00019531	scrm-5	-1.80372	0.013285	scrm-5 encodes a putative phospholipid scramblase homologous to humanPLSCR1-5, and paralogous to other C. elegans SCRMs (e.g., SCRM-1)\;scrm-5(RNAi) animals have no obvious phenotype.	Predicted to enable phospholipid scramblase activity. Predicted to be involved in plasma membrane phospholipid scrambling. Predicted to be located in plasma membrane. Is an ortholog of several human genes including PLSCR2 (phospholipid scramblase 2)\; PLSCR3 (phospholipid scramblase 3)\; and PLSCR4 (phospholipid scramblase 4).
WBGene00016420	C34G6.3	-1.80324	0.000616517	N.A.	Enriched in germ line and in male based on RNA-seq studies. Is affected by several genes including daf-2\; age-1\; and dpy-10 based on microarray and RNA-seq studies. Is affected by nineteen chemicals including Ethanol\; methylmercuric chloride\; and Tunicamycin based on RNA-seq and microarray studies.
WBGene00194674	F23D12.11	-1.8026	0.0407658	N.A.	Enriched in excretory cell based on RNA-seq studies. Is affected by several genes including daf-16\; daf-2\; and skn-1 based on proteomic\; RNA-seq\; microarray\; and studies. Is affected by twenty chemicals including Ethanol\; rotenone\; and manganese chloride based on RNA-seq and microarray studies.
WBGene00016956	C55C3.6	-1.80135	0.00779934	N.A.	Predicted to be located in membrane. Predicted to be integral component of membrane.
WBGene00022032	Y65B4A.9	-1.78703	0.00758713	N.A.	Predicted to enable protein serine\/threonine kinase activity. Predicted to be involved in peptidyl-serine phosphorylation. Predicted to be located in cytoplasm and nucleus.
WBGene00007353	txt-13	-1.77511	0.0358935	N.A.	Predicted to be located in membrane. Predicted to be integral component of membrane.
WBGene00003748	nlp-10	-1.77502	0.0416809	nlp-10 encodes four predicted neuropeptide-like proteins\; nlp-10 is part of a GGxY neuropeptide family that has members in several other nematode species\; nlp-10 is expressed in a variety of neurons, including ASK, ADL, CAN, two lateral neurons, two anterior pharyngeal neurons, one tail neuron, and one male tail neuron\; as loss of nlp-10 activity via large-scale RNAi screens does not result in…	Predicted to be involved in neuropeptide signaling pathway. Expressed in lateral ganglion\; neurons\; and in male.
WBGene00011290	R102.3	-1.77448	0.0302832	N.A.	Enriched in germ line and in male based on RNA-seq studies. Is affected by several genes including eat-2\; npr-1\; and pgl-1 based on microarray\; RNA-seq\; and tiling array studies. Is affected by eight chemicals including methylmercuric chloride\; manganese chloride\; and D-glucose based on microarray and RNA-seq studies.
WBGene00013647	Y105C5B.5	-1.77188	0.0131045	N.A.	Enriched in cephalic sheath cell\; excretory cell\; and excretory gland cell based on tiling array and RNA-seq studies. Is affected by several genes including daf-2\; hsf-1\; and let-7 based on RNA-seq\; proteomic\; tiling array\; and microarray studies. Is affected by sixteen chemicals including methylmercuric chloride\; rotenone\; and manganese chloride based on microarray and RNA-seq studies. …
WBGene00020179	T02H6.9	-1.77148	0.00566106	N.A.	Predicted to be located in extracellular space. Is an ortholog of human VMO1 (vitelline membrane outer layer 1 homolog).
WBGene00022497	Y119D3B.21	-1.77035	0.0314864	N.A.	Enriched in several structures, including head mesodermal cell\; neurons\; pharyngeal muscle cell\; rectal gland cell\; and retrovesicular ganglion based on SAGE\; tiling array\; RNA-seq\; and microarray studies. Is affected by several genes including daf-16\; daf-2\; and hsf-1 based on microarray\; RNA-seq\; tiling array\; and studies. Is affected by seventeen chemicals including 1-methylnicotin…
WBGene00006057	sss-2	-1.76905	0.0090938	N.A.	Enriched in germ line\; intestine\; and in male based on RNA-seq and microarray studies. Is affected by several genes including daf-2\; daf-12\; and dpy-10 based on microarray\; RNA-seq\; and studies. Is affected by thirty-one chemicals including hydrogen sulfide\; Ethanol\; and methylmercury hydroxide based on microarray and RNA-seq studies.
WBGene00013834	clec-261	-1.76472	0.0204748	N.A.	Predicted to enable carbohydrate binding activity.
WBGene00018465	F45E1.4	-1.76416	0.00465745	N.A.	Predicted to enable phosphoglycolate phosphatase activity. Predicted to be involved in DNA repair and dephosphorylation. Predicted to be located in cytosol.
WBGene00007198	B0513.6	-1.76404	0.0450932	N.A.	Enriched in germ line and sensory neurons based on RNA-seq studies. Is affected by several genes including eat-2\; clk-1\; and pgl-1 based on tiling array\; microarray\; and RNA-seq studies. Is affected by eight chemicals including multi-walled carbon nanotube\; Sodium Chloride\; and Psoralens based on RNA-seq and microarray studies.
WBGene00007792	C28D4.4	-1.75328	0.0479829	N.A.	Enriched in germ line and in male based on RNA-seq studies. Is affected by several genes including daf-2\; dpy-10\; and hsf-1 based on proteomic\; microarray\; RNA-seq\; and tiling array studies. Is affected by twenty chemicals including Ethanol\; methylmercuric chloride\; and multi-walled carbon nanotube based on RNA-seq and microarray studies. Is predicted to encode a protein with the following…
WBGene00021236	pud-1.2	-1.75194	0.0379028	PUD-1.2, along with PUD-1.1, encodes a protein (CE25224) of unknown function\; the PUD-1.2\/PUD-1.1 proteins are present at significantly higher levels in daf-2 mutant vs. wild-type adults during a temperature shift from 15 to 25 degrees C\; pud-1.2(RNAi) animals have no obvious mutant phenotype (i. e., they have no obvious defect in fertility or germline maintenance)\; the PUD-1.2\/PUD-1.1 prote…	Expressed in hypodermis and intestine. Is predicted to encode a protein with the following domains: Up-Regulated in long-lived daf-2 and Up-regulated in Daf-2.
WBGene00014062	ZK673.6	-1.75108	0.0166441	N.A.	Enriched in NSM and in male based on tiling array and RNA-seq studies. Is affected by several genes including daf-2\; let-60\; and hsf-1 based on microarray and RNA-seq studies. Is affected by fourteen chemicals including methylmercuric chloride\; manganese chloride\; and D-glucose based on microarray and RNA-seq studies.
WBGene00010653	K08C9.6	-1.73081	0.047337	N.A.	Enriched in male based on RNA-seq studies. Is affected by several genes including eat-2\; sir-2.1\; and drh-3 based on tiling array\; RNA-seq\; and microarray studies. Is affected by four chemicals including allantoin\; Sirolimus\; and metformin based on RNA-seq and microarray studies.
WBGene00007269	C03C10.2	-1.7302	0.0102177	N.A.	Predicted to enable protein serine\/threonine kinase activity. Predicted to be involved in Wnt signaling pathway\; endocytosis\; and peptidyl-serine phosphorylation. Predicted to be located in cytoplasm and nucleus.
WBGene00044953	D2096.13	-1.72845	0.0254	N.A.	Is affected by several genes including eat-2\; isp-1\; and hpl-2 based on microarray\; tiling array\; and RNA-seq studies. Is affected by twelve chemicals including rotenone\; multi-walled carbon nanotube\; and Zidovudine based on RNA-seq and microarray studies.
WBGene00077519	T27C10.8	-1.72227	0.0302109	N.A.	Enriched in male based on RNA-seq studies. Is affected by several genes including daf-2\; hsf-1\; and eat-2 based on microarray and RNA-seq studies. Is affected by eleven chemicals including rotenone\; Sodium Chloride\; and allantoin based on RNA-seq and microarray studies.
WBGene00018773	F53G12.8	-1.72077	0.0015563	N.A.	Predicted to be located in membrane. Predicted to be integral component of membrane. Expressed in sperm.
WBGene00012504	clec-108	-1.71436	0.0105528	N.A.	Predicted to enable carbohydrate binding activity.
WBGene00044462	C44B12.9	-1.71247	0.0225015	N.A.	Enriched in body wall muscle cell\; cholinergic neurons\; coelomocyte\; germ line\; and head mesodermal cell based on tiling array and RNA-seq studies. Is affected by several genes including daf-16\; pgl-1\; and glh-1 based on tiling array and RNA-seq studies. Is affected by allantoin\; Sirolimus\; and Rifampin based on RNA-seq studies. Is predicted to encode a protein with the following domains:…
WBGene00011855	clec-183	-1.71229	0.0390847	N.A.	Predicted to enable carbohydrate binding activity.
WBGene00009129	F25H5.7	-1.71184	0.0126707	N.A.	Predicted to enable protein tyrosine phosphatase activity. Predicted to be involved in peptidyl-tyrosine dephosphorylation.
WBGene00015847	C16C8.9	-1.71183	0.00142195	N.A.	Enriched in AVE\; germ line\; male-specific anatomical entity\; and in male based on proteomic\; tiling array\; RNA-seq\; and microarray studies. Is affected by several genes including rrf-3\; eat-2\; and sir-2.1 based on tiling array\; RNA-seq\; and microarray studies. Is affected by ten chemicals including Alovudine\; stavudine\; and Sodium Chloride based on RNA-seq and microarray studies.
WBGene00020985	W03D8.2	-1.71125	0.0177773	N.A.	Predicted to enable protein serine\/threonine phosphatase activity. Predicted to be involved in protein dephosphorylation. Predicted to be located in cytoplasm and nucleus. Is an ortholog of human PPP1CA (protein phosphatase 1 catalytic subunit alpha).
WBGene00013956	nsph-2	-1.70048	0.00105039	N.A.	Expressed in sperm and spermatocyte. Is predicted to encode a protein with the following domains: Cytosolic motility protein and Cytosolic motility protein.
WBGene00013700	Y106G6D.3	-1.69994	0.00171572	N.A.	Enriched in male based on RNA-seq studies. Is affected by several genes including daf-2\; glp-1\; and dpy-10 based on microarray\; RNA-seq\; and studies. Is affected by twenty-five chemicals including nicotinic acid\; methylmercuric chloride\; and manganese chloride based on RNA-seq and microarray studies.
WBGene00017717	F22F4.4	-1.69546	0.0133152	N.A.	Enriched in head mesodermal cell\; hypodermis\; and neurons based on tiling array and RNA-seq studies. Is affected by several genes including daf-2\; daf-12\; and hsf-1 based on microarray and RNA-seq studies. Is affected by thirteen chemicals including rotenone\; D-glucose\; and Zidovudine based on RNA-seq and microarray studies.
WBGene00195178	ZC581.10	-1.69347	0.0227216	N.A.	Enriched in male based on RNA-seq studies. Is affected by several genes including daf-2\; hsf-1\; and eat-2 based on microarray and RNA-seq studies. Is affected by five chemicals including manganese chloride\; Zidovudine\; and allantoin based on RNA-seq and microarray studies.
WBGene00012627	Y38H6C.15	-1.6893	0.00757384	N.A.	Predicted to be located in membrane. Predicted to be integral component of membrane.
WBGene00022556	ZC204.6	-1.68434	0.00631198	N.A.	Enriched in male based on RNA-seq studies. Is affected by several genes including sir-2.1\; tph-1\; and cat-2 based on RNA-seq and microarray studies. Is affected by four chemicals including Psoralens\; allantoin\; and Sirolimus based on RNA-seq and microarray studies.
WBGene00021207	ptp-5.3	-1.68266	0.0354751	N.A.	Predicted to enable protein tyrosine phosphatase activity. Predicted to be involved in peptidyl-tyrosine dephosphorylation.
WBGene00017693	flp-23	-1.68081	0.0348085	N.A.	Predicted to be involved in neuropeptide signaling pathway. Predicted to be located in extracellular region.
WBGene00016587	C42C1.9	-1.6791	0.0234588	N.A.	Enriched in germ line\; pharynx\; and in male based on RNA-seq studies. Is affected by several genes including daf-2\; dpy-10\; and eat-2 based on microarray and RNA-seq studies. Is affected by sixteen chemicals including Ethanol\; manganese chloride\; and D-glucose based on RNA-seq and microarray studies. Is predicted to encode a protein with the following domains: Lipopolysaccharide kinase (Kdo…
WBGene00020826	T26A8.3	-1.67684	0.00516	N.A.	Enriched in germ line\; neurons\; and in male based on proteomic\; tiling array\; RNA-seq\; and microarray studies. Is affected by several genes including daf-16\; rrf-3\; and eat-2 based on tiling array\; microarray\; and RNA-seq studies. Is affected by seven chemicals including Psoralens\; allantoin\; and Sirolimus based on RNA-seq and microarray studies. Is predicted to encode a protein with t…
WBGene00011407	ppat-1	-1.67584	0.0478814	N.A.	Predicted to enable amidophosphoribosyltransferase activity. Predicted to be involved in purine nucleotide biosynthetic process. Expressed in intestine. Is an ortholog of human PPAT (phosphoribosyl pyrophosphate amidotransferase).
WBGene00007291	lips-2	-1.67403	0.0292661	N.A.	Predicted to enable lipase activity. Predicted to be involved in lipid catabolic process.
WBGene00018379	F43C11.2	-1.66809	0.00384653	N.A.	Enriched in NSM\; germ line\; male-specific anatomical entity\; and in male based on proteomic\; tiling array\; RNA-seq\; and microarray studies. Is affected by several genes including rrf-3\; eat-2\; and tph-1 based on tiling array\; RNA-seq\; and microarray studies. Is affected by four chemicals including Psoralens\; allantoin\; and Sirolimus based on RNA-seq studies. Is predicted to encode a p…
WBGene00006719	ubc-24	-1.66803	0.0455087	ubc-24 encodes a predicted conjugating enzyme (UBCs\/E2s) of the ubiquitin-conjugation system.	Predicted to enable ubiquitin conjugating enzyme activity and ubiquitin protein ligase binding activity. Predicted to be involved in protein polyubiquitination and ubiquitin-dependent protein catabolic process. Predicted to be located in nucleus. Predicted to be part of ubiquitin ligase complex.
WBGene00012925	wht-8	-1.6658	0.0282026	N.A.	Predicted to enable ABC-type transporter activity and ATP binding activity. Predicted to be involved in transmembrane transport. Predicted to be located in plasma membrane. Human ortholog(s) of this gene implicated in several diseases, including gout\; hematologic cancer (multiple)\; and toxic encephalopathy. Is an ortholog of human ABCG2 (ATP binding cassette subfamily G member 2 (Junior blood g…
WBGene00011724	scl-18	-1.6655	0.0486836	N.A.	Predicted to be located in extracellular space. Is an ortholog of human CRISP2 (cysteine rich secretory protein 2) and GLIPR1 (GLI pathogenesis related 1).
WBGene00001449	flp-6	-1.6611	0.0364091	N.A.	Predicted to be involved in neuropeptide signaling pathway. Predicted to be located in extracellular region. Expressed in several structures, including anal region\; ciliated neurons\; head mesodermal cell\; interneuron\; and nerve ring.
WBGene00010679	K08F4.5	-1.65891	0.0102177	N.A.	Enriched in GABAergic neurons\; NSM\; amphid sheath cell\; germ line\; and in male based on RNA-seq and tiling array studies. Is affected by several genes including daf-16\; daf-2\; and dpy-10 based on microarray\; tiling array\; RNA-seq\; and proteomic studies. Is affected by nineteen chemicals including Ethanol\; methylmercuric chloride\; and Tunicamycin based on RNA-seq and microarray studies.
WBGene00014005	ZK593.9	-1.65719	0.0228017	N.A.	Is affected by several genes including daf-2\; daf-12\; and eat-2 based on tiling array\; microarray\; and RNA-seq studies. Is affected by four chemicals including methylmercuric chloride\; Sodium Chloride\; and Rifampin based on microarray and RNA-seq studies.
WBGene00022515	ttr-48	-1.65358	0.0134307	N.A.	Predicted to be located in cell surface and extracellular region.
WBGene00011277	R53.8	-1.64752	0.00928721	N.A.	Enriched in ADF\; PLM\; male-specific anatomical entity\; and in male based on RNA-seq and microarray studies. Is affected by several genes including daf-16\; let-60\; and rrf-3 based on tiling array\; microarray\; and RNA-seq studies. Is affected by seven chemicals including Alovudine\; stavudine\; and Zidovudine based on RNA-seq and microarray studies.
WBGene00011767	agxt-1	-1.64657	9.0171e-06	T14D7.1 is orthologous to the human gene ALANINE-GLYOXYLATE AMINOTRANSFERASE HOMOLOG (AGXT\; OMIM:604285), which when mutated leads to disease.	Enables alanine-glyoxylate transaminase activity. Involved in glycine biosynthetic process, by transamination of glyoxylate. Located in mitochondrion. Human ortholog(s) of this gene implicated in primary hyperoxaluria type 1. Is an ortholog of human AGXT (alanine--glyoxylate and serine--pyruvate aminotransferase).
WBGene00022003	Y59E9AR.8	-1.63961	0.0488003	N.A.	Is affected by several genes including daf-16\; sek-1\; and pgl-1 based on microarray and RNA-seq studies. Is predicted to encode a protein with the following domains: Zc3h12a-like Ribonuclease NYN domain and Ribonuclease Zc3h12a-like, NYN domain.
WBGene00013120	fipr-28	-1.6392	0.0155765	N.A.	Enriched in male based on RNA-seq studies. Is affected by several genes including age-1\; rrf-3\; and tph-1 based on microarray and RNA-seq studies. Is affected by seven chemicals including Alovudine\; stavudine\; and Psoralens based on RNA-seq and microarray studies.
WBGene00017099	E02H9.1	-1.63504	0.0027488	N.A.	Enriched in male based on RNA-seq studies. Is affected by several genes including daf-2\; rrf-3\; and daf-12 based on tiling array\; microarray\; and RNA-seq studies. Is affected by six chemicals including multi-walled carbon nanotube\; Zidovudine\; and allantoin based on RNA-seq studies.
WBGene00018378	F43C11.1	-1.63217	0.00986804	N.A.	Enriched in PVD\; germ line\; and in male based on proteomic and RNA-seq studies. Is affected by several genes including rrf-3\; eat-2\; and sir-2.1 based on RNA-seq and microarray studies. Is affected by eight chemicals including Alovudine\; Zidovudine\; and Psoralens based on RNA-seq and microarray studies. Is predicted to encode a protein with the following domains: TRA-1 regulated protein R03…
WBGene00018549	F47C12.6	-1.63094	0.0140934	N.A.	Enriched in NSM and in male based on tiling array and RNA-seq studies. Is affected by ubc-9\; clk-1\; and mex-1 based on microarray and RNA-seq studies. Is affected by allantoin based on microarray studies. Is predicted to encode a protein with the following domains: Caenorhabditis elegans protein of unknown function (DUF870) and Protein of unknown function DUF870, Caenorhabditis species.
WBGene00010446	K01A6.4	-1.62986	0.0269913	N.A.	Enriched in amphid sheath cell and neurons based on microarray and RNA-seq studies. Is affected by several genes including rrf-3\; elt-2\; and sek-1 based on microarray and RNA-seq studies. Is affected by nine chemicals including aldicarb\; Mercuric Chloride\; and bisphenol A based on microarray and RNA-seq studies.
WBGene00003538	nas-19	-1.62944	0.000573487	nas-19 encodes an astacin-like metalloprotease\; large-scale expression studies reveal that a nas-19::GFP promoter fusion is expressed in the pharynx, intestine, vulva, and reproductive system.	Predicted to enable metalloendopeptidase activity. Predicted to be involved in molting cycle and proteolysis. Predicted to be located in extracellular region. Expressed in marginal cell\; pharyngeal muscle cell\; rectal gland cell\; and spermatheca.
WBGene00007565	clec-48	-1.62908	0.0319323	N.A.	Predicted to enable signaling receptor activity. Is an ortholog of human MRC1 (mannose receptor C-type 1).
WBGene00018340	anmt-2	-1.62711	0.0254739	N.A.	Predicted to enable N-methyltransferase activity. Predicted to be involved in methylation. Predicted to be located in cytosol. Expressed in pharyngeal muscle cell. Human ortholog(s) of this gene implicated in Alzheimer's disease\; hypertension\; and multiple sclerosis. Is an ortholog of human INMT (indolethylamine N-methyltransferase).
WBGene00020317	pdf-1	-1.62681	0.0254	N.A.	Expressed in neurons and rectum.
WBGene00009531	F38B2.4	-1.62431	0.0300944	F38B2.4 is orthologous to the human gene ADENYLATE KINASE 1 (AK1\; OMIM:103000), which when mutated leads to hemolytic anemia.	Predicted to enable adenylate kinase activity. Predicted to be involved in nucleoside diphosphate phosphorylation and nucleoside triphosphate biosynthetic process. Predicted to be located in cytosol. Human ortholog(s) of this gene implicated in congenital nonspherocytic hemolytic anemia and obesity. Is an ortholog of human AK1 (adenylate kinase 1).
WBGene00016511	C37H5.13	-1.62134	5.23129e-05	N.A.	Predicted to enable acyl-CoA hydrolase activity. Predicted to be involved in acyl-CoA metabolic process and fatty acid catabolic process. Predicted to be located in peroxisomal matrix. Is an ortholog of human ACOT8 (acyl-CoA thioesterase 8).
WBGene00077437	Y59H11AR.6	-1.62013	0.0392762	N.A.	Enriched in sensory neurons based on RNA-seq studies. Is affected by several genes including daf-16\; glp-1\; and rrf-3 based on RNA-seq studies. Is affected by six chemicals including rotenone\; Psoralens\; and allantoin based on RNA-seq studies.
WBGene00020047	ttr-32	-1.61772	0.0282026	R13A5.3 encodes a protein containing a predicted signal sequence followed by a transthyretin-like domain\; although the product of R13A5.3 belongs to a family of apparently nematode-specific proteins whose function is not yet known, loss of R13A5.3 activity via RNAi has been reported to result in hyperactive locomotion.	Predicted to be located in cell surface and extracellular region.
WBGene00008649	F10D11.3	-1.60675	0.0241794	N.A.	Enriched in germ line\; neurons\; and ventral nerve cord based on tiling array\; RNA-seq\; and microarray studies. Is affected by several genes including daf-2\; dpy-10\; and hsf-1 based on microarray and RNA-seq studies. Is affected by twelve chemicals including manganese chloride\; D-glucose\; and Rifampin based on RNA-seq and microarray studies.
WBGene00021591	Y46D2A.3	-1.60473	0.0468921	N.A.	Is affected by several genes including eat-2\; tph-1\; and cat-2 based on tiling array and RNA-seq studies. Is affected by Rifampin\; allantoin\; and Sirolimus based on RNA-seq and microarray studies.
WBGene00016179	C28C12.3	-1.60361	0.0306922	N.A.	Enriched in NSM and in male based on tiling array and RNA-seq studies. Is affected by several genes including rrf-3\; elt-2\; and eat-2 based on microarray\; tiling array\; and RNA-seq studies. Is affected by ten chemicals including Alovudine\; stavudine\; and Psoralens based on RNA-seq and microarray studies. Is predicted to encode a protein with the following domains: Domain of unknown function…
WBGene00011177	R09E10.8	-1.60083	0.0268081	N.A.	Enriched in male based on RNA-seq studies. Is affected by several genes including eat-2\; pmk-1\; and tph-1 based on microarray\; tiling array\; and RNA-seq studies. Is affected by nine chemicals including Alovudine\; stavudine\; and metformin based on RNA-seq and microarray studies.
WBGene00012011	T25B9.5	-1.59916	0.0455623	N.A.	Predicted to enable non-membrane spanning protein tyrosine kinase activity and signaling receptor binding activity. Predicted to be involved in cell differentiation\; innate immune response\; and transmembrane receptor protein tyrosine kinase signaling pathway. Predicted to be extrinsic component of cytoplasmic side of plasma membrane. Is an ortholog of human FER (FER tyrosine kinase) and FES (FE…
WBGene00007393	fbxa-157	-1.59688	0.0178001	This gene encodes a protein containing an F-box, a motif predicted to mediate protein-protein interactions either with homologs of yeast Skp-1p or with other proteins\; this gene's encoded protein also contains an FTH\/DUF38 motif, which may also mediate protein-protein interaction.	Enriched in head mesodermal cell and intestine based on tiling array and RNA-seq studies. Is affected by several genes including glp-1\; dpy-10\; and hsf-1 based on microarray and RNA-seq studies. Is affected by thirteen chemicals including Tunicamycin\; levamisole\; and Psoralens based on microarray and RNA-seq studies. Is predicted to encode a protein with the following domains: FTH domain\; HT…
WBGene00009308	spe-18	-1.59306	0.00596635	Promotes MSP assembly within fibrous bodies.	Enriched in germ line\; sperm\; and in male based on RNA-seq studies. Is affected by several genes including daf-2\; age-1\; and rrf-3 based on microarray\; RNA-seq\; and studies. Is affected by twenty-seven chemicals including Ethanol\; methylmercury hydroxide\; and 1-methylnicotinamide based on RNA-seq and microarray studies.
WBGene00015518	C06E1.1	-1.58978	0.0467428	N.A.	Predicted to enable microtubule binding activity. Predicted to be involved in endoplasmic reticulum tubular network organization. Predicted to be located in cytoplasmic microtubule\; endoplasmic reticulum membrane\; and endoplasmic reticulum tubular network.
WBGene00017021	D1022.2	-1.58883	0.0262928	N.A.	Enriched in PLM\; body wall muscle cell\; sensory neurons\; and in male based on tiling array and RNA-seq studies. Is affected by several genes including rrf-3\; daf-12\; and elt-2 based on microarray and RNA-seq studies. Is affected by eight chemicals including Alovudine\; stavudine\; and Psoralens based on RNA-seq and microarray studies. Is predicted to encode a protein with the following domai…
WBGene00011929	T22G5.1	-1.58829	0.0151071	N.A.	Predicted to enable phosphoric diester hydrolase activity. Predicted to be involved in lipid metabolic process. Predicted to be located in membrane. Predicted to be integral component of membrane. Is an ortholog of human GDE1 (glycerophosphodiester phosphodiesterase 1).
WBGene00017160	F01F1.3	-1.57907	0.0455087	N.A.	Enriched in GABAergic neurons\; germ line\; head mesodermal cell\; intestine\; and muscle cell based on tiling array\; RNA-seq\; and microarray studies. Is affected by several genes including daf-16\; rrf-3\; and daf-12 based on microarray\; tiling array\; and RNA-seq studies. Is affected by eleven chemicals including rotenone\; Alovudine\; and stavudine based on RNA-seq and microarray studies. I…
WBGene00020799	T25D10.1	-1.57381	0.0422753	N.A.	Involved in innate immune response. Predicted to be located in membrane. Predicted to be integral component of membrane.
WBGene00003456	msp-63	-1.55952	0.00707224	msp-63 encodes a protein that belongs to a family of proteins called the Major Sperm Proteins (MSPs) that is conserved in nematodes\; this family consists of closely related, small, basic proteins that make up 15\% of sperm protein\; this multigene family consists of over fifty genes, including many pseudogenes\; MSPs are involved in both extracellular signaling and cytoskeletal functions during …	Predicted to be located in cytoplasm\; cytoskeleton\; and pseudopodium. Expressed in gonad\; oocyte\; and sperm.
WBGene00010531	K03D3.5	-1.55815	0.0446578	N.A.	Enriched in male based on RNA-seq studies. Is affected by several genes including age-1\; rrf-3\; and eat-2 based on microarray\; tiling array\; and RNA-seq studies. Is affected by seven chemicals including Alovudine\; stavudine\; and allantoin based on RNA-seq and microarray studies. Is predicted to encode a protein with the following domains: Domain of unknown function (DUF4473) and Protein of …
WBGene00022298	Y76B12C.4	-1.55796	0.0111984	N.A.	Enriched in DA neuron\; VA neuron\; and hypodermis based on tiling array and RNA-seq studies. Is affected by several genes including daf-2\; age-1\; and rrf-3 based on microarray\; tiling array\; and RNA-seq studies. Is affected by ten chemicals including Ethanol\; methylmercuric chloride\; and rotenone based on RNA-seq and microarray studies.
WBGene00007460	C08F11.13	-1.55465	0.00843927	N.A.	Predicted to be located in membrane. Predicted to be integral component of membrane.
WBGene00010886	M7.10	-1.55193	0.0402615	N.A.	Enriched in male-specific anatomical entity and in male based on RNA-seq and microarray studies. Is affected by several genes including rrf-3\; daf-12\; and eat-2 based on microarray\; tiling array\; and RNA-seq studies. Is affected by thirteen chemicals including Alovudine\; stavudine\; and Zidovudine based on RNA-seq and microarray studies. Is predicted to encode a protein with the following do…
WBGene00016648	fbxc-2	-1.54203	0.0361258	This gene encodes a protein containing an F-box, a motif predicted to mediate protein-protein interactions either with homologs of yeast Skp-1p or with other proteins.	Enriched in intestine and neurons based on RNA-seq and microarray studies. Is affected by several genes including daf-16\; hsf-1\; and eat-2 based on RNA-seq and microarray studies. Is affected by twelve chemicals including D-glucopyranose\; Psoralens\; and allantoin based on RNA-seq and microarray studies. Is predicted to encode a protein with the following domains: Domain of unknown function (D…
WBGene00009681	gipc-2	-1.54173	0.00493684	N.A.	Expressed in spermatid. Human ortholog(s) of this gene implicated in autosomal recessive nonsyndromic deafness 15. Human GIPC1 enables signaling receptor binding activity. Is predicted to encode a protein with the following domains: PDZ domain\; PDZ domain-containing protein GIPC1\/2\/3\; and PDZ superfamily. Is an ortholog of human GIPC1 (GIPC PDZ domain containing family member 1)\; GIPC2 (GIPC…
WBGene00010885	M7.9	-1.53705	0.0230392	N.A.	Enriched in body wall musculature\; germ line\; male-specific anatomical entity\; and in male based on proteomic\; RNA-seq\; and microarray studies. Is affected by several genes including daf-16\; daf-2\; and rrf-3 based on microarray\; tiling array\; and RNA-seq studies. Is affected by nine chemicals including Alovudine\; Psoralens\; and allantoin based on RNA-seq and microarray studies. Is pred…
WBGene00016459	C35E7.7	-1.53459	0.0185289	N.A.	Enriched in male based on RNA-seq studies. Is affected by several genes including rrf-3\; eat-2\; and clk-1 based on tiling array\; microarray\; and RNA-seq studies. Is affected by nine chemicals including Tunicamycin\; Alovudine\; and stavudine based on microarray and RNA-seq studies.
WBGene00008529	F02E9.3	-1.52953	0.0425454	N.A.	Enriched in AVK\; germ line\; and in male based on proteomic and RNA-seq studies. Is affected by several genes including daf-2\; age-1\; and daf-12 based on microarray\; tiling array\; and RNA-seq studies. Is affected by seventeen chemicals including nicotinic acid\; methylmercuric chloride\; and manganese chloride based on RNA-seq and microarray studies.
WBGene00018650	F49F1.10	-1.52518	0.0477704	N.A.	Predicted to enable carbohydrate binding activity. Is an ortholog of human LGALSL (galectin like).
WBGene00006585	tni-3	-1.52379	0.0090938	tni-3 encodes one of the four elegans troponin I genes\; tni-3 is required for coordinated movement, normal body and muscle morphology and for the proper contractions of the vulva and anus\; CeTNI-3 interacts with both the body wall and pharynx troponin C\; tni-3 is strongly expressed in body wall, head and vulval muscles.	Enables troponin C binding activity. Involved in muscle contraction\; oviposition\; and post-embryonic body morphogenesis. Located in sarcomere. Predicted to be part of troponin complex. Expressed in body wall musculature\; non-striated muscle\; rectal muscle\; and in male. Is an ortholog of human TNNI1 (troponin I1, slow skeletal type).
WBGene00010611	K07A1.4	-1.52274	0.0407712	N.A.	Enriched in germ line\; intestine\; and in male based on RNA-seq and microarray studies. Is affected by several genes including daf-2\; age-1\; and dpy-10 based on microarray\; tiling array\; RNA-seq\; and studies. Is affected by nineteen chemicals including Ethanol\; methylmercuric chloride\; and rotenone based on RNA-seq and microarray studies.
WBGene00017644	exc-9	-1.51965	0.0476862	exc-9 encodes one of two C. elegans small LIM domain-containing proteins related to the mammalian CRIP (Cysteine-Rich Intestinal Protein) family of proteins\; in C. elegans, exc-9 activity is required cell autonomously for proper organization of the apical cytoskeleton of the excretory canal cell, which is essential for maintaining the diameter of the excretory canal tubules\; in addition, exc-9 …	Predicted to enable zinc ion binding activity. Involved in anatomical structure morphogenesis\; epithelial cell development\; and regulation of tube size. Located in cytoplasm. Expressed in several structures, including ALM\; distal tip cell\; excretory canal\; lumbar ganglion\; and nerve ring. Is an ortholog of human CRIP1 (cysteine rich protein 1).
WBGene00022382	Y94H6A.10	-1.51816	0.0495532	N.A.	Enriched in intestine\; muscle cell\; neurons\; somatic gonad precursor\; and spermatheca based on RNA-seq\; proteomic\; and microarray studies. Is affected by several genes including daf-2\; rrf-3\; and daf-12 based on proteomic\; tiling array\; RNA-seq\; microarray\; and studies. Is affected by twenty-three chemicals including 1-methylnicotinamide\; Tunicamycin\; and D-glucopyranose based on RN…
WBGene00010658	K08D8.4	-1.50769	0.0159838	N.A.	Involved in innate immune response.
WBGene00003442	msp-49	-1.50685	0.00928721	msp-49 encodes a protein that belongs to a family of proteins called the Major Sperm Proteins (MSPs) that is conserved in nematodes\; this family consists of closely related, small, basic proteins that make up 15\% of sperm protein\; this multigene family consists of over fifty genes, including many pseudogenes\; MSPs are involved in both extracellular signaling and cytoskeletal functions during …	Predicted to be located in cytoplasm\; cytoskeleton\; and pseudopodium. Expressed in gonad\; oocyte\; and sperm.
WBGene00012837	Y43F8C.16	-1.50346	0.0194696	N.A.	Enriched in sensory neurons based on RNA-seq studies. Is affected by several genes including daf-16\; daf-2\; and rrf-3 based on RNA-seq and microarray studies. Is affected by seven chemicals including Psoralens\; allantoin\; and Sirolimus based on RNA-seq and microarray studies.
WBGene00016399	C34D4.3	-1.50299	0.0055736	N.A.	Enriched in several structures, including NSM\; amphid sheath cell\; germ line\; intestine\; and sperm based on RNA-seq\; tiling array\; and microarray studies. Is affected by several genes including daf-2\; daf-12\; and dpy-10 based on microarray\; tiling array\; RNA-seq\; and studies. Is affected by twenty-nine chemicals including Heme\; Ethanol\; and methylmercuric chloride based on microarray…
WBGene00019068	faah-3	-1.50284	0.0489409	N.A.	Predicted to enable amidase activity and fatty acid amide hydrolase activity. Predicted to be involved in fatty acid catabolic process. Human ortholog(s) of this gene implicated in obesity and substance-related disorder. Is an ortholog of human FAAH (fatty acid amide hydrolase).
WBGene00013263	txdc-12.1	-1.50244	0.0476862	N.A.	Predicted to enable oxidoreductase activity. Predicted to be involved in negative regulation of cell death. Predicted to be located in endoplasmic reticulum. Human ortholog(s) of this gene implicated in breast cancer\; pancreatic ductal adenocarcinoma\; and pancreatic ductal carcinoma. Is an ortholog of human TXNDC12 (thioredoxin domain containing 12).
WBGene00009487	clec-232	-1.49498	0.0268919	N.A.	Predicted to enable carbohydrate binding activity.
WBGene00044511	clec-181	-1.48825	0.0165647	N.A.	Predicted to enable carbohydrate binding activity.
WBGene00003543	nas-24	-1.4859	0.00148186	nas-24 encodes an astacin-like metalloprotease.	Predicted to enable metalloendopeptidase activity. Predicted to be involved in molting cycle and proteolysis. Predicted to be located in extracellular region.
WBGene00017540	F17E9.3	-1.48222	0.0269913	N.A.	Involved in defense response to Gram-negative bacterium. Expressed in seminal vesicle.
WBGene00001457	flp-14	-1.48145	0.0286836	flp-14 encodes four copies of a single FMRFamide-related short peptide neurotransmitter\; FLP-14 can increase pharyngeal action potential frequency, although its exact role in C. elegans neurotransmission is not yet clear.	Predicted to be involved in neuropeptide signaling pathway. Predicted to be located in axon\; extracellular region\; and perikaryon. Expressed in ganglia and nerve ring.
WBGene00004990	spp-5	-1.47723	0.0415905	spp-5 encodes a caenopore, a saposin (B) domain-containing protein that is a member of the saposin-like protein (SAPLIP) superfamily containing mammalian NK-lysin and granulysin and the protozoan amoebapore-like proteins\; SPP-5 exhibits pore-forming activity and functions as an effector of innate immunity, demonstrating antimicrobial activity against both Gram-positive and Gram-negative bacteria…	Enables channel activity. Involved in defense response to Gram-negative bacterium and defense response to Gram-positive bacterium.
WBGene00018424	pgph-2	-1.47496	0.0292923	N.A.	Predicted to enable phosphatase activity. Predicted to be involved in dephosphorylation. Predicted to be located in cytoplasm. Is an ortholog of human PDXP (pyridoxal phosphatase) and PGP (phosphoglycolate phosphatase).
WBGene00194714	ZC204.17	-1.47351	0.0422753	N.A.	Enriched in male based on RNA-seq studies. Is affected by several genes including daf-2\; rrf-3\; and eat-2 based on RNA-seq and microarray studies. Is affected by seven chemicals including stavudine\; Zidovudine\; and Psoralens based on RNA-seq studies.
WBGene00009683	F44D12.6	-1.46766	0.0293566	N.A.	Predicted to be located in membrane. Predicted to be integral component of membrane.
WBGene00019248	H27M09.5	-1.46344	0.0199395	N.A.	Predicted to be located in membrane. Predicted to be integral component of membrane.
WBGene00007112	B0035.13	-1.46163	0.0422753	N.A.	Predicted to be involved in lipid metabolic process.
WBGene00013882	msa-1	-1.4597	0.0495086	N.A.	Predicted to be located in membrane. Predicted to be integral component of membrane.
WBGene00010943	M176.4	-1.4579	0.0314864	N.A.	Predicted to enable alkenylglycerophosphocholine hydrolase activity and alkenylglycerophosphoethanolamine hydrolase activity. Located in endoplasmic reticulum. Is an ortholog of human TMEM86A (transmembrane protein 86A) and TMEM86B (transmembrane protein 86B).
WBGene00008759	F13E9.10	-1.45608	0.0455087	N.A.	Enriched in germ line and in male based on proteomic and RNA-seq studies. Is affected by several genes including rrf-3\; eat-2\; and tph-1 based on tiling array and RNA-seq studies. Is affected by eight chemicals including tryptophan\; stavudine\; and Zidovudine based on microarray and RNA-seq studies. Is predicted to encode a protein with the following domains: Domain of unknown function DUF148 …
WBGene00015094	B0261.6	-1.44827	0.00566106	N.A.	Enriched in amphid sheath cell\; germ line\; sperm\; and in male based on proteomic and RNA-seq studies. Is affected by several genes including daf-2\; skn-1\; and age-1 based on microarray\; tiling array\; RNA-seq\; and studies. Is affected by twenty-four chemicals including Ethanol\; methylmercury hydroxide\; and nicotinic acid based on RNA-seq and microarray studies.
WBGene00017824	clec-217	-1.44496	0.0300944	N.A.	Predicted to enable carbohydrate binding activity.
WBGene00011102	R07E3.1	-1.44407	0.00224968	N.A.	Predicted to enable cysteine-type endopeptidase activity. Predicted to be involved in proteolysis involved in cellular protein catabolic process. Predicted to be located in extracellular space and lysosome.
WBGene00019684	K12H6.4	-1.44305	0.0289878	N.A.	Enriched in male-specific anatomical entity and in male based on RNA-seq and microarray studies. Is affected by several genes including daf-2\; rrf-3\; and eat-2 based on microarray and RNA-seq studies. Is affected by nine chemicals including Alovudine\; stavudine\; and Psoralens based on RNA-seq and microarray studies.
WBGene00194934	ZK809.9	-1.43858	0.0388397	N.A.	Predicted to enable phosphatase activity. Predicted to be involved in dephosphorylation. Predicted to be located in membrane. Predicted to be integral component of membrane. Is an ortholog of human PXYLP1 (2-phosphoxylose phosphatase 1).
WBGene00013930	clec-96	-1.43308	0.021058	N.A.	Predicted to enable carbohydrate binding activity.
WBGene00019777	M57.1	-1.43006	0.0393099	N.A.	Enriched in AFD\; AVA\; hypodermis\; intestine\; and neurons based on tiling array\; RNA-seq\; and microarray studies. Is affected by several genes including daf-2\; hsf-1\; and sir-2.1 based on microarray and RNA-seq studies. Is affected by seven chemicals including mianserin\; Zidovudine\; and antimycin based on RNA-seq and microarray studies. Is predicted to encode a protein with the following…
WBGene00015627	C09B9.2	-1.42709	0.0366225	N.A.	Predicted to be located in membrane. Predicted to be integral component of membrane.
WBGene00012140	T28F4.5	-1.42403	0.0240112	The T28F4.5 gene encodes a homolog of Death Associated Protein 1 (DAP-1) protein that may be involved in apoptosis.	Predicted to enable death domain binding activity. Predicted to be involved in apoptotic signaling pathway\; cellular response to amino acid starvation\; and negative regulation of autophagy. Is an ortholog of human DAP (death associated protein).
WBGene00003445	msp-52	-1.42227	0.0210745	msp-52 encodes a protein that belongs to a family of proteins called the Major Sperm Proteins (MSPs) that is conserved in nematodes\; this family consists of closely related, small, basic proteins that make up 15\% of sperm protein\; this multigene family consists of over fifty genes, including many pseudogenes\; MSPs are involved in both extracellular signaling and cytoskeletal functions during …	Expressed in gonad\; oocyte\; and sperm.
WBGene00007478	C09F9.1	-1.42171	0.0417925	N.A.	Predicted to be located in membrane. Predicted to be integral component of membrane.
WBGene00004364	ric-4	-1.41906	0.0289878	ric-4 encodes an ortholog of vertebrate SNAP-25 and S. cerevisiae Sec9p\; SNAP-25 is associated with synaptosomes, required for axonal growth in vivo, and targeted by botulinum neurotoxins\; UNC-86 and MEC-3 are required for ric-4 expression, and act on a regulatory element (I2h) in ric-4 conserved between the first introns of C. elegans and C. briggsae ric-4 genes\; other conserved motifs in the…	Predicted to enable SNAP receptor activity and syntaxin binding activity. Involved in cholinergic synaptic transmission. Located in plasma membrane and synapse. Predicted to be part of SNARE complex. Expressed in several structures, including CAN\; excretory gland cell\; mechanosensory neurons\; rectal gland cell\; and somatic nervous system. Human ortholog(s) of this gene implicated in Down synd…
WBGene00018563	F47D12.7	-1.41647	0.0287634	N.A.	Enriched in AVK\; amphid sheath cell\; germ line\; and in male based on RNA-seq studies. Is affected by several genes including daf-2\; dpy-10\; and eat-2 based on microarray\; RNA-seq\; and tiling array studies. Is affected by twenty chemicals including Heme\; Ethanol\; and nicotinic acid based on microarray and RNA-seq studies. Human ortholog(s) of this gene implicated in spermatogenic failure …
WBGene00010296	dgat-2	-1.41601	0.0166005	N.A.	Predicted to enable acyltransferase activity, transferring groups other than amino-acyl groups. Predicted to be involved in triglyceride biosynthetic process. Located in lipid droplet. Is an ortholog of human MOGAT1 (monoacylglycerol O-acyltransferase 1).
WBGene00016083	C25A8.2	-1.41591	0.0425454	N.A.	Predicted to be located in membrane. Predicted to be integral component of membrane.
WBGene00020139	eppl-1	-1.41492	0.00258409	N.A.	Predicted to enable lyase activity\; pyridoxal phosphate binding activity\; and transaminase activity. Expressed in PQR\; amphid neurons\; and hypodermis. Is an ortholog of human ETNPPL (ethanolamine-phosphate phospho-lyase).
WBGene00018707	oac-31	-1.41412	0.0478814	N.A.	Predicted to enable acyltransferase activity, transferring groups other than amino-acyl groups. Predicted to be located in membrane. Predicted to be integral component of membrane.
WBGene00015034	B0207.11	-1.4085	0.0358935	B0207.11 encodes a nematode-specific protein probably required for a normally high ovulation rate\; B0207.11 has no obvious non-nematode homologs, but does have a putative N-terminal coiled-coil domain and an SH2 motif, and is is paralogous to four other C. elegans proteins (F42G4.6, F44F4.10, T08G11.2, and Y81G3A.1)\; B0207.11(tm322) hermaphrodites show abnormal egg-laying, retaining significant…	Enriched in germ line and in male based on proteomic and RNA-seq studies. Is affected by several genes including daf-16\; daf-2\; and age-1 based on tiling array\; microarray\; and RNA-seq studies. Is affected by eleven chemicals including methylmercuric chloride\; D-glucose\; and metformin based on microarray and RNA-seq studies.
WBGene00016174	mfsd-13.2	-1.40684	0.02287	N.A.	Predicted to be located in membrane. Predicted to be integral component of membrane. Is an ortholog of human MFSD13A (major facilitator superfamily domain containing 13A).
WBGene00000525	clc-4	-1.40345	0.0469194	clc-4 encodes a claudin homolog that may be required for normal cohesion of apical junctions in epithelia\; CLC-4 is worm-specific, with obvious homologs only in C. elegans\; claudins are integral membrane proteins with four transmembrane sequences that are found in mammalian tight junctions (TJs), induce TJs when transgenically expressed in cells normally lacking them, and can mediate the specif…	Predicted to be involved in epithelial cell-cell adhesion. Predicted to be located in membrane. Predicted to be integral component of membrane.
WBGene00021556	Y45G5AM.3	-1.39826	0.0392762	N.A.	Enriched in amphid sheath cell and neurons based on RNA-seq studies. Is affected by several genes including daf-16\; hsf-1\; and elt-2 based on RNA-seq and microarray studies. Is affected by nine chemicals including methylmercuric chloride\; stavudine\; and Sodium Chloride based on microarray and RNA-seq studies. Is predicted to encode a protein with the following domain: F-box protein she-1-like.
WBGene00007274	C03C11.1	-1.39819	0.0422753	N.A.	Enriched in DD neuron\; germ line\; intestine\; and in male based on proteomic\; RNA-seq\; and microarray studies. Is affected by several genes including daf-2\; dpy-10\; and hsf-1 based on tiling array\; microarray\; and RNA-seq studies. Is affected by twenty-one chemicals including nicotinic acid\; methylmercuric chloride\; and rotenone based on RNA-seq and microarray studies. Is predicted to e…
WBGene00018389	F43C11.12	-1.39469	0.0344755	N.A.	Enriched in AVE\; NSM\; and in male based on tiling array and RNA-seq studies. Is affected by several genes including rrf-3\; eat-2\; and tph-1 based on tiling array\; RNA-seq\; and microarray studies. Is affected by six chemicals including Zidovudine\; allantoin\; and Sirolimus based on RNA-seq and microarray studies. Is predicted to encode a protein with the following domains: TRA-1 regulated p…
WBGene00018968	F56D2.8	-1.39243	0.0389595	N.A.	Enriched in hypodermis\; male-specific anatomical entity\; sensory neurons\; and in male based on RNA-seq and microarray studies. Is affected by several genes including rrf-3\; daf-12\; and eat-2 based on tiling array\; RNA-seq\; and microarray studies. Is affected by nine chemicals including Alovudine\; stavudine\; and Zidovudine based on RNA-seq and microarray studies. Is predicted to encode a …
WBGene00008383	D1081.5	-1.38754	0.0459623	N.A.	Enriched in male based on RNA-seq studies. Is affected by several genes including daf-2\; dpy-10\; and eat-2 based on tiling array\; microarray\; and RNA-seq studies. Is affected by sixteen chemicals including methylmercuric chloride\; manganese chloride\; and D-glucose based on microarray and RNA-seq studies.
WBGene00001476	fmo-1	-1.3829	0.038222	fmo-1 encodes a flavin-containing monoxygenase homologous to human FMO1, FMO2, and FMO3 (OMIM:602079, mutated in trimethylaminuria).	Predicted to enable monooxygenase activity. Predicted to be located in endoplasmic reticulum membrane. Predicted to be integral component of membrane. Expressed in excretory gland cell and head. Human ortholog(s) of this gene implicated in hypertension and trimethylaminuria. Is an ortholog of human FMO4 (flavin containing dimethylaniline monoxygenase 4) and FMO5 (flavin containing dimethylaniline…
WBGene00008499	cyp-37A1	-1.38275	0.0388397	N.A.	Predicted to enable heme binding activity\; iron ion binding activity\; and oxidoreductase activity. Predicted to be located in membrane. Predicted to be integral component of membrane. Expressed in intestinal cell.
WBGene00003759	nlp-21	-1.38013	0.043177	nlp-21 encodes nine predicted neuropeptide-like proteins\; in C. elegans, nlp-21 is part of the GGARAF neuropeptide family that also contains nlp-9\; nlp-21 is expressed in a variety of neurons, including AFD, five head neurons, the ventral nerve cord, one anterior pharyngeal neuron, and one tail neuron\; nlp-21 expression is also detected in the embryo and the intestine\; NLP-21 is tranported by…	Predicted to be involved in neuropeptide signaling pathway. Expressed in body wall musculature\; dorsal nerve cord\; intestine\; and neurons.
WBGene00009890	scl-9	-1.37835	0.043177	scl-9 encodes a predicted extracellular protein that is a member of the C. elegans family of SCP\/TAPS domain-containing proteins\; loss of scl-9 via RNAi in wild-type and tub-1 and tph-1 mutant backgrounds results in reduced fat content.	Predicted to be located in extracellular space. Is an ortholog of several human genes including CRISP2 (cysteine rich secretory protein 2)\; GLIPR1 (GLI pathogenesis related 1)\; and PI15 (peptidase inhibitor 15).
WBGene00022708	ZK354.7	-1.37179	0.0380194	N.A.	Predicted to be located in cytoskeleton.
WBGene00021212	Y18H1A.8	-1.36905	0.0315709	N.A.	Enriched in germ line\; hypodermis\; and in male based on proteomic and RNA-seq studies. Is affected by several genes including daf-16\; daf-2\; and rrf-3 based on microarray and RNA-seq studies. Is affected by fourteen chemicals including methylmercuric chloride\; multi-walled carbon nanotube\; and D-glucose based on microarray and RNA-seq studies.
WBGene00020659	T21G5.1	-1.36854	0.0126504	N.A.	Predicted to enable non-membrane spanning protein tyrosine kinase activity and signaling receptor binding activity. Predicted to be involved in cell differentiation\; innate immune response\; and transmembrane receptor protein tyrosine kinase signaling pathway. Predicted to be extrinsic component of cytoplasmic side of plasma membrane. Is an ortholog of human FER (FER tyrosine kinase) and FES (FE…
WBGene00015846	C16C8.8	-1.36421	0.0378898	N.A.	Enriched in germ line\; male-specific anatomical entity\; and in male based on proteomic\; RNA-seq\; and microarray studies. Is affected by several genes including rrf-3\; tph-1\; and cat-2 based on tiling array\; microarray\; and RNA-seq studies. Is affected by five chemicals including Psoralens\; allantoin\; and Sirolimus based on RNA-seq and microarray studies.
WBGene00022282	Y74C10AR.2	-1.36079	0.0414848	N.A.	Enriched in male-specific anatomical entity and in male based on RNA-seq and microarray studies. Is affected by several genes including daf-16\; daf-2\; and rrf-3 based on microarray and RNA-seq studies. Is affected by five chemicals including allantoin\; Sirolimus\; and Rifampin based on RNA-seq and microarray studies.
WBGene00012113	T28B8.1	-1.35926	0.0377562	N.A.	Expressed in head muscle\; neurons\; pharyngeal muscle cell\; and vulval muscle.
WBGene00022753	ZK484.7	-1.34877	0.0459623	N.A.	Predicted to enable protein tyrosine phosphatase activity. Predicted to be involved in peptidyl-tyrosine dephosphorylation. Is an ortholog of human PTPN20 (protein tyrosine phosphatase non-receptor type 20).
WBGene00013138	Y53C10A.10	-1.34574	0.0324847	N.A.	Enriched in amphid sheath cell\; germ line\; and in male based on proteomic and RNA-seq studies. Is affected by several genes including daf-2\; eat-2\; and sir-2.1 based on microarray\; RNA-seq\; and tiling array studies. Is affected by eleven chemicals including hydrogen sulfide\; methylmercuric chloride\; and manganese chloride based on microarray and RNA-seq studies.
WBGene00021215	Y18H1A.11	-1.34284	0.00471945	N.A.	Predicted to enable choline-phosphate cytidylyltransferase activity and phosphatidylcholine binding activity. Predicted to be involved in biosynthetic process. Human ortholog(s) of this gene implicated in spondylometaphyseal dysplasia with cone-rod dystrophy. Is an ortholog of human PCYT1A (phosphate cytidylyltransferase 1A, choline) and PCYT1B (phosphate cytidylyltransferase 1B, choline).
WBGene00017063	mctp-1	-1.33459	0.0103246	N.A.	Predicted to enable calcium ion binding activity. Predicted to be involved in regulation of neurotransmitter secretion. Predicted to be located in synaptic vesicle membrane. Predicted to be integral component of membrane. Expressed in ciliated neurons\; spermatheca\; and ventral cord neurons. Is an ortholog of human MCTP1 (multiple C2 and transmembrane domain containing 1).
WBGene00019856	R03H10.4	-1.33396	0.0385067	N.A.	Expressed in seminal vesicle. Is predicted to encode a protein with the following domains: TRA-1 regulated protein R03H10.4 and TRA-1 regulated.
WBGene00017922	F29B9.7	-1.31842	0.0347232	N.A.	Predicted to be located in membrane. Predicted to be integral component of membrane.
WBGene00017600	ttr-10	-1.3182	0.0325474	N.A.	Predicted to be located in cell surface and extracellular region.
WBGene00007756	C27A7.5	-1.31614	0.0055736	N.A.	Predicted to enable asparaginase activity. Predicted to be involved in aspartate family amino acid metabolic process. Is an ortholog of human ASPG (asparaginase).
WBGene00195180	C41D11.10	-1.31577	0.03108	N.A.	Enriched in male based on RNA-seq studies. Is affected by several genes including eat-2\; tph-1\; and dop-1 based on microarray and RNA-seq studies. Is affected by six chemicals including Alovudine\; stavudine\; and Psoralens based on RNA-seq studies.
WBGene00016491	acdh-5	-1.31279	0.0431292	N.A.	Predicted to enable flavin adenine dinucleotide binding activity and oxidoreductase activity, acting on the CH-CH group of donors.
WBGene00013118	Y51H4A.24	-1.30866	0.0314864	N.A.	Enriched in head mesodermal cell\; intestine\; and sensory neurons based on RNA-seq and microarray studies. Is affected by several genes including daf-16\; glp-1\; and age-1 based on microarray and RNA-seq studies. Is affected by eleven chemicals including Rifampin\; allantoin\; and fluvastatin based on RNA-seq and microarray studies.
WBGene00016058	nspd-3	-1.3077	0.0226233	N.A.	Enriched in several structures, including AVG\; RIM\; amphid sheath cell\; command interneuron\; and sperm based on RNA-seq and microarray studies. Is affected by several genes including daf-2\; age-1\; and rrf-3 based on microarray\; RNA-seq\; and studies. Is affected by twenty-five chemicals including Ethanol\; methylmercury hydroxide\; and methylmercuric chloride based on RNA-seq and microarra…
WBGene00000822	csq-1	-1.30681	0.0120615	csq-1 encodes a calsequestrin that is required to normal survival in media containing either excess or deficient Ca[2+], and that also binds UNC-68's intraluminal domain\; CSQ-1 binds Ca[2+] in vitro, and is thought to buffer Ca[2+] stores in sarcoplasmic reticulum\; CSQ-1 is expressed in bodywall muscle cells from mid-embryogenesis to adulthood, as well as in vulval muscles, and in the isthmus a…	Enables calcium ion binding activity. Involved in calcium ion homeostasis. Located in several cellular components, including apical plasma membrane\; nucleus\; and sarcolemma. Expressed in body wall musculature\; isthmus\; terminal bulb\; and vulval muscle. Human ortholog(s) of this gene implicated in catecholaminergic polymorphic ventricular tachycardia 2 and type 2 diabetes mellitus. Is an orth…
WBGene00017810	clec-157	-1.30194	0.0391324	N.A.	Predicted to enable carbohydrate binding activity.
WBGene00004061	pmp-4	-1.30049	0.00821428	The pmp-4 gene encodes a homolog of human ALD, which when mutated leads to X-linked adrenoleukodystrophy (OMIM:300100).	Predicted to enable ATP binding activity\; ATPase-coupled transmembrane transporter activity\; and long-chain fatty acid transporter activity. Predicted to be involved in fatty acid catabolic process\; long-chain fatty acid import into peroxisome\; and peroxisome organization. Predicted to be located in peroxisomal membrane. Used to study adrenoleukodystrophy. Human ortholog(s) of this gene impli…
WBGene00007727	C25F9.8	-1.29754	0.0390847	N.A.	Enriched in male based on RNA-seq studies. Is affected by several genes including sir-2.1\; pgl-1\; and glh-1 based on tiling array\; RNA-seq\; and microarray studies. Is affected by five chemicals including Psoralens\; allantoin\; and Sirolimus based on RNA-seq studies.
WBGene00019289	kcc-3	-1.28466	0.0477704	N.A.	Predicted to enable potassium:chloride symporter activity. Involved in microvillus organization and negative regulation of guanylate cyclase activity. Located in apical plasma membrane. Expressed in amphid sheath cell\; head\; phasmid sheath cell\; and tail.
WBGene00016594	C42D4.1	-1.28266	0.0141839	N.A.	Enriched in several structures, including AVA\; head mesodermal cell\; intestine\; nerve ring neurons\; and pharyngeal muscle cell based on tiling array\; RNA-seq\; and microarray studies. Is affected by several genes including daf-16\; daf-2\; and rrf-3 based on microarray\; proteomic\; tiling array\; and RNA-seq studies. Is affected by twenty-two chemicals including 1-methylnicotinamide\; roten…
WBGene00018822	F54D12.9	-1.28198	0.0397721	N.A.	Enriched in male based on RNA-seq studies. Is affected by several genes including rrf-3\; eat-2\; and tph-1 based on tiling array\; RNA-seq\; and microarray studies. Is affected by seven chemicals including Alovudine\; stavudine\; and Psoralens based on RNA-seq and microarray studies.
WBGene00012039	T26E3.6	-1.28187	0.043182	N.A.	Involved in regulation of protein deneddylation. Located in cytoplasm and nucleus.
WBGene00007825	C30H6.8	-1.27604	0.0241106	N.A.	Enriched in NSM\; germ line\; germline precursor cell\; and intestine based on tiling array\; RNA-seq\; and microarray studies. Is affected by several genes including hsf-1\; let-7\; and gld-1 based on microarray\; proteomic\; and RNA-seq studies. Is affected by five chemicals including rotenone\; antimycin\; and Chlorpyrifos based on RNA-seq and microarray studies. Is predicted to encode a prote…
WBGene00017772	clec-1	-1.26832	0.0307237	N.A.	Predicted to enable carbohydrate binding activity. Predicted to be located in external side of plasma membrane.
WBGene00018182	F38E1.10	-1.26649	0.0473202	N.A.	Enriched in male-specific anatomical entity and in male based on RNA-seq and microarray studies. Is affected by several genes including eat-2\; tph-1\; and lin-35 based on tiling array\; RNA-seq\; and microarray studies. Is affected by six chemicals including Zidovudine\; Psoralens\; and allantoin based on RNA-seq studies.
WBGene00022444	Y110A2AL.7	-1.2664	0.0414062	N.A.	Enriched in germ line\; male-specific anatomical entity\; and in male based on proteomic\; RNA-seq\; and microarray studies. Is affected by several genes including daf-16\; rrf-3\; and eat-2 based on tiling array\; RNA-seq\; and microarray studies. Is affected by six chemicals including allantoin\; Sirolimus\; and metformin based on RNA-seq and microarray studies.
WBGene00016289	lntl-1	-1.2636	0.0332285	lntl-1 encodes a novel protein, conserved amongst nematodes\; in C. elegans, LNTL-1 is most closely related to LIN-24, a protein containing a domain found in bacterial toxins such as the Bacillus sphaericus Mtx3 mosquitocidal toxin\; animals containing a loss-of-function lntl-1 mutation, as well as animals doubly mutant for lntl-1 and lin-24, appear wild type.	Enriched in excretory cell\; germ line\; intestine\; muscle cell\; and neurons based on microarray\; tiling array\; and RNA-seq studies. Is affected by several genes including daf-2\; rrf-3\; and dpy-10 based on microarray\; RNA-seq\; and proteomic studies. Is affected by ten chemicals including stavudine\; Zidovudine\; and Psoralens based on RNA-seq and microarray studies.
WBGene00013474	nsph-3.1	-1.26004	0.0306296	N.A.	Enriched in NSM\; male-specific anatomical entity\; and sperm based on tiling array\; RNA-seq\; and microarray studies. Is affected by several genes including daf-2\; glp-1\; and age-1 based on microarray\; tiling array\; RNA-seq\; proteomic\; and studies. Is affected by thirty-three chemicals including Ethanol\; methylmercury hydroxide\; and nicotinic acid based on RNA-seq and microarray studies…
WBGene00017065	D2092.4	-1.24988	0.0446578	N.A.	Located in myofibril.
WBGene00013884	ZC412.3	-1.22734	0.0393099	N.A.	Predicted to be located in extracellular region.
WBGene00003369	mlc-1	-1.22324	0.0341313	mlc-1 encodes a muscle regulatory myosin light chain that is nearly identical to MLC-2 and functions redundantly with MLC-2 in the body-wall and in pharyngeal muscle to affect L1 larval viability, elongation, and pharyngeal and body-wall muscle development, and also affects locomotion and growth\; expressed in the body-wall muscles, pharyngeal muscles, and vulval muscles.	Predicted to enable calcium ion binding activity. Involved in several processes, including muscle organ development\; nematode larval development\; and regulation of muscle contraction. Part of muscle myosin complex. Expressed in anal depressor muscle\; body wall musculature\; pharyngeal muscle cell\; pharynx\; and vulval muscle. Human ortholog(s) of this gene implicated in distal arthrogryposis …
WBGene00003370	mlc-2	-1.22296	0.0282026	mlc-2 encodes, along with mlc-1 and mlc-4, one of three C. elegans regulatory myosin light chains\; MLC-2 is predicted to function as a regulator of myosin ATPase activity, and genetic studies indicate that MLC-2 is nearly essential in hermaphrodites for normal pharyngeal muscle function, but redundant with MLC-1, with which it is nearly identical, for proper bodywall muscle development\; accordi…	Predicted to enable calcium ion binding activity. Involved in several processes, including nematode larval development\; regulation of muscle contraction\; and regulation of pharyngeal pumping. Predicted to be part of myosin complex. Expressed in body wall musculature\; pharyngeal muscle cell\; pharynx\; and vulval muscle. Human ortholog(s) of this gene implicated in distal arthrogryposis type 1C…
WBGene00010703	K09A9.6	-1.21955	0.0314864	N.A.	Predicted to enable peptidyl-aspartic acid 3-dioxygenase activity. Predicted to be involved in peptidyl-aspartic acid hydroxylation. Predicted to be located in endoplasmic reticulum. Human ortholog(s) of this gene implicated in cholangiocarcinoma. Is an ortholog of human ASPH (aspartate beta-hydroxylase).
WBGene00022874	nep-25	-1.21417	0.0293566	ZK1248.1 encodes a neprilysin\; neprilysins are thermolysin-like zinc metallopeptidases, found on the outer surface of animal cells, that negatively regulate small signalling peptides (e.g., enkephalin, tachykinin, insulin, and natriuretic peptides) by cleaving them\; ZK1248.1 has no clear orthologs in other organisms.	Predicted to enable metalloendopeptidase activity. Predicted to be involved in protein processing. Predicted to be located in plasma membrane.
WBGene00019479	K07C11.7	-1.21403	0.0380465	K07C11.7 encodes one of three C. elegans metallophoshopesterase that are related to human 239FB, which is encoded by a gene in the 11p13-p14 chromosomal region associated with various tumors and WAGR (Wilms' tumor, aniridia, genitourinary anomalies, and mental retardation) syndrome.	Predicted to enable hydrolase activity. Is an ortholog of human MPPED1 (metallophosphoesterase domain containing 1) and MPPED2 (metallophosphoesterase domain containing 2).
WBGene00018594	aman-3	-1.18789	0.00384653	aman-3 encodes a Co(II)-activated alpha-mannosidase II, orthologous tohuman MAN2C1\; AMAN-3 is predicted to remove mannose residues from theN-linked oligosaccharides of glycoproteins\; AMAN-3 contains threepredicted N-glycosylation sites\; AMAN-3 is biochemically active invitro, with a pH optimum of 6.5\; AMAN-3 requires either Co(II) or Mn(II)for activity, preferring the former ion\; since aman-…	Predicted to enable alpha-mannosidase activity. Predicted to be involved in N-glycan processing and protein deglycosylation. Predicted to be located in Golgi membrane.
WBGene00003371	mlc-3	-1.18355	0.0366225	mlc-3 encodes an essential myosin light chain\; large-scale RNAi screens indicate that mlc-3 activity is required for both embryonic and postembryonic development, as well as for normal locomotion and egg laying.	Predicted to enable calcium ion binding activity. Located in striated muscle myosin thick filament. Predicted to be part of myosin complex. Expressed in head neurons\; nervous system\; tail neurons\; and ventral nerve cord. Human ortholog(s) of this gene implicated in familial atrial fibrillation and hypertrophic cardiomyopathy 8. Is an ortholog of several human genes including MYL1 (myosin light…
WBGene00011968	T23G11.1	-1.17328	0.0358935	N.A.	Predicted to be located in membrane. Predicted to be integral component of membrane.
WBGene00014006	ZK596.1	-1.15176	0.0429776	N.A.	Expressed in g1AL\; g1AR\; g1P\; g2L\; and g2R. Is predicted to encode a protein with the following domains: Domain of unknown function DUF148 and SXP\/RAL-2 family protein Ani s 5-like, cation-binding domain.
WBGene00021876	Y54G2A.11	-1.15167	0.0292923	N.A.	Predicted to be located in membrane. Predicted to be integral component of membrane.
WBGene00008414	D2030.4	-1.14661	0.0383551	D2030.4 encodes the C. elegans ortholog of the NDUFB7\/B18 subunit of the mitochondrial NADH dehydrogenase (ubiquinone) complex (complex I).	Predicted to be located in mitochondrial inner membrane\; mitochondrial intermembrane space\; and respirasome. Predicted to be part of mitochondrial respiratory chain complex I. Is an ortholog of human NDUFB7 (NADH:ubiquinone oxidoreductase subunit B7).
WBGene00001604	gln-3	-1.13756	0.00321356	N.A.	Predicted to enable glutamate-ammonia ligase activity. Predicted to be involved in glutamine biosynthetic process. Predicted to be located in cytoplasm. Human ortholog(s) of this gene implicated in Alzheimer's disease\; Huntington's disease\; schizophrenia\; and temporal lobe epilepsy. Is an ortholog of human GLUL (glutamate-ammonia ligase).
WBGene00016161	C27D6.3	-1.129	0.0286836	N.A.	Predicted to be located in membrane. Predicted to be integral component of membrane.
WBGene00013379	Y62E10A.13	-1.11989	0.0455085	N.A.	Predicted to enable magnesium ion binding activity. Predicted to be involved in L-serine biosynthetic process and dephosphorylation. Predicted to be located in cytoplasm. Expressed in head. Human ortholog(s) of this gene implicated in PSPH deficiency. Is an ortholog of human PSPH (phosphoserine phosphatase).
WBGene00001249	elt-1	-1.11529	0.0477281	elt-1 encodes a GATA-like transcription factor\; elt-1 is essential for fate specification of both AB- and P1-derived epidermal (hypodermal) cells during embryogenesis\; elt-1 is also required for regulation of sperm-specific gene expression in the germ line and sperm function, and ELT-1 binds a sequence-specific DNA sequence, the sperm consensus site, in vitro\; ELT-1 has also been shown to acti…	Enables DNA-binding transcription factor activity, RNA polymerase II-specific and RNA polymerase II intronic transcription regulatory region sequence-specific DNA binding activity. Involved in several processes, including epidermal cell fate specification\; regulation of transcription by RNA polymerase II\; and spermatid development. Located in nucleus. Expressed in several structures, including …
WBGene00017431	cest-33	-1.10782	0.0477704	N.A.	Predicted to enable methyl indole-3-acetate esterase activity. Predicted to be located in cytoplasm and plasma membrane.
WBGene00014262	ZK1321.4	-1.09943	0.0208301	N.A.	Predicted to enable actin binding activity and muscle alpha-actinin binding activity. Predicted to be involved in actin cytoskeleton organization and muscle structure development. Predicted to be located in Z disc\; adherens junction\; and stress fiber. Predicted to be part of filamentous actin.
WBGene00002978	lev-11	-1.07943	0.041267	lev-11 encodes tropomyosin, an actin-binding contractile structural protein orthologous to human TROPOMYOSIN 1 (TPM1\; OMIM:191010), which when mutated leads to familial hypertrophic cardiomyopathy\; LEV-11 is required for embryonic development, normal body morphology, and locomotion\; expressed as multiple tissue-specific isoforms generated by alternative mRNA splicing and promoter use, LEV-11 i…	Enables actin filament binding activity. Involved in several processes, including actin filament organization\; regulation of actin polymerization or depolymerization\; and spicule insertion. Located in striated muscle thin filament. Expressed in several structures, including body wall musculature\; germ line\; intestine\; non-striated muscle\; and pharynx. Human ortholog(s) of this gene implicat…
WBGene00002198	kin-14	-1.05904	0.0492911	kin-14 encodes a member of the tyrosine-specific subfamily of kinases that contains an SH2 domain, and has with similarity to the human proto-oncogene tyrosine-protein kinase FER.	Predicted to enable non-membrane spanning protein tyrosine kinase activity and signaling receptor binding activity. Predicted to be involved in cell differentiation\; innate immune response\; and transmembrane receptor protein tyrosine kinase signaling pathway. Predicted to be extrinsic component of cytoplasmic side of plasma membrane. Expressed in head neurons\; marginal cell\; pharyngeal muscle…
WBGene00008258	mans-2	-1.05211	0.0425544	mans-2 is an ortholog of human MAN1A1 (mannosidase, alpha1A, member 1), MAN1C1 (mannosidase, alpha1C, member 1) and MAN1A2 (mannosidase, alpha1A, member 2)\; mans-2 has a calcium ion dependent mannosyl-oligosaccharide 1,2-alpha-mannosidase activity, based on enzymatic assay, with Man6GlcNAc2 as a final product.	Predicted to enable mannosyl-oligosaccharide 1,2-alpha-mannosidase activity. Predicted to be involved in N-glycan processing. Predicted to be located in Golgi membrane and endoplasmic reticulum. Is an ortholog of human MAN1A2 (mannosidase alpha class 1A member 2).
WBGene00015551	adah-1	-1.0295	0.0289878	C06G3.5 is orthologous to human ADENOSINE DEAMINASE (ADA\; OMIM:102700), which when mutated leads to severe combined immunodeficiency\; in C. elegans, C06G3.5 is an essential gene\; C06G3.5 is broadly expressed\; about 2\% to 6\% of C06G3.5a transcripts are RNA edited to change A to G resulting in a change to residue 59 from a D to a G.	Predicted to enable adenosine deaminase activity. Predicted to be involved in negative regulation of adenosine receptor signaling pathway and purine-containing compound metabolic process. Predicted to be located in cytosol and external side of plasma membrane. Human ortholog(s) of this gene implicated in several diseases, including Legionnaires' disease\; Q fever\; and lung disease (multiple). Is…
WBGene00000150	apm-1	-1.00338	0.0422753	The apm-1 gene encodes an adaptin: specifically, it encodes an ortholog of the mu1-II subunit of adaptor protein complex 1 (AP-1).	Predicted to enable clathrin adaptor activity. Involved in apical protein localization. Predicted to be located in clathrin-coated vesicle. Predicted to be part of clathrin adaptor complex. Expressed in head\; nerve ring\; tail\; and vulva. Is an ortholog of human AP1M1 (adaptor related protein complex 1 subunit mu 1) and AP1M2 (adaptor related protein complex 1 subunit mu 2).
WBGene00008019	C38H2.2	-0.991369	0.0206409	C38H2.2 encodes a core 1 UDP-Gal:GalNAcalpha1-Ser\/Thrbeta1,3-galactosyltransferase (core 1 beta3-Gal-T or T-synthase,EC2.4.1.122)\; C38H2.2 protein is predicted to be primarilyextracellular, with an N-terminal transmembrane domain\; C38H2.2 shares 6conserved cysteine residues with all known T-synthases, and isubiquitously expressed\; enzymatically active C38H2.2 can be generatedfrom insect but n…	Predicted to enable glycoprotein-N-acetylgalactosamine 3-beta-galactosyltransferase activity. Predicted to be involved in O-glycan processing, core 1. Predicted to be located in membrane. Predicted to be integral component of membrane. Expressed in several structures, including tail. Is an ortholog of human C1GALT1 (core 1 synthase, glycoprotein-N-acetylgalactosamine 3-beta-galactosyltransferase …
WBGene00013189	Y54E2A.4	0.789441	0.0248696	N.A.	Predicted to enable 3'-5' DNA helicase activity. Predicted to be involved in DNA duplex unwinding. Predicted to be located in nucleus. Is an ortholog of human ASCC3 (activating signal cointegrator 1 complex subunit 3).
WBGene00004700	rsp-3	0.809438	0.027293	rsp-3 encodes an ortholog of human SF2\/ASF and member of the SR protein family of nuclear phosphoproteins that are required for constitutive splicing and influence alternative splicing regulation\; rsp-3 affects the development of oocytes together with rsr-1, and is required for late embryonic viability\; SPK-1 binds directly to and phosphorylates the RS domain of RSP-3 in vitro\; the rsp-3 mRNA…	Predicted to enable RNA binding activity. Involved in embryo development. Predicted to be located in nuclear speck. Expressed in PVDL\; PVDR\; and gonad. Human ortholog(s) of this gene implicated in several diseases, including cervix uteri carcinoma in situ\; gastrointestinal system cancer (multiple)\; and urinary system cancer (multiple). Is an ortholog of human SRSF9 (serine and arginine rich s…
WBGene00006523	tam-1	0.841661	0.0463492	tam-1 encodes a broadly expressed nuclear protein with RING finger, B-box, and glutamine\/asparagine-rich domains that promotes signalling in the class B synthetic-multivulva gene pathway (which includes the lin-35\/RB gene), and also promotes the activity of genes in multicopy transgenic arrays\; the normal role of TAM-1's class B activity is presumably to inhibit RAS pathway activity in vulval …	Predicted to enable ubiquitin-protein transferase activity. Involved in several processes, including chromosome segregation\; negative regulation of vulval development\; and positive regulation of gene expression, epigenetic. Located in germ cell nucleus. Expressed in several structures, including germ line.
WBGene00002251	lat-1	0.884794	0.0161499	lat-1 encodes a seven transmembrane domain receptor that is a member of the adhesion class of G protein-couple receptors (aGPRCs) and the nematode homolog of Latrophilin\/CIRL\/LPHN\/CL\; lat-1 is required for embryonic elongation, pharyngeal development, and sperm development and\/or function\; LAT-1 is expressed in developing epithelia, specifically in left epidermoblasts during dorsal intercal…	Enables endopeptidase activity. Involved in several processes, including anterior\/posterior pattern specification\; embryo development\; and self proteolysis. Is integral component of plasma membrane. Expressed in several structures, including ABarppaapa\; AIY\; Caaaaa\; Caaaap\; and pharynx. Human ortholog(s) of this gene implicated in glioblastoma and hypertrophic cardiomyopathy. Is an ortholo…
WBGene00018960	ilcr-2	0.904272	0.0477182	N.A.	Predicted to enable interleukin-17 receptor activity. Involved in positive regulation of locomotion. Located in plasma membrane. Part of receptor complex. Expressed in RMGL\; RMGR\; body wall musculature\; neurons\; and pharyngeal muscle cell. Human ortholog(s) of this gene implicated in immunodeficiency 51. Is an ortholog of human IL17RA (interleukin 17 receptor A).
WBGene00001840	hel-1	0.915274	0.0337936	hel-1 encodes an ortholog of human 56-kD U2AF65 associated protein (UAP56)that is required for exporting mRNAs from the nucleus\; unlike animals withRNAi against several other splicing factors, hel-1(RNAi) animals fail toexport transgenic GFP mRNA from the nucleus\; conversely, hel-1overexpression is lethal, with failed transgene expression as well.	Predicted to enable RNA binding activity and RNA helicase activity. Involved in determination of adult lifespan\; nuclear retention of unspliced pre-mRNA at the site of transcription\; and positive regulation of gene expression. Located in nucleus. Part of transcription regulator complex. Expressed in hypodermis\; intestine\; and neurons. Human ortholog(s) of this gene implicated in type 1 diabet…
WBGene00003150	mbk-2	0.920814	0.0294247	mbk-2 encodes one of two C. elegans members of the DYRK (dual-specificity Yak1-related kinase) family of proteins that includes S. cerevisiae Yak1 and the Drosophila minibrain and DYRK2 kinases\; MBK-2 activity is required maternally for the oocyte-to-egg transition that occurs during the earliest stages of embryonic development\; specifically, MBK-2 is required for: 1) posterior localization of …	Enables protein serine\/threonine kinase activity and protein tyrosine kinase activity. Involved in several processes, including P granule disassembly\; asymmetric protein localization involved in cell fate determination\; and protein phosphorylation. Located in cell cortex and intracellular non-membrane-bounded organelle. Expressed in several structures, including body wall musculature\; embryon…
WBGene00004703	rsp-6	0.927246	0.043177	rsp-6 encodes an RNA binding protein that is the C. elegans ortholog of the vertebrate SFRS3\/SRp20 pre-mRNA splicing factors\; although loss of rsp-6 activity alone results in no obvious abnormalities, RNAi experiments targeting multiple RSP proteins indicate that, in combination with other RSP proteins, RSP-6 plays a role in embryonic and larval development, germline sex determination (sperm-oo…	Predicted to enable mRNA binding activity. Involved in gonad development and regulation of DNA-templated transcription, termination. Located in nucleus. Expressed in several structures, including PVDL and PVDR. Human ortholog(s) of this gene implicated in bipolar disorder\; clear cell renal cell carcinoma\; and ovary epithelial cancer. Is an ortholog of human SRSF3 (serine and arginine rich splic…
WBGene00004728	sax-2	0.950128	0.0299088	sax-2 encodes a conserved protein that contains HEAT\/Armadillo repeats and is related to Drosophila furry\; sax-2 activity is required for maintaining normal neuronal morphology, particularly proper neurite outgrowth and termination\; sax-2 activity is also required for normal male mating behavior and gonad morphogenesis in both sexes\; a sax-2 reporter gene fusion indicates that sax-2 is expres…	Involved in neuron projection development. Predicted to be located in cell cortex and site of polarized growth. Expressed in head neurons\; tail neurons\; and ventral nerve cord. Is an ortholog of human FRY (FRY microtubule binding protein) and FRYL (FRY like transcription coactivator).
WBGene00000376	ccr-4	0.955849	0.0308012	N.A.	Predicted to enable poly(A)-specific ribonuclease activity. Involved in nuclear-transcribed mRNA poly(A) tail shortening. Located in cytoplasm. Part of CCR4-NOT complex. Expressed in body wall musculature\; germ line\; neurons\; somatic cell\; and in male. Is an ortholog of human CNOT6L (CCR4-NOT transcription complex subunit 6 like).
WBGene00004378	rme-8	0.975603	0.0497784	rme-8 encodes a DNA J domain-containing protein\; rme-8 is required for both receptor-mediated endocytosis and pinocytosis (fluid-phase endocytosis) in coelomocytes and other cell types\; specifically, RME-8 binds SNX-1, a component of the core retromer complex, in vitro and, along with SNX-1 and HSP-1, regulates endosomal clathrin and retromer-mediated endosome to Golgi retrograde transport\; rm…	Enables identical protein binding activity. Involved in several processes, including mechanosensory behavior\; positive regulation of nematode male tail tip morphogenesis\; and vesicle-mediated transport. Located in endosome. Expressed in coelomocyte\; hypodermal cell\; muscle cell\; oocyte\; and uterus. Human ortholog(s) of this gene implicated in Parkinson's disease 21. Is an ortholog of human …
WBGene00004302	ran-1	0.97666	0.023368	ran-1 encodes the C. elegans Ran GTPase ortholog\; ran-1 activity is essential for proper mitotic spindle formation, effective connection between centrosomes and the male pronucleus, nuclear envelope assembly after cell division, and oocyte meiotic maturation\; in regulating nuclear envelope dynamics, ran-1 appears to function upstream of MEL-28 by regulating its localization to the nuclear perip…	Predicted to enable GTPase activity. Involved in embryo development and oogenesis. Predicted to be located in cytoplasm and nucleus. Human ortholog(s) of this gene implicated in type 1 diabetes mellitus. Is an ortholog of human RAN (RAN, member RAS oncogene family).
WBGene00019628	pup-2	0.996238	0.0482925	pup-2 encodes a template-independent poly(U) polymerase with 3'' end RNAsubstrates, orthologous to human ZCCHC6 and ZCCHC11, and paralogous toCID-1\; like its paralog CID-1, PUP-2 is required for normally rapidgrowth and normally short lifespan\; pup-2(RNAi) animals are slow-growingand abnormally long-lived\; PUP-2 is paralogous to the GLD-2 family ofpoly(A) polymerases.	Enables RNA uridylyltransferase activity. Involved in pre-miRNA processing. Human ortholog(s) of this gene implicated in breast cancer and liver benign neoplasm. Is an ortholog of human TUT4 (terminal uridylyl transferase 4) and TUT7 (terminal uridylyl transferase 7).
WBGene00001309	emr-1	1.00117	0.0459623	emr-1 gene encodes a homolog of the human integral nuclear membrane protein emerin \; EMR-1 belongs to a family of proteins sharing the LEM-domain (LAP2-Emerin-MAN1 domain) that are generally conserved in metazoa and bind to lamin\; EMR-1, along with another LEM-domain protein, LEM-2 is required for larval development, normal life-span, nuclear envelope and chromatin organization, chromosome segr…	Enables lamin binding activity. Involved in chromosome segregation\; mitotic cytokinesis\; and response to X-ray. Located in nuclear envelope. Is integral component of nuclear inner membrane. Used to study Emery-Dreifuss muscular dystrophy. Is an ortholog of human LEMD1 (LEM domain containing 1).
WBGene00001980	hmr-1	1.01704	0.0284144	hmr-1 encodes two isoforms of a classical cadherin that contain extracellular cadherin, EGF-like, and laminin G domains as well as a highly conserved intracellular domain that binds beta-catenin\; by homology, the HMR-1 proteins are predicted to function as calcium-dependent, homophilic cell-cell adhesion receptors\; in vivo, HMR-1A activity is required for mediating the cell migrations, cell sha…	Enables beta-catenin binding activity and delta-catenin binding activity. Involved in cytoskeleton organization\; embryo development\; and gastrulation. Located in adherens junction. Is spanning component of plasma membrane. Part of catenin complex. Expressed in several structures, including germline precursor cell\; hypodermis\; motor neurons\; nerve ring\; and neuroblasts.
WBGene00001511	fzy-1	1.02455	0.0377562	fzy-1 encodes an ortholog of S. cerevisiae Cdc20p that is required for themetaphase-to-anaphase transition, the deposition of extra meioticchromosomes to polar bodies, and postembryonic vulval development\; on thebasis of orthology, FZY-1 is predicted to regulate anaphase-promotingcomplex (APC)\; FZY-1 protein is found in early embryonic cells atprometaphase and metaphase of mitosis and meiosis I…	Predicted to enable anaphase-promoting complex binding activity and ubiquitin ligase activator activity. Involved in asymmetric cell division\; meiotic cell cycle\; and polarity specification of anterior\/posterior axis. Located in condensed chromosome and cytoplasm. Predicted to be part of anaphase-promoting complex. Is an ortholog of human CDC20 (cell division cycle 20).
WBGene00004053	tank-1	1.02573	0.0398798	tank-1 (formerly known as pme-5) encodes a protein containing N-terminal ankyrin repeats and C-terminal poly (ADP-ribose) polymerase (PARP) regulatory and catalytic domains that is orthologous to human tankyrase 1 (TNKS\; OMIM:603303) and tankyrase 2 (TNKS2\; OMIM: 607128), but structurally more similar to the ADPRT-3 tankyrase of Dictyostelium discoideum\; TANK-1 also contains a lysine-rich regi…	Predicted to enable NAD+ ADP-ribosyltransferase activity and protein ADP-ribosylase activity. Involved in intrinsic apoptotic signaling pathway in response to DNA damage\; negative regulation of programmed cell death\; and response to gamma radiation. Located in nucleus.
WBGene00015237	B0511.12	1.02637	0.012996	B0511.12 encodes an ortholog of Drosophila PECANEX, and thus mayparticipate in GLP-1\/LIN-12 signalling.	Predicted to be involved in endoplasmic reticulum organization. Predicted to be located in endoplasmic reticulum. Is an ortholog of human PCNX2 (pecanex 2) and PCNX3 (pecanex 3).
WBGene00007042	pbrm-1	1.03444	0.0314864	pbrm-1 encodes an ortholog of human polybromo 1 (OMIM:606083) and Saccharomyces cerevisiae RSC1 and RSC2\; by homology, PBRM-1 is predicted to function in chromatin remodeling and transcriptional regulation\; pbrm-1 genetically interacts with two or more components of the EGF\/RAS signaling pathway, and is required for such signaling in vulval development\; pbrm-1 also interacts genetically with …	Predicted to enable chromatin binding activity. Involved in gonad development. Predicted to be located in nucleus. Predicted to be part of RSC-type complex. Expressed in head\; somatic cell\; tail\; and tail precursor cell. Used to study alcohol use disorder. Human ortholog(s) of this gene implicated in renal cell carcinoma. Is an ortholog of human PBRM1 (polybromo 1).
WBGene00004117	sin-3	1.041	0.047142	sin-3 encodes an ortholog of the SIN3 family of histone deacetylase subunits, which also has a glutamine\/asparagine-rich domain, possibly involved in epigenetic regulation\; sin-3 has no obvious phenotype in mass RNAi screens\; on the basis of its homology, SIN-3, when activated by promoter-specific transcription factors, is expected to work in conjunction with other histone deacetylase componen…	Contributes to histone deacetylase activity. Involved in several processes, including cell fate specification\; nematode male tail mating organ morphogenesis\; and vulval development. Predicted to be located in chromatin. Predicted to be part of Sin3 complex. Expressed in CEP\; inner labial neurons\; ray structural cell\; socket cell\; and ventral nerve cord. Human ortholog(s) of this gene implic…
WBGene00002131	inx-9	1.0477	0.0388397	inx-9 encodes an innexin, an integral transmembrane channel protein that is a structural component of invertebrate gap junctions\; although the precise role of INX-9 in C. elegans development and\/or behavior is not yet known, INX-9 may play a role in gonad or germline development, as INX-9 expression is detected solely in the sheath cells of the somatic gonad and particularly, the sheath cells i…	Predicted to enable gap junction channel activity. Predicted to be involved in ion transport and transmembrane transport. Acts upstream of or within with a positive effect on germ cell proliferation. Located in gap junction. Expressed in several structures, including gonad\; interfacial epithelial cell\; nerve ring neurons\; pharyngeal cell\; and spermatocyte.
WBGene00016603	met-1	1.06066	0.0293566	met-1 encodes a histone methyltransferase whose SET domain is similar to that of Saccharomyces cerevisiae Set2p\; loss of met-1 activity in the background of a mutant class A synMuv gene, such as lin-15A, results in a multivulval phenotype, indicating that met-1 acts to negatively regulate vulval cell fate specification\; as met-1 is required for normal levels of histone H3K36 and H3K9 trimethyla…	Predicted to enable histone methyltransferase activity (H3-K36 specific). Involved in histone lysine methylation\; negative regulation of transcription by RNA polymerase II\; and negative regulation of vulval development. Predicted to be located in chromatin and nucleus. Expressed in hypodermis\; intestine\; and muscle cell. Human ortholog(s) of this gene implicated in several diseases, including…
WBGene00017066	maco-1	1.06086	0.0462925	maco-1 encodes a novel protein with five transmembrane domains in the N-terminus and four coiled coil domains in the C-terminus\; maco-1 is functionally conserved across species and is orthologous to human macoilin (OMIM:601301)\; macoilin is involved in assembly or traffic of ion channels or ion channel regulators\; MACO-1 is not required for development but for appropriate regulation of neurona…	Predicted to enable microtubule binding activity. Involved in chemotaxis\; neuronal signal transduction\; and thermotaxis. Located in neuronal cell body\; nuclear envelope\; and rough endoplasmic reticulum. Expressed in epithelial cell\; muscle cell\; and nervous system. Is an ortholog of human MACO1 (macoilin 1).
WBGene00019118	F59E12.1	1.07646	0.0250354	N.A.	Predicted to be involved in histone acetylation. Predicted to be part of NuA4 histone acetyltransferase complex. Is an ortholog of human BRD8 (bromodomain containing 8).
WBGene00022672	npp-24	1.08906	0.0240112	N.A.	Predicted to be located in membrane. Predicted to be integral component of membrane.
WBGene00011155	rbm-3.1	1.09258	0.0239403	N.A.	Predicted to enable mRNA binding activity. Predicted to be involved in pre-mRNA cleavage required for polyadenylation. Predicted to be part of mRNA cleavage and polyadenylation specificity factor complex. Is an ortholog of human RBM3 (RNA binding motif protein 3).
WBGene00010002	F53F8.5	1.09353	0.0425454	N.A.	Predicted to be located in nucleus. Is an ortholog of human C19orf47 (chromosome 19 open reading frame 47).
WBGene00006498	ten-1	1.10031	0.0476862	ten-1 encodes a type II transmembrane protein containing EGF-like repeats that is the C. elegans ortholog of Drosophila Ten-m\/Odz and vertebrate teneurins (OMIM:300588)\; in C. elegans, TEN-1 is required for proper development of the gonadal and pharyngeal basement membranes and for proper axonal placement and hypodermal morphogenesis\; ten-1 and phy-1 act in parallel influencing the connection …	Involved in several processes, including body morphogenesis\; inductive cell migration\; and system development. Located in nucleus and plasma membrane. Expressed in several structures, including body muscle cell\; gonad\; hypodermis\; interfacial epithelial cell\; and neurons. Human ortholog(s) of this gene implicated in essential tremor 5. Is an ortholog of several human genes including TENM1 (…
WBGene00006605	tra-2	1.10643	0.0415905	tra-2 encodes a transmembrane receptor that functions in the sex determination pathway to specify female fates in hermaphroditic XX animals\; tra-2 encodes two proteins: TRA-2A, the major protein expressed at all developmental stages, and TRA-2B, a form specific to the hermaphrodite germ line\; in hermaphrodites, direct interaction between the TRA-2A intracellular domain inhibits FEM-3 masculiniz…	Enables transmembrane signaling receptor activity. Involved in developmental process involved in reproduction and oocyte fate determination. Located in nucleus\; perinuclear region of cytoplasm\; and plasma membrane. Is spanning component of plasma membrane. Expressed in germ line.
WBGene00003185	mek-1	1.10852	0.0432356	mek-1 encodes a MAP kinase kinase (MAPKK) that is involved in the stress response to heavy metals and starvation, and that has the highest homology to mammalian MKK7.	Enables JUN kinase kinase activity and SH2 domain binding activity. Involved in several processes, including gamete generation\; response to metal ion\; and stress-activated MAPK cascade. Predicted to be located in cytoplasm. Expressed in several structures, including ganglia\; hermaphrodite gonad\; intestine\; nerve ring\; and pharynx. Human ortholog(s) of this gene implicated in prostate carcin…
WBGene00007979	imp-1	1.10957	0.0236392	imp-1 encodes an intramembrane aspartic protease orthologous to the mammalian signal peptide peptidase-like family of proteins\; by homology, IMP-1 is predicted to function in the cleavage of type II transmembrane proteins within their transmembrane domain\; an imp-1::gfp reporter fusion is expressed primarily in head neurons, with some expression also seen in the posterior intestine.	Predicted to enable aspartic endopeptidase activity, intramembrane cleaving. Predicted to be involved in membrane protein proteolysis. Predicted to be located in Golgi-associated vesicle membrane\; lysosomal membrane\; and plasma membrane. Predicted to be integral component of cytoplasmic side of endoplasmic reticulum membrane and integral component of lumenal side of endoplasmic reticulum membra…
WBGene00013857	orc-5	1.14145	0.0469194	N.A.	Predicted to enable DNA replication origin binding activity. Predicted to be involved in DNA replication initiation. Predicted to be located in nucleus. Predicted to be part of nuclear origin of replication recognition complex. Is an ortholog of human ORC5 (origin recognition complex subunit 5).
WBGene00016955	perm-5	1.15312	0.0164127	N.A.	Predicted to enable lipid binding activity. Expressed in several structures, including P5.ppal\; P5.ppar\; P7.papl\; P7.papr\; and vulval cell.
WBGene00004919	snr-6	1.15633	0.0408568	snr-6 encodes the C. elegans ortholog of the small nuclear ribonucleoprotein E, one of seven subunits of the heptameric Sm complex required for the biogenesis and function of snRNPs that catalyze mRNA splicing\; in addition to its predicted role in pre-mRNA processing, SNR-6 activity is essential for embryogenesis and is required for several aspects of germ cell specification including cell divis…	Predicted to enable RNA binding activity. Predicted to be involved in spliceosomal snRNP assembly. Located in P granule. Predicted to be part of precatalytic spliceosome and spliceosomal snRNP complex. Expressed in gonad. Human ortholog(s) of this gene implicated in several diseases, including carcinoma (multiple)\; hypotrichosis (multiple)\; and lupus nephritis. Is an ortholog of human SNRPE (sm…
WBGene00013024	cept-2	1.15697	0.00383565	Y49A3A.1 encodes a homolog of choline\/ethanolaminephosphotransferasecholine phosphotransferase 1\; Y49A3A.1 shares an operon with vha-13, andthus might be a previously undescribed V-ATPase component or ancillaryprotein.	Predicted to enable diacylglycerol cholinephosphotransferase activity and ethanolaminephosphotransferase activity. Predicted to be involved in phosphatidylethanolamine biosynthetic process. Predicted to be located in Golgi apparatus and endoplasmic reticulum membrane. Is an ortholog of human CEPT1 (choline\/ethanolamine phosphotransferase 1).
WBGene00011625	vps-39	1.15879	0.0472577	N.A.	Predicted to be involved in autophagy and endosomal vesicle fusion. Predicted to be located in cytoplasm and membrane. Predicted to be part of HOPS complex. Is an ortholog of human VPS39 (VPS39 subunit of HOPS complex).
WBGene00009661	patr-1	1.16084	0.0358935	patr-1 encodes the C. elegans ortholog of the Saccharomyces cerevisiae decapping activator Pat1p\; patr-1 is involved in decapping-mediated mRNA decay and is required for proper recruitment of several components of P-bodies, cytoplasmic mRNA processing bodies\; in C. elegans, patr-1 is an essential gene, required for embryonic and larval development, as well as wild-type brood sizes\; PATR-1 loca…	Predicted to enable RNA binding activity. Involved in determination of adult lifespan. Located in P-body. Is an ortholog of human PATL1 (PAT1 homolog 1, processing body mRNA decay factor) and PATL2 (PAT1 homolog 2).
WBGene00001979	hmp-2	1.16282	0.0178982	hmp-2 encodes a beta-catenin\; HMP-2 activity is required during embryonic development for cell adhesion at adherens junctions, cell migration, and body morphogenesis\; as a beta-catenin, HMP-2 likely functions solely as part of a cadherin-catenin complex, as in yeast two-hybrid assays, HMP-2 is the only C. elegans beta-catenin that binds HMP-1\/alpha-catenin and HMR-1\/cadherin\; additionally, i…	Enables several functions, including alpha-catenin binding activity\; cadherin binding activity\; and transcription coactivator activity. Involved in several processes, including cytoskeleton organization\; embryonic morphogenesis\; and left\/right axis specification. Located in adherens junction and nucleus. Part of catenin complex. Expressed in distal tip cell and germ cell. Human ortholog(s) o…
WBGene00012982	jmjd-2	1.16289	0.0119475	N.A.	Enables histone H3-methyl-lysine-36 demethylase activity and histone H3-methyl-lysine-9 demethylase activity. Involved in histone H3-K36 demethylation and histone H3-K9 demethylation. Predicted to be located in nucleus. Expressed in pharynx. Human ortholog(s) of this gene implicated in several diseases, including gastrointestinal system cancer (multiple)\; nervous system cancer (multiple)\; and u…
WBGene00006389	taf-7.2	1.16712	0.0292923	N.A.	Predicted to contribute to RNA polymerase II general transcription initiation factor activity. Predicted to be involved in RNA polymerase II preinitiation complex assembly. Predicted to be located in nucleus. Predicted to be part of transcription factor TFIID complex. Is an ortholog of human TAF7 (TATA-box binding protein associated factor 7).
WBGene00021808	Y53G8AM.8	1.17379	0.0293566	N.A.	Enriched in neurons and sensory neurons based on RNA-seq and microarray studies. Is affected by several genes including daf-12\; hsf-1\; and eat-2 based on tiling array\; RNA-seq\; and microarray studies. Is affected by eight chemicals including stavudine\; Psoralens\; and allantoin based on RNA-seq and microarray studies. Human ortholog(s) of this gene implicated in inner ear disease and primary…
WBGene00010875	M05D6.2	1.18916	0.0232605	N.A.	Predicted to be involved in signal transduction. Is an ortholog of human TCP11 (t-complex 11)\; TCP11L1 (t-complex 11 like 1)\; and TCP11L2 (t-complex 11 like 2).
WBGene00017238	snrp-3	1.19128	0.0477704	N.A.	Predicted to enable pre-mRNA 5'-splice site binding activity. Predicted to be involved in mRNA 5'-splice site recognition. Predicted to be located in nucleus. Predicted to be part of U1 snRNP. Human ortholog(s) of this gene implicated in mixed connective tissue disease and systemic lupus erythematosus. Is an ortholog of human SNRPC (small nuclear ribonucleoprotein polypeptide C).
WBGene00022203	Y73B3A.1	1.19855	0.0284144	N.A.	Predicted to be located in nucleus.
WBGene00003241	mig-5	1.19954	0.0248632	mig-5 encodes one of three C. elegans Dishevelled homologs\; as part of both canonical and non-canonical Wnt signaling pathways, mig-5 activity is required maternally and embryonically for cell migration, cell fate specification, and proper spindle orientation in the early embryo\; cells affected by mig-5 mutations include the distal tip cells (DTCs), the QL neuroblast descendants (QL.d), the vul…	Predicted to enable frizzled binding activity. Involved in several processes, including cell differentiation\; inductive cell migration\; and non-canonical Wnt signaling pathway. Located in cell cortex. Expressed in several structures, including distal tip cell\; linker cell\; nerve ring\; posterior lateral left ganglion\; and somatic gonad precursor. Human ortholog(s) of this gene implicated in …
WBGene00009460	ubr-5	1.20793	0.0357015	F36A2.13 encodes an E3 ubiquitin ligase similar to the mammalian UBR5 ubiquitin ligases\; F36A2.13 is predicted to function in ubiquitin-dependent protein catabolic processes.	Predicted to enable ubiquitin binding activity\; ubiquitin-protein transferase activity\; and zinc ion binding activity. Predicted to be involved in several processes, including negative regulation of histone H2A K63-linked ubiquitination\; protein polyubiquitination\; and regulation of double-strand break repair. Predicted to be located in nucleus. Human ortholog(s) of this gene implicated in in…
WBGene00007705	C25A1.1	1.21242	0.0492911	N.A.	Predicted to be located in nucleus. Is an ortholog of human PSME3IP1 (proteasome activator subunit 3 interacting protein 1).
WBGene00000459	ceh-38	1.21897	0.0424194	ceh-38 encodes two proteins, by alternative splicing, that belong to the ONECUT class of homeodomain proteins (which includes mammalian hepatocyte nuclear factor-6)\; ceh-38 is expressed from embryos to adults, and in many different tissues (e.g., pharynx, gut, hypodermis and many nerve cells).	Predicted to enable DNA-binding transcription factor activity, RNA polymerase II-specific and RNA polymerase II cis-regulatory region sequence-specific DNA binding activity. Predicted to be involved in regulation of transcription by RNA polymerase II. Predicted to be located in nucleus. Expressed in several structures, including body wall musculature\; excretory cell\; intestine\; neurons\; and s…
WBGene00004110	pqn-20	1.22857	0.0240112	The protein product of this gene is predicted to contain a glutamine\/asparagine (Q\/N)-rich ('prion') domain, by the algorithm of Michelitsch and Weissman (as of the WS77 release of WormBase, i.e., in wormpep77).	Enriched in AVK\; OLL\; PVD\; and germ line based on microarray and RNA-seq studies. Is affected by several genes including daf-16\; daf-12\; and hsf-1 based on microarray\; RNA-seq\; tiling array\; and proteomic studies. Is affected by seven chemicals including rotenone\; D-glucose\; and Alovudine based on RNA-seq and microarray studies.
WBGene00011036	edc-3	1.23481	0.0185289	N.A.	Predicted to enable mRNA binding activity. Predicted to be involved in P-body assembly and deadenylation-independent decapping of nuclear-transcribed mRNA. Predicted to be located in P-body. Expressed in hypodermal cell\; intestinal cell\; neurons\; and pharyngeal muscle cell. Human ortholog(s) of this gene implicated in autosomal recessive non-syndromic intellectual disability. Is an ortholog of…
WBGene00020259	T05E7.3	1.23729	0.0293566	N.A.	Predicted to be involved in cellular component organization. Predicted to be located in endosome. Predicted to be part of WASH complex. Human ortholog(s) of this gene implicated in Ritscher-Schinzel syndrome 1 and hereditary spastic paraplegia 8. Is an ortholog of human WASHC5 (WASH complex subunit 5).
WBGene00004259	pyr-1	1.24681	0.0218378	pyr-1 encodes the C. elegans protein CAD which is orthologous to the human gene Carbamyl phosphate synthetase I (CPS1)\; pyr-1 encodes a single protein with predicted carbamoyl phosphate synthetase, aspartate transcarbamoylase, and dihydroorotase activities (CAD), which is involved in pyrimidine biosynthesis\; pyr-1 mutants can be rescued by the supply of exogenous pyrimidines\; genetic interacti…	Predicted to enable aspartate carbamoyltransferase activity and dihydroorotase activity. Involved in several processes, including pharyngeal gland morphogenesis\; pharynx development\; and pyrimidine nucleobase biosynthetic process. Predicted to be located in cytosol. Expressed in intestine. Used to study carbamoyl phosphate synthetase I deficiency disease and orotic aciduria. Human ortholog(s) o…
WBGene00002004	hsf-1	1.25141	0.00381683	hsf-1 encodes the C. elegans heat-shock transcription factor ortholog\; HSF-1 functions as a transcriptional regulator of stress-induced gene expression whose activity is required for heat-shock and proteotoxicity response, larval development, innate immunity, and regulation of adult lifespan\; HSF-1 binds bovine calmodulin in vitro in a calcium-dependent manner.	Enables several functions, including DNA-binding transcription factor activity\; calmodulin binding activity\; and promoter-specific chromatin binding activity. Involved in several processes, including ascaroside biosynthetic process\; defense response to other organism\; and positive regulation of metabolic process. Located in chromatin\; cytoplasm\; and nucleus. Expressed in several structures,…
WBGene00001513	gad-1	1.25213	0.0147031	The gad-1 gene encodes a WD repeat-containing protein that is required maternally for gastrulation initiation during early embryogenesis by regulating the division timing, spindle orientation, and subsequent inward migration of the two gut precusor (E) cells at the 26-cell stage.	Involved in cell migration involved in gastrulation\; establishment of mitotic spindle orientation\; and regulation of mitotic cell cycle. Predicted to be located in nucleus and site of double-strand break. Expressed in germ line. Is an ortholog of human WDR70 (WD repeat domain 70).
WBGene00004343	rgr-1	1.25443	0.0153141	N.A.	Predicted to enable transcription coregulator activity. Predicted to be involved in regulation of transcription by RNA polymerase II. Predicted to be located in nucleus. Predicted to be part of core mediator complex and mediator complex. Expressed in germ line. Is an ortholog of human MED14 (mediator complex subunit 14).
WBGene00003787	npp-1	1.25995	0.0262928	npp-1 encodes a nucleoporin that is most closely related to the vertebrate nucleoporin Nup54 and Saccharomyces cerevisiae nucleoporin Nup57p\; during embryonic development, npp-1 activity is essential for some aspects of nuclear structure and function, as well as for proper mitotic spindle orientation, asymmetric cell division, cell fate specification, and mitotic cell cycle timing\; npp-1 is als…	Enables calmodulin binding activity. Involved in several processes, including organelle organization\; positive regulation of mitotic cell cycle, embryonic\; and regulation of asymmetric cell division. Located in nuclear envelope. Predicted to be part of nuclear pore central transport channel. Expressed in several structures, including hypodermis. Is an ortholog of human NUP54 (nucleoporin 54).
WBGene00001320	ent-1	1.26022	0.0327233	ent-1 encodes a predicted equilibrative nucleoside transporter 1 that affects growth.	Predicted to enable nucleoside transmembrane transporter activity. Predicted to be involved in nucleoside transmembrane transport. Located in plasma membrane. Expressed in intestine\; isthmus\; metacorpus\; procorpus\; and terminal bulb. Human ortholog(s) of this gene implicated in histiocytosis-lymphadenopathy plus syndrome. Is an ortholog of human SLC29A1 (solute carrier family 29 member 1 (Aug…
WBGene00012002	T24H10.4	1.26178	0.0119969	N.A.	Predicted to be located in membrane. Predicted to be integral component of membrane. Is an ortholog of human TMEM53 (transmembrane protein 53).
WBGene00004148	pqn-65	1.26238	0.0308012	The protein product of this gene is predicted to contain a glutamine\/asparagine (Q\/N)-rich ('prion') domain, by the algorithm of Michelitsch and Weissman (as of the WS77 release of WormBase, i.e., in wormpep77).	Expressed in gonad. Is predicted to encode a protein with the following domain: Phosphorylation site.
WBGene00003798	npp-12	1.26399	0.0115436	npp-12 encodes Gp210, an evolutionarily conserved membrane protein of the nuclear pore complex (NPC)\; NPP-12 is required for embryonic viability and normal nuclear membrane structures.	Predicted to be located in membrane. Predicted to be integral component of membrane. Part of nuclear pore. Is an ortholog of human NUP210 (nucleoporin 210).
WBGene00004508	rrf-1	1.26729	0.00971898	rrf-1 encodes an RNA-directed RNA polymerase (RdRP) homolog required for somatic (but not germline) RNAi\; RRF-1 is also required for 'transitive interference'.	Enables DEAD\/H-box RNA helicase binding activity and RNA-directed 5'-3' RNA polymerase activity. Involved in hermaphrodite genitalia morphogenesis and production of siRNA involved in RNA interference. Located in mutator focus and nucleus. Part of polysome.
WBGene00009245	rict-1	1.27009	0.021817	rict-1 enocdes the C. elegans ortholog of mammalian Rictor, a component of the target of rapamycin complex 2 (TORC2)\; in C. elegans, rict-1 activity is required for regulation of fat metabolism, feeding, growth, and life span\; rict-1 has been reported to interact genetically with akt-1, akt-2, and sgk-1\; a rict-1::RFP promoter fusion indicates that rict-1 is expressed in head neurons, the vent…	Predicted to enable protein serine\/threonine kinase activator activity. Involved in mesendoderm development. Predicted to be located in protein-containing complex. Part of TORC2 complex. Expressed in several structures, including head neurons\; intestine\; pharynx\; spermatheca\; and ventral nerve cord. Is an ortholog of human RICTOR (RPTOR independent companion of MTOR complex 2).
WBGene00003797	npp-11	1.27507	0.0414062	N.A.	Predicted to enable phospholipid binding activity. Predicted to be a structural constituent of nuclear pore. Involved in embryo development\; establishment of mitotic spindle orientation\; and nucleus organization. Located in nuclear envelope. Predicted to be part of nuclear pore central transport channel. Expressed in head. Human ortholog(s) of this gene implicated in primary biliary cholangitis…
WBGene00002028	hst-1	1.27562	0.0178982	hst-1 encodes the C. elegans ortholog of N-deacetylase\/N-sulfotransferase (NDST), a bifunctional enzyme that catalyzes N-deacetylation and N-sulfation of N-acetylglucosamine residues in heparan sulfate\; loss of hst-1 activity has been reported to result in embryonic lethality at various stages of development, defects in ventral neuroblast migrations during epidermal enclosure, and cessation of …	Predicted to enable [heparan sulfate]-glucosamine N-sulfotransferase activity and deacetylase activity. Predicted to be involved in heparan sulfate proteoglycan biosynthetic process, polysaccharide chain biosynthetic process. Predicted to be located in Golgi apparatus. Human ortholog(s) of this gene implicated in autosomal recessive non-syndromic intellectual disability. Is an ortholog of human N…
WBGene00011312	trcs-2	1.27595	0.0299959	N.A.	Enriched in germ line\; sensory neurons\; and somatic gonad precursor based on microarray and RNA-seq studies. Is affected by several genes including daf-16\; dpy-10\; and hsf-1 based on microarray\; tiling array\; RNA-seq\; and proteomic studies. Is affected by eleven chemicals including bisphenol S\; Alovudine\; and stavudine based on RNA-seq and microarray studies.
WBGene00017934	F30B5.4	1.27695	0.0293566	N.A.	Predicted to enable oxidoreductase activity. Is an ortholog of human OSGIN1 (oxidative stress induced growth inhibitor 1) and OSGIN2 (oxidative stress induced growth inhibitor family member 2).
WBGene00006776	unc-40	1.27831	0.00878396	unc-40 encodes a netrin receptor that is required to guide dorsal-ventral cell and axon migrations, and is required for correct polarization and migration of the neuroblasts QL and QR\; UNC-40 function in both UNC-5-dependent and UNC-5-independent signaling pathways to regulate cell and axon migrations\; UNC-5-dependent signaling is likely enhanced by UNC-129, a TGF-beta signaling molecule that i…	Enables netrin receptor activity and protein domain specific binding activity. Involved in several processes, including generation of neurons\; regulation of locomotion\; and sex differentiation. Acts upstream of or within dendrite morphogenesis and distal tip cell migration. Located in axonal growth cone and cell projection membrane. Is integral component of plasma membrane. Part of receptor com…
WBGene00020263	let-355	1.28035	0.0338727	The T05E8.3 gene encodes a divergent DEAH helicase that is (apparently) unique to Caenorhabditis\; it has no well-characterized orthologs in the complete Drosophila or S. cerevisiae genomes, and no obvious orthologs in the draft human genome sequence either.	Predicted to enable RNA binding activity. Predicted to be involved in positive regulation of transcription by RNA polymerase I. Predicted to be located in nucleolus. Is an ortholog of human DHX33 (DEAH-box helicase 33).
WBGene00014124	usip-1	1.28219	0.0447889	N.A.	Enables RNA uridylyltransferase activity. Involved in U6 snRNA 3'-end processing. Located in nucleoplasm. Human ortholog(s) of this gene implicated in spastic ataxia 4. Is an ortholog of human MTPAP (mitochondrial poly(A) polymerase).
WBGene00003021	lin-36	1.28996	0.0236096	N.A.	Predicted to enable DNA binding activity and metal ion binding activity. Involved in embryonic digestive tract morphogenesis. Predicted to be located in nucleus. Expressed in several structures, including P3.pa\; P5.ppp\; P7.paa\; neurons\; and vulval cell.
WBGene00008733	F13B12.6	1.29709	0.0268254	N.A.	Predicted to be located in cytoplasm. Is an ortholog of human SH2D4A (SH2 domain containing 4A) and SH2D4B (SH2 domain containing 4B).
WBGene00020553	ttc-17	1.29848	0.00917363	N.A.	Predicted to be involved in actin filament polymerization. Predicted to be located in actin cytoskeleton and cytoplasm. Is an ortholog of human TTC17 (tetratricopeptide repeat domain 17).
WBGene00017269	F08F8.4	1.30791	0.0355649	N.A.	Predicted to enable acetyltransferase activity and metal ion binding activity. Predicted to be involved in post-translational protein acetylation\; regulation of DNA replication\; and sister chromatid cohesion. Predicted to be located in nucleus. Human ortholog(s) of this gene implicated in Roberts syndrome. Is an ortholog of human ESCO2 (establishment of sister chromatid cohesion N-acetyltransfe…
WBGene00000913	daf-18	1.30932	0.0287634	daf-18 encodes a lipid phosphatase homologous to the human PTEN tumor suppresor (OMIM:601728, mutated in Cowden disease and several cancers)\; DAF-18 negatively regulates insulin-like signaling mediated by DAF-2\/IR and AGE-1\/PI3K and thus plays a role in metabolism, development, and longevity\; based on sequence and genetic analysis, DAF-18 is predicted to dephosphorylate AGE-1-generated PIP3 i…	Enables protein tyrosine phosphatase activity. Involved in several processes, including determination of adult lifespan\; positive regulation of dauer larval development\; and positive regulation of positive chemotaxis. Acts upstream of with a positive effect on protein import into nucleus. Located in several cellular components, including axon\; cytoplasmic side of plasma membrane\; and somatode…
WBGene00009769	F46B6.4	1.31181	0.0493659	N.A.	Predicted to enable GTP binding activity and metal ion binding activity. Predicted to be involved in tRNA methylation and tRNA wobble uridine modification. Predicted to be located in mitochondrion. Is an ortholog of human GTPBP6 (GTP binding protein 6 (putative)).
WBGene00011664	T09F3.5	1.31626	0.0486836	T09F3.5 encodes a novel protein.	Predicted to enable RNA-DNA hybrid ribonuclease activity. Predicted to be involved in DNA replication, removal of RNA primer and RNA phosphodiester bond hydrolysis, endonucleolytic.
WBGene00006349	sur-2	1.3247	0.0388397	sur-2 encodes a novel protein that is orthologous to the Drosophila and human MED23 mediator subunits\; sur-2 is a downstream component of the let-60-ras-mediated signaling pathway and likely functions by regulating transcription of genes essential for a number of developmental processes, including vulval development, larval development, and formation of the gonad and male tail\; sur-2 is express…	Involved in defense response to Gram-positive bacterium\; regulation of protein catabolic process\; and regulation of transcription by RNA polymerase II. Predicted to be located in nucleus. Part of mediator complex. Expressed in several structures, including P1.p\; P2.p\; P5.ppp\; P7.paa\; and vulval cell. Human ortholog(s) of this gene implicated in autosomal recessive non-syndromic intellectual…
WBGene00009365	F33H1.4	1.32785	0.0293566	N.A.	Expressed in gonad.
WBGene00000396	cdh-4	1.32975	0.0379971	cdh-4 encodes a Fat-like cadherin homolog\; CDH-4 is required for axon fasciculation, cell migration, and hypodermis and pharyngeal development\; in addition, CDH-4 functions together with the FMI-1 flamingo-like cadherin to regulate development of the GABAergic VD motorneurons\; cdh-4 is widely expressed beginning early in development, but by the L3 larval stage expression is confined to the VD …	Predicted to enable calcium ion binding activity. Predicted to be involved in homophilic cell adhesion via plasma membrane adhesion molecules. Predicted to be located in membrane. Expressed in several structures, including QL\; QR\; VD neuron\; non-striated muscle\; and rectal gland cell. Human ortholog(s) of this gene implicated in spinocerebellar ataxia 45. Is an ortholog of human FAT1 (FAT aty…
WBGene00018193	F39C12.1	1.33079	0.0130206	N.A.	Predicted to be involved in cellular response to amino acid starvation and positive regulation of TOR signaling. Predicted to be located in cytoplasm. Is an ortholog of human MIOS (meiosis regulator for oocyte development).
WBGene00017837	F26G1.1	1.33091	0.043177	N.A.	Predicted to be involved in endocytic recycling. Predicted to be located in endosome. Human ortholog(s) of this gene implicated in Ritscher-Schinzel syndrome. Is an ortholog of human VPS35L (VPS35 endosomal protein sorting factor like).
WBGene00002079	xpo-2	1.33198	0.0392762	imb-5 encodes an importin-beta-like protein orthologous to mammalian CAS proteins (cellular apoptosis susceptibility) and Saccharomyces cerevisiae CSE1 (chromosome segregation 1)\; IMB-5 is predicted to function in nuclear transport of proteins required for mitotic progression or apoptosis as well as in re-export of importin-alpha, a nuclear import protein\; in C. elegans, IMB-5 is essential for …	Predicted to enable nuclear export signal receptor activity. Predicted to be involved in protein export from nucleus and protein import into nucleus. Predicted to be located in cytosol and nuclear envelope. Is an ortholog of human CSE1L (chromosome segregation 1 like).
WBGene00000405	cdk-1	1.33375	0.0407614	cdk-1 encodes a cyclin-dependent kinase, orthologous to and functionally interchangeable with CDC28 from S. cerevisiae\; CDK-1 is required for cell-cycle progression through M phase in both meiosis and mitosis\; in regulating progression through meiosis and the oocyte-to-egg transition, CDK-1 functions to regulate the activity of the MBK-2 DYRK2 family kinase that phosphorylates a number of subst…	Enables cyclin-dependent protein serine\/threonine kinase activity and protein kinase binding activity. Involved in several processes, including oocyte maturation\; positive regulation of cellular protein metabolic process\; and protein phosphorylation. Located in cytoplasm and nucleus. Expressed in embryonic cell and germ cell. Human ortholog(s) of this gene implicated in several diseases, inclu…
WBGene00007433	swsn-7	1.33421	0.0232605	N.A.	Predicted to enable DNA binding activity. Used to study alcohol use disorder. Human ortholog(s) of this gene implicated in Coffin-Siris syndrome 6. Is an ortholog of human ARID2 (AT-rich interaction domain 2).
WBGene00008882	F16B12.6	1.33762	0.0328653	N.A.	Enriched in germ line\; intestine\; neurons\; and somatic gonad precursor based on proteomic\; RNA-seq\; and microarray studies. Is affected by several genes including daf-12\; dpy-10\; and eat-2 based on microarray\; RNA-seq\; tiling array\; and proteomic studies. Is affected by seven chemicals including Cry5B\; silicon dioxide nanoparticle\; and Diazinon based on microarray studies. Is predicte…
WBGene00017774	nop-1	1.33995	0.0332569	N.A.	Involved in anterior\/posterior axis specification, embryo and mitotic cytokinesis. Located in cell cortex\; cleavage furrow\; and nucleus. Expressed in embryonic cell.
WBGene00001686	gpd-4	1.3404	0.0115436	gpd-4 encodes one of four C. elegans glyceraldehyde-3-phosphate dehydrogenases (GAPDHs)\; by homology, GPD-4 is predicted to reversibly catalyze the oxidation and phosphorylation of glyceraldehyde-3-phosphate to 1,3-diphosphoglycerate during glycolysis\; GPD-4 is required for embryonic and larval development\; in C. elegans, GPD-4 and GPD-1 constitute the minor GAPDH isoenzymes and are expressed …	Predicted to enable glyceraldehyde-3-phosphate dehydrogenase (NAD+) (phosphorylating) activity. Predicted to be involved in glycolytic process. Predicted to be located in cytosol. Expressed in germ line. Human ortholog(s) of this gene implicated in Alzheimer's disease. Is an ortholog of human GAPDH (glyceraldehyde-3-phosphate dehydrogenase).
WBGene00016624	hrpl-1	1.34258	0.0200337	N.A.	Predicted to enable mRNA binding activity. Predicted to be involved in regulation of RNA splicing. Predicted to be located in nucleus. Human ortholog(s) of this gene implicated in several diseases, including Sertoli cell-only syndrome\; hepatocellular carcinoma\; and systemic scleroderma. Is an ortholog of human HNRNPL (heterogeneous nuclear ribonucleoprotein L).
WBGene00019087	F59A6.5	1.34739	0.0111711	N.A.	Predicted to enable protein serine\/threonine kinase activity. Predicted to be involved in actomyosin structure organization and peptidyl-threonine phosphorylation. Predicted to be located in cytoplasm and cytoskeleton.
WBGene00006996	zyg-11	1.35055	0.0133152	zyg-11 encodes a protein containing four diverged leucine-rich repeats and an armadillo-like helical domain and is conserved in metazoa, but not found in Drosophila\; during development, ZYG-11 functions as the substrate-recognition subunit for a CUL-2-based ubiquitin-ligase complex that is required for a number of biological processes including progression through meiotic anaphase II, mitotic ch…	Enables cyclin binding activity. Involved in several processes, including anaphase-promoting complex-dependent catabolic process\; positive regulation of metaphase\/anaphase transition of meiotic cell cycle\; and sister chromosome movement towards spindle pole involved in meiotic sister chromatid segregation. Part of Cul2-RING ubiquitin ligase complex. Is an ortholog of human ZYG11B (zyg-11 famil…
WBGene00018948	F56C9.3	1.36929	0.0358935	N.A.	Predicted to enable cation transmembrane transporter activity. Predicted to be involved in cation transmembrane transport and zinc ion transport. Predicted to be located in membrane.
WBGene00004339	rfc-3	1.37057	0.0494585	N.A.	Predicted to contribute to DNA clamp loader activity. Predicted to be involved in DNA repair and DNA-dependent DNA replication. Predicted to be located in nucleus. Predicted to be part of DNA replication factor C complex. Is an ortholog of human RFC3 (replication factor C subunit 3).
WBGene00000780	cpn-4	1.37764	0.0383551	cpn-4 encodes a calponin homolog, most closely related to its paralog CPN-3 in C. elegans\; CPN-4 is somewhat more similar to calponins per se (such as CLP1 and CLP2 in humans) than to the to the calponin paralogs transgelin (SM22 alpha) or neuronal protein NP25.	Enriched in several structures, including intestine\; neurons\; pharynx\; retrovesicular ganglion\; and spermatheca based on microarray\; RNA-seq\; and proteomic studies. Is affected by several genes including daf-16\; daf-2\; and glp-1 based on microarray\; tiling array\; RNA-seq\; proteomic\; and studies. Is affected by eighteen chemicals including aldicarb\; methylmercuric chloride\; and D-glu…
WBGene00021316	Y32H12A.8	1.38044	0.00101843	N.A.	Predicted to be involved in rRNA processing. Predicted to be located in nucleus. Expressed in head and tail. Is an ortholog of human WDR24 (WD repeat domain 24).
WBGene00019971	ergo-1	1.38807	0.0336244	ergo-1 encodes an Argonaute protein\; ERGO-1 is required for somatic gene regulation via the production or stabilization of endogenous (endo)-siRNAs, specifically the initial class of endo-siRNAs which are 26-nt, 5'-monophosphorylated, 5'-G-enriched antisense siRNAs\; ERGO-1 activity is also required for the subcellular redistribution of the NRDE-3 Argonaute protein which, upon binding secondary …	Enables DEAD\/H-box RNA helicase binding activity and siRNA binding activity. Involved in production of siRNA involved in RNA interference and regulation of production of siRNA involved in RNA interference. Located in cytoplasm.
WBGene00013855	cubn-1	1.39007	0.0294808	ZC116.3 is orthologous to the human gene CUBILIN (CUBN\; OMIM:602997), which when mutated leads to hereditary megaloblastic anaemia 1 (OMIM:261100).	Predicted to enable calcium ion binding activity. Predicted to be involved in lipid metabolic process and protein transport. Predicted to be located in extracellular region. Expressed in tail. Is an ortholog of human CUBN (cubilin).
WBGene00019953	wapl-1	1.39646	0.00155037	N.A.	Involved in negative regulation of cohesin loading and positive regulation of double-strand break repair via homologous recombination. Located in germ cell nucleus. Is an ortholog of human WAPL (WAPL cohesin release factor).
WBGene00005023	sqv-5	1.3972	0.0287627	sqv-5 encodes a chondroitin synthase that both initiates and elongates chondroitin chains (unlike human chondroitin synthase, which only elongates them)\; SQV-5 is required for cytokinesis (e.g., at the one-cell embryo stage), gonad migration, and vulval morphogenesis (by expanding the extracellular space of the vulva in L4 larvae)\; the common requirement for SQV-5 in both processes may be to pr…	Enables enzyme binding activity. Involved in several processes, including oviposition\; positive regulation of vulval development\; and vulval development. Located in cytoplasm. Expressed in oocyte\; uterus\; and vulva. Human ortholog(s) of this gene implicated in temtamy preaxial brachydactyly syndrome. Is an ortholog of human CHSY1 (chondroitin sulfate synthase 1) and CHSY3 (chondroitin sulfate…
WBGene00019947	htz-1	1.4007	0.0134938	htz-1 encodes the C. elegans ortholog of the H2A.Z histone variant\; htz-1 is an essential gene and during development, HTZ-1 functions with the PHA-4\/FoxA transcription factor and the MYS-1\/TIP60-SSL-1\/SWR1 remodeling complex to regulate gene expression during pharyngeal (foregut) organogenesis\; a YFP::HTZ-1 fusion protein localizes to pharyngeal gene promoters at the onset of transcription,…	Predicted to enable DNA binding activity. Involved in negative regulation of cell fate specification and negative regulation of transcription, DNA-templated. Located in chromatin\; condensed chromosome\; and nucleus. Predicted to be part of nucleosome. Expressed in several structures, including distal tip cell and somatic gonad. Is an ortholog of human H2AZ1 (H2A.Z variant histone 1) and H2AZ2 (H…
WBGene00013235	Y56A3A.16	1.4019	0.0107503	N.A.	Predicted to enable phosphatidylinositol phosphate binding activity. Predicted to be located in intracellular membrane-bounded organelle. Expressed in intestine\; neurons\; and pharynx. Human ortholog(s) of this gene implicated in autosomal recessive spinocerebellar ataxia 15. Is an ortholog of human RUBCN (rubicon autophagy regulator) and RUBCNL (rubicon like autophagy enhancer).
WBGene00011250	R11H6.2	1.40488	0.0090938	N.A.	Predicted to be located in membrane. Is an ortholog of human SERINC3 (serine incorporator 3).
WBGene00003864	oma-1	1.40738	0.0392762	oma-1 encodes a zinc finger protein of the TIS11 finger type that is paralogous to OMA-2\; while either oma-1 or oma-2 individually have no obvious mutant phenotype, oma-1 and oma-2 doubly mutant animals show defects in oocyte maturation, indicating that the two genes function redundantly in this process\; whereas normal oocytes are released from meiotic prophase I arrest during oocyte maturation…	Enables mRNA 3'-UTR AU-rich region binding activity and translation repressor activity, mRNA regulatory element binding. Involved in several processes, including negative regulation of cell differentiation\; oocyte development\; and regulation of reproductive process. Located in P granule and centrosome. Part of messenger ribonucleoprotein complex. Expressed in several structures, including head …
WBGene00002136	inx-14	1.40983	0.0262928	N.A.	Predicted to enable gap junction hemi-channel activity. Predicted to be involved in ion transport and transmembrane transport. Acts upstream of or within with a positive effect on germ cell proliferation. Acts upstream of or within with a negative effect on oocyte maturation. Located in gap junction. Expressed in several structures, including GABAergic neurons\; germ cell\; germ line\; non-striat…
WBGene00011600	zim-2	1.41172	0.0455623	zim-2 encodes a protein with two C-terminal noncanonical C2H2zinc-fingers whose paralogs include HIM-8, ZIM-1, ZIM-3, and C02F5.12\;ZIM-2 is specifically required for homolog pairing, synapsis, andsegregation of chromosome V during meiosis\; zim-2(tm574) oocytes endingprophase have ~5 bivalents and ~2 univalents, the latter of which areconsistently chromosome V\; zim-2 oocytes fail to begin chrom…	Predicted to be involved in meiotic chromosome segregation. Located in condensed nuclear chromosome.
WBGene00010502	K02C4.3	1.41499	0.0236392	N.A.	Predicted to enable cysteine-type endopeptidase activity and thiol-dependent deubiquitinase. Predicted to be involved in protein deubiquitination and regulation of apoptotic process. Predicted to be located in cytosol and nucleus. Is an ortholog of human USP25 (ubiquitin specific peptidase 25) and USP28 (ubiquitin specific peptidase 28).
WBGene00018137	bath-41	1.4195	0.0208301	The F37A4.9 gene encodes a protein with a meprin-associated Traf homology (MATH) domain that may be involved in apoptosis.	Predicted to enable ubiquitin protein ligase binding activity. Predicted to be involved in proteasome-mediated ubiquitin-dependent protein catabolic process and regulation of proteolysis. Predicted to be located in cytoplasm and nucleus.
WBGene00021541	Y42H9B.3	1.42777	0.0377562	N.A.	Enriched in germ line\; germline precursor cell\; and head mesodermal cell based on RNA-seq studies. Is affected by several genes including glp-1\; skn-1\; and dpy-10 based on microarray and RNA-seq studies. Is affected by ten chemicals including rotenone\; manganese chloride\; and D-glucose based on RNA-seq and microarray studies.
WBGene00006514	tdp-1	1.43231	0.0368433	tdp-1 encodes the C. elegans ortholog of human TAR DNA\/RNA binding protein TDP-43 (HGNC:TARDBP)\; in C. elegans TDP-1 is involved in the response to oxidative stress and age-dependent proteotoxicity\; tdp-1 exhibits a dose-dependent effect on lifespan, and is required for the long lifespan and oxidative stress resistance of daf-2 mutants\; based on homology to TDP-43, TDP-1 is predicted to have …	Enables single-stranded RNA binding activity. Involved in several processes, including determination of adult lifespan\; hyperosmotic response\; and response to oxidative stress. Located in nucleus. Expressed in several structures, including body wall musculature\; intestine\; muscle cell\; neurons\; and pharynx. Used to study amyotrophic lateral sclerosis. Human ortholog(s) of this gene implicat…
WBGene00006868	vab-1	1.43376	0.0239014	vab-1 encodes an ephrin receptor\; during development, vab-1 activity is required for neural and epithelial morphogenesis as well as for proper axon targeting and neuronal cell migration\; in addition, VAB-1 functions as a major sperm protein receptor in a sperm-sensing control mechanism that regulates oocyte meiotic maturation\; VAB-1::GFP reporters are expressed in neuronal cells and in oocytes…	Enables ephrin receptor activity and protein domain specific binding activity. Involved in several processes, including cell development\; embryonic morphogenesis\; and peptidyl-tyrosine phosphorylation. Located in axon and plasma membrane. Predicted to be part of receptor complex. Expressed in several structures, including hypodermal cell\; neuroblasts\; neurons\; oocyte\; and somatic nervous sy…
WBGene00000156	apr-1	1.43388	0.00249868	adherens junction, "asymmetric cell division", "beta-catenin binding", "beta-catenin destruction complex", "canonical Wnt signaling pathway", "catenin complex", "cell cortex", "cell cycle", "cell division", "cell fate specification", "cell junction", "cell migration", "cell periphery", "cytoplasm", "cytoplasmic microtubule", "embryo development ending in birth or egg hatching", "embryonic digesti…	The apr-1 gene encodes an ortholog of human APC (OMIM:175100, mutated in familial adenomatous polyposis) that is required for germline fertility, the control of homeodomain expression (CEH-13 and LIN-39) during embryogenesis and vulval development, and for the migration and elongation of hypodermal cells during embryo morphogenesis\; APR-1 is thought to reside in adherens junctions, while also st…
WBGene00015146	abi-1	1.45358	0.00758338	abi-1 encodes an Abl interactor orthologous to human SSH3BP1 (ABI1\; OMIM:603050, mutated in acute myeloid leukemia), ABI-2 (OMIM:606442), and NESH (OMIM:606363)\; abi-1 is required for epidermal cell migrations during embryonic enclosure, proper migration of the excretory cell, distal tip cell, and mechanosensory and motoneurons, and apoptotic cell engulfment\; ABI-1 physically interacts with th…	Enables SH3 domain binding activity\; protein N-terminus binding activity\; and protein kinase binding activity. Involved in several processes, including positive regulation of endocytosis\; presynaptic actin cytoskeleton organization\; and synaptic vesicle clustering. Located in axon\; cytoplasm\; and somatodendritic compartment. Expressed in coelomocyte\; head neurons\; and ventral cord neurons…
WBGene00011399	T03F6.3	1.45888	0.0358935	N.A.	Predicted to enable glucosamine-6-phosphate deaminase activity and identical protein binding activity. Predicted to be involved in amino sugar metabolic process. Predicted to be located in cytoplasm. Expressed in tail. Is an ortholog of human GNPDA1 (glucosamine-6-phosphate deaminase 1) and GNPDA2 (glucosamine-6-phosphate deaminase 2).
WBGene00000846	cup-5	1.46074	0.0137117	The cup-5 gene encodes an ortholog of the human mucolipin 1 gene\; cup-5 is required for viability, endo-lysosomal transport and the normal degradation of lysosomes\; cup-5 mutants also show increased cell death, which might be a secondary consequence of lysosomal dysfunction\; the inactivation of mrp-4 which is a ABCC transporter rescues most of the defects in cup-5 mutants, suggesting that the …	Predicted to enable NAADP-sensitive calcium-release channel activity and phosphatidylinositol-3,5-bisphosphate binding activity. Involved in several processes, including determination of adult lifespan\; lipid transport involved in lipid storage\; and positive regulation of autophagy. Located in endolysosome and lysosomal membrane. Expressed in coelomocyte\; head\; intestinal cell\; and neurons. …
WBGene00009286	zipt-1	1.46558	0.0442723	N.A.	Predicted to enable zinc ion transmembrane transporter activity. Predicted to be involved in zinc ion transmembrane transport. Predicted to be located in plasma membrane. Is an ortholog of human SLC39A1 (solute carrier family 39 member 1).
WBGene00012527	set-22	1.46845	0.0407712	set-22 encodes a SET domain-containing protein with no non-nematode orthologs\; neither set-22(n5015) nor set-22(RNAi) have any obvious phenotypes.	Enriched in AFD\; germ line\; germline precursor cell\; head mesodermal cell\; and intestine based on tiling array and RNA-seq studies. Is affected by several genes including glp-1\; skn-1\; and age-1 based on microarray\; tiling array\; and RNA-seq studies. Is affected by thirteen chemicals including rotenone\; manganese chloride\; and D-glucose based on RNA-seq and microarray studies. Is predic…
WBGene00003955	pcn-1	1.47185	0.025036	pcn-1 encodes the C. elegans ortholog of proliferating cell nuclear antigen (PCNA), an acidic protein that is an essential component of the DNA replication and repair machinery and serves as a processivity factor for DNA polymerase delta\; PCN-1 is required for early embryogenesis and for proper germ-line development, and directly interacts with CKI-2, a cyclin-dependent kinase inhibitor homolog …	Enables DNA polymerase binding activity. Predicted to be involved in leading strand elongation\; mismatch repair\; and translesion synthesis. Predicted to be located in nucleus. Predicted to be part of PCNA complex. Human ortholog(s) of this gene implicated in several diseases, including Lewy body dementia\; invasive ductal carcinoma\; and kidney cancer (multiple). Is an ortholog of human PCNA (p…
WBGene00020496	spat-3	1.47893	0.0422753	spat-3 encodes, by transcription from alternative promoters, two large(1092- and 2471-residues) proteins\; while residues 162-228 of the largerSPAT-3 protein encode a Ring1 type of zinc-finger domain (like that seenin SEX COMBS EXTRA, an E3 ubiquitin-protein ligase RING1 protein ofDrosophila melanogaster), the bulk of SPAT-3 has no obvious similaritiesto other proteins\; consistent with its predi…	Predicted to enable chromatin binding activity and ubiquitin protein ligase activity. Involved in several processes, including histone H2A ubiquitination\; negative regulation of vulval development\; and nematode male tail tip morphogenesis. Predicted to be part of PcG protein complex and ubiquitin ligase complex. Used to study developmental disorder of mental health. Human ortholog(s) of this ge…
WBGene00011038	R05H5.3	1.47962	0.0493312	N.A.	Expressed in germ line. Is predicted to encode a protein with the following domains: Thioredoxin-like\; Thioredoxin-like fold\; and Thioredoxin-like superfamily. Is an ortholog of human NXNL2 (nucleoredoxin like 2).
WBGene00001974	hmg-4	1.48429	0.0178001	hmg-4 encodes a protein with strong similarity to the highly conserved high mobility group protein SSRP1 (structure-specific DNA recognition protein)\; by homology, HMG-4 is predicted to be a member of the FACT (facilitates chromatin transcription) complex that functions as a transcription elongation factor\; RNAi experiments indicate that hmg-4 is required for locomotion and larval development, …	Predicted to enable histone binding activity and nucleosome binding activity. Involved in pharynx development and regulation of embryonic development. Located in nucleus. Predicted to be part of FACT complex. Expressed in several structures, including coelomocyte\; head muscle\; neurons\; somatic cell\; and somatic nervous system. Is an ortholog of human SSRP1 (structure specific recognition prot…
WBGene00004242	puf-6	1.48963	0.0455087	The puf-6 gene encodes a predicted RNA binding protein that is a member of the conserved PUF (Pumilio and FBF) family of RNA binding proteins\; PUF-6 appears to function redundantly with other PUF family members during primordial germ cell development, and interacts with GEX-3, a predicted transmembrane protein that is essential for embryonic tissue morphogenesis.	Predicted to enable mRNA 3'-UTR binding activity. Involved in germ cell development and negative regulation of cell population proliferation. Predicted to be located in cytoplasm and nucleus.
WBGene00003183	mei-1	1.49716	0.0307237	mei-1 encodes, by alternative splicing, two slightly different isoforms of an ortholog of the catalytic subunit of katanin (OMIM:606696) that is required for oocyte meiotic spindle formation, for stable association of the meiosis I spindle with the oocyte cortex, and for microtubule severing\; MEI-1 exists in a physical complex with MEI-2 at the polar ends of meiotic spindle microtubules and meio…	Enables several functions, including ATP binding activity\; MATH domain binding activity\; and microtubule-severing ATPase activity. Involved in several processes, including cytoskeleton organization\; female meiotic nuclear division\; and negative regulation of meiotic spindle elongation. Located in chromatin\; meiotic spindle pole\; and nucleus. Part of katanin complex. Expressed in ciliated ne…
WBGene00017758	F23H11.2	1.49763	0.0400028	N.A.	Predicted to enable RNA polymerase I core promoter sequence-specific DNA binding activity. Predicted to be involved in RNA polymerase I preinitiation complex assembly and nucleolar large rRNA transcription by RNA polymerase I. Predicted to be located in nucleolus. Predicted to be part of RNA polymerase I core factor complex and RNA polymerase transcription factor SL1 complex.
WBGene00022067	ivph-3	1.49885	0.0265669	N.A.	Predicted to be involved in negative regulation of vulval development.
WBGene00008805	git-1	1.50097	0.0350748	git-1 encodes a scafolding protein that forms a highly conserved signaling complex with PIX-1 and PAK, and interacts with Rac\/CDC42 GTPases\; git-1 is orthologous to mammalian git1(OMIM: 608434)\; GIT-1 work together with PIX-1 and PAK-1 independently of RAC\/CDC-42 GTPases to control DTC migration during gonad morphogenesis\; in epithelial morphogenesis GIT-1, PIX-1 and PAK-1 together regulate …	Predicted to enable GTPase activator activity\; kinase activity\; and metal ion binding activity. Involved in gonad morphogenesis and inductive cell migration. Located in hemidesmosome and presynaptic active zone. Human ortholog(s) of this gene implicated in Huntington's disease and attention deficit hyperactivity disorder. Is an ortholog of human GIT1 (GIT ArfGAP 1) and GIT2 (GIT ArfGAP 2).
WBGene00044689	arid-1	1.51159	0.0358935	N.A.	Predicted to enable DNA binding activity. Predicted to be involved in regulation of transcription, DNA-templated. Predicted to be part of transcription repressor complex. Is an ortholog of human ARID4A (AT-rich interaction domain 4A) and ARID4B (AT-rich interaction domain 4B).
WBGene00020208	fnip-2	1.513	0.0200337	N.A.	Predicted to enable ATPase inhibitor activity and chaperone binding activity. Predicted to be located in cytoplasm. Is an ortholog of human FNIP1 (folliculin interacting protein 1) and FNIP2 (folliculin interacting protein 2).
WBGene00000772	cpb-3	1.53144	0.0247015	cpb-3 encodes a CPEB orthologous to Drosophila ORB, zebrafish ZORBA, andhuman CPEB1, and paralogous to FOG-1 and CPB-1\/2\; CPB-3 inhibitsphysiological apoptosis in oocytes, keeping it down to a normal level of~50\% in hermaphrodite gonads\; independently of apoptosis, CPB-3 is alsorequired for normal oogenesis, sperm\/oocyte switching (upstream ofFEM-3), and the transistion from mitosis to meios…	Predicted to enable mRNA 3'-UTR binding activity\; ribosome binding activity\; and translation regulator activity, nucleic acid binding. Predicted to be involved in negative regulation of cytoplasmic translation. Predicted to be located in several cellular components, including neuron projection\; nucleus\; and synapse. Predicted to be part of messenger ribonucleoprotein complex. Expressed in PVD…
WBGene00014667	C06A1.4	1.53373	0.0106988	N.A.	Enriched in germ line based on RNA-seq studies. Is affected by several genes including daf-2\; age-1\; and dpy-10 based on microarray and RNA-seq studies. Is affected by fourteen chemicals including rotenone\; manganese chloride\; and Alovudine based on RNA-seq and microarray studies.
WBGene00009937	lsl-1	1.53413	0.0155098	N.A.	Predicted to enable DNA-binding transcription factor activity and RNA polymerase II cis-regulatory region sequence-specific DNA binding activity. Predicted to be involved in regulation of transcription by RNA polymerase II. Is an ortholog of human ZFP57 (ZFP57 zinc finger protein) and ZNF707 (zinc finger protein 707).
WBGene00014014	gtap-2	1.53955	0.0227766	N.A.	Predicted to enable gamma-tubulin binding activity.
WBGene00016501	C37C3.9	1.55341	0.024002	N.A.	Enriched in AB\; AVK\; BAG\; germ line\; and germline precursor cell based on tiling array and RNA-seq studies. Is affected by several genes including daf-2\; daf-12\; and dpy-10 based on microarray\; tiling array\; and RNA-seq studies. Is affected by fourteen chemicals including rotenone\; manganese chloride\; and Zidovudine based on RNA-seq and microarray studies. Is predicted to encode a prote…
WBGene00003397	mom-5	1.57245	0.00516	mom-5 encodes one of four C. elegans members of the Frizzled (Fz) family of seven transmembrane receptors\; during development, MOM-5 activity is required for asymmetric cell division in the early embryo and during neuronal development, and for attachment of the pharynx to the buccal cavity\; MOM-5 is also required for distal tip cell migration in the gonad and for the engulfment of apoptotic cel…	Predicted to enable Wnt-activated receptor activity. Involved in several processes, including embryonic morphogenesis\; neuron migration\; and positive regulation of cellular component movement. Predicted to be located in plasma membrane. Expressed in several structures, including QL.a\; QR.a\; anus\; nervous system\; and pharynx. Human ortholog(s) of this gene implicated in several diseases, inc…
WBGene00010093	capg-2	1.57784	0.0446578	N.A.	Involved in mitotic sister chromatid segregation. Predicted to be located in nucleus. Predicted to be part of condensin complex. Is an ortholog of human NCAPG2 (non-SMC condensin II complex subunit G2).
WBGene00001609	glp-1	1.58169	0.0462925	glp-1 encodes an N-glycosylated transmembrane protein that, along with LIN-12, comprises one of two C. elegans members of the LIN-12\/Notch family of receptors\; from the N- to the C-terminus, GLP-1 is characterized by ten extracellular EGF-like repeats, three LIN-12\/Notch repeats, a CC-linker, a transmembrane domain, a RAM domain, six intracellular ankyrin repeats, and a PEST sequence\; in C. e…	Enables RNA polymerase II-specific DNA-binding transcription factor binding activity and transcription coactivator activity. Involved in several processes, including cytoplasmic streaming\; positive regulation of cell population proliferation\; and regulation of gene expression. Located in cytoplasm\; endomembrane system\; and lateral plasma membrane. Is spanning component of plasma membrane. Par…
WBGene00022099	Y69A2AR.28	1.58375	0.0497784	N.A.	Enriched in several structures, including AFD\; germ line\; head mesodermal cell\; intestine\; and male distal tip cell based on RNA-seq and microarray studies. Is affected by several genes including daf-16\; daf-2\; and glp-1 based on RNA-seq and microarray studies. Is affected by eight chemicals including aldicarb\; rotenone\; and stavudine based on microarray and RNA-seq studies. Is predicted …
WBGene00011939	prmt-9	1.59655	0.0188377	N.A.	Predicted to enable protein-arginine omega-N monomethyltransferase activity. Predicted to be involved in peptidyl-arginine omega-N-methylation. Is an ortholog of human PRMT9 (protein arginine methyltransferase 9).
WBGene00001985	hop-1	1.6138	0.0476862	hop-1 encodes one of three C. elegans presenilins (the other two presenilins are encoded by sel-12 and spe-4)\; originally identified on the basis of its sequence similarity to SEL-12 and the human PS1 and PS2 presenilins, HOP-1 has been shown to function redundantly with SEL-12 in embryonic, larval, and germline development and thus, to likely function by regulating LIN-12\/GLP-1 signaling\; in …	Predicted to enable endopeptidase activity. Involved in several processes, including oviposition\; positive regulation of Notch signaling pathway\; and regulation of vulval development. Predicted to be located in several cellular components, including apical plasma membrane\; cytoplasm\; and plasma membrane bounded cell projection. Predicted to be integral component of plasma membrane. Human orth…
WBGene00016409	sumv-1	1.61791	0.00303386	sumv-1 encodes a protein with similarity to the KAT8 NLS2 non-enzymatic subunit of the mammalian KAT8\/MOF histone acetyltransferase complex.	Located in cytoplasm\; neuron projection\; and nucleus. Expressed in hypodermis and neurons. Is an ortholog of human INO80D (INO80 complex subunit D).
WBGene00001653	gon-4	1.62596	0.0278783	gon-4 encodes a large (1336-residue), unfamiliar, acidic (20\% acidic residues and pI of 4.4), nuclear protein directly required for gonadogenesis in both sexes and, indirectly, for proper germ line and vulval development\; gon-4 is expressed (and functionally required) in somatic gonadal cells during early gonadal development\; while Z1 and Z4 (the somatic gonad precursor cells) appear to be spe…	Predicted to enable transcription coregulator activity. Involved in gonad development and positive regulation of cell division. Located in germ cell nucleus. Expressed in germ line and gonad. Is an ortholog of human GON4L (gon-4 like) and YY1AP1 (YY1 associated protein 1).
WBGene00011945	alg-5	1.63743	0.0490654	alg-5 encodes an Argonaute protein\; ALG-5 binds a subset of microRNAs\; alg-5 is expressed in the germline throughout development and localizes, in part, to P granules.	Predicted to enable nucleic acid binding activity. Predicted to be involved in gene silencing by RNA.
WBGene00008580	dsb-1	1.63874	0.0140631	N.A.	Located in condensed chromosome. Expressed in gonad.
WBGene00021392	Y38A10A.7	1.64208	0.047431	N.A.	Predicted to enable H2A histone acetyltransferase activity\; H4 histone acetyltransferase activity\; and peptide-serine-N-acetyltransferase activity. Predicted to be involved in histone H2A acetylation and histone H4 acetylation. Predicted to be located in nucleus. Is an ortholog of human NAA40 (N-alpha-acetyltransferase 40, NatD catalytic subunit).
WBGene00006402	fut-3	1.64818	0.0100651	N.A.	Enables 3-galactosyl-N-acetylglucosaminide 4-alpha-L-fucosyltransferase activity. Involved in fucosylation. Predicted to be located in Golgi cisterna membrane. Predicted to be integral component of membrane. Is an ortholog of several human genes including FUT3 (fucosyltransferase 3 (Lewis blood group))\; FUT4 (fucosyltransferase 4)\; and FUT9 (fucosyltransferase 9).
WBGene00009553	hinf-1	1.64911	0.0467428	N.A.	Predicted to enable DNA-binding transcription factor activity, RNA polymerase II-specific and RNA polymerase II cis-regulatory region sequence-specific DNA binding activity. Predicted to be involved in regulation of transcription by RNA polymerase II. Is an ortholog of human HINFP (histone H4 transcription factor).
WBGene00013719	Y106G6H.6	1.65161	0.0111922	N.A.	Enriched in germ line based on RNA-seq studies. Is affected by several genes including daf-16\; dpy-10\; and eat-2 based on microarray and RNA-seq studies. Is affected by eight chemicals including Aspirin\; Zidovudine\; and Sirolimus based on RNA-seq and microarray studies. Is predicted to encode a protein with the following domain: Tetratricopeptide-like helical domain superfamily.
WBGene00020111	R151.8	1.66647	0.00211786	N.A.	Predicted to enable chromatin binding activity. Predicted to be involved in pattern specification process. Predicted to be located in nucleus. Is an ortholog of human CRAMP1 (cramped chromatin regulator homolog 1).
WBGene00003154	mcm-2	1.67178	0.0431292	N.A.	Predicted to contribute to 3'-5' DNA helicase activity and single-stranded DNA helicase activity. Predicted to be involved in DNA unwinding involved in DNA replication\; double-strand break repair via break-induced replication\; and mitotic DNA replication initiation. Located in condensed chromosome and pronucleus. Predicted to be part of MCM complex. Expressed in excretory cell\; intestine\; and…
WBGene00021721	Y49F6B.9	1.68405	0.0455623	N.A.	Predicted to enable ubiquitin conjugating enzyme binding activity and ubiquitin protein ligase activity. Predicted to be involved in positive regulation of proteasomal ubiquitin-dependent protein catabolic process\; protein polyubiquitination\; and ubiquitin-dependent protein catabolic process. Predicted to be located in cytoplasm. Predicted to be part of ubiquitin ligase complex. Is an ortholog …
WBGene00000867	cyb-2.2	1.68555	0.0057777	N.A.	Predicted to enable cyclin-dependent protein serine\/threonine kinase regulator activity. Involved in anterior\/posterior axis specification, embryo\; meiotic cell cycle\; and oocyte maturation. Predicted to be located in centrosome\; cytoplasm\; and nucleus. Predicted to be part of cyclin-dependent protein kinase holoenzyme complex. Human ortholog(s) of this gene implicated in several diseases, …
WBGene00011589	T07F10.3	1.6886	0.0121976	N.A.	Predicted to enable RNA binding activity. Predicted to be part of ribonucleoprotein complex. Is an ortholog of human TRNAU1AP (tRNA selenocysteine 1 associated protein 1).
WBGene00000473	cey-2	1.69769	0.0338727	cey-2 encodes a cold-shock\/Y-box domain-containing protein\; by homology, CEY-2 is predicted to function as either an RNA-binding protein involved in translation or RNA processing, or a DNA-binding protein involved in transcriptional regulation\; cey-2 mRNA is expressed maternally in the early embryo, in a pattern characteristic of class II maternal RNAs, which are initially detected throughout …	Predicted to enable nucleic acid binding activity. Predicted to be involved in regulation of gene expression. Predicted to be located in nucleus. Part of ribonucleoprotein complex. Expressed in germ cell\; germ line\; pharynx\; and somatic cell. Used to study neurodegenerative disease. Is an ortholog of human YBX1 (Y-box binding protein 1).
WBGene00002073	ima-2	1.70091	0.0463831	ima-2 encodes one of three C. elegans importin alpha proteins\; IMA-2 is predicted to function as an adaptor protein that regulates import of nuclear proteins\; during development, ima-2 activity is required for normal germline and embryonic mitoses, specifically for proper chromosome segregration and nuclear reassembly\; IMA-2 expression is detected in germ cells, oocytes, and early embryonic ce…	Enables nuclear import signal receptor activity. Involved in several processes, including mitotic nuclear membrane reassembly\; protein import into nucleus\; and regulation of chromosome segregation. Located in cytoplasm and nuclear envelope. Predicted to be part of nuclear pore. Expressed in Z2\; Z3\; and germ line. Is an ortholog of several human genes including KPNA2 (karyopherin subunit alpha…
WBGene00001647	gna-2	1.7037	0.0432356	gna-2 encodes a glucosamine 6-phosphate N-acetyltransferase required forsynthesis of UDP-N-acetylglucosamine (UDP-GlcNAc), N-acetylgalactosamine(UDP-GalNAc), alpha-GalNAc-modifications of mucin-like proteins, andchitin\; GNA-2 is also required for eggshell synthesis and osmoticintegrity, progression past meiosis metaphase I, error-free chromosomalsegregation during meiosis, polar body extrusion, …	Predicted to enable glucosamine 6-phosphate N-acetyltransferase activity and monosaccharide binding activity. Involved in chitin biosynthetic process and eggshell formation. Predicted to be located in intracellular membrane-bounded organelle. Is an ortholog of human GNPNAT1 (glucosamine-phosphate N-acetyltransferase 1).
WBGene00006916	vha-7	1.71013	0.0228479	vha-7 encodes an ortholog of subunit a of the membrane-bound (V0) domainof vacuolar proton-translocating ATPase (V-ATPase)\; VHA-7 is orthologousto human ATP6N1A (OMIM:192130), ATP6V0A2, ATP6V0A4 (OMIM:605239, mutatedin distal renal tubular acidosis), and TCIRG1 (OMIM:604592, mutated inosteopetrosis)\; vha-7 is expressed in hypodermis and uterus\; VHA-7 isdispensable for viability, since vha-7(RN…	Predicted to enable ATPase binding activity. Predicted to be involved in vacuolar acidification. Predicted to be located in plasma membrane. Predicted to be part of vacuolar proton-transporting V-type ATPase complex. Expressed in hypodermis\; spermatheca\; and uterus. Human ortholog(s) of this gene implicated in several diseases, including autosomal recessive cutis laxa type IIA\; autosomal reces…
WBGene00018427	F44E7.5	1.7404	0.02646	N.A.	Enriched in germ line and germline precursor cell based on tiling array and RNA-seq studies. Is affected by several genes including daf-2\; dpy-10\; and hsf-1 based on proteomic\; RNA-seq\; microarray\; and studies. Is affected by twenty chemicals including manganese chloride\; sodium arsenite\; and D-glucose based on RNA-seq and microarray studies.
WBGene00010354	cyp-31A2	1.74089	0.00225718	cyp-31A2 encodes a class 4 cytochrome P450 predicted to hydroxylatepolyunsaturated fats (PUFAs)\; CYP-31A2 is required for sperm to normallymigrate towards a PUFA-based signal exuded by oocytes\; cyp-31A2(RNAi)hermaphrodites are infertile, both through aberrant loss of their ownsperm and through failure of males to effectively inseminate them\; inmammalian eicosanoid signalling, class 4 cytochrom…	Predicted to enable heme binding activity\; iron ion binding activity\; and oxidoreductase activity. Involved in several processes, including asymmetric cell division\; embryonic morphogenesis\; and female gamete generation. Used to study Bietti crystalline corneoretinal dystrophy. Human ortholog(s) of this gene implicated in Bietti crystalline corneoretinal dystrophy. Is an ortholog of human CYP…
WBGene00010498	tnsl-1	1.74197	0.00329603	N.A.	Enriched in several structures, including Z1.p\; body wall muscle cell\; germ line\; germline precursor cell\; and male distal tip cell based on tiling array\; RNA-seq\; and microarray studies. Is affected by several genes including daf-12\; hsf-1\; and pgl-1 based on tiling array\; RNA-seq\; and microarray studies. Is affected by eleven chemicals including aldicarb\; rotenone\; and D-glucose bas…
WBGene00007573	C14B1.2	1.74371	0.0355649	N.A.	Predicted to be located in membrane. Predicted to be integral component of membrane.
WBGene00006568	thk-1	1.74805	0.0294808	N.A.	Predicted to enable thymidine kinase activity. Predicted to be involved in thymidine metabolic process. Human ortholog(s) of this gene implicated in breast cancer\; cervix carcinoma\; and lung non-small cell carcinoma. Is an ortholog of human TK1 (thymidine kinase 1).
WBGene00018302	F41G3.6	1.75571	0.00843927	N.A.	Enriched in germ line\; intestine\; and muscle cell based on RNA-seq and microarray studies. Is affected by several genes including hsf-1\; let-7\; and gld-1 based on microarray\; tiling array\; proteomic\; and RNA-seq studies. Is affected by seven chemicals including Zidovudine\; metformin\; and allantoin based on RNA-seq and microarray studies. Is predicted to encode a protein with the followin…
WBGene00002992	lin-3	1.76199	0.0219459	lin-3 encodes a member of the EGF family of peptide growth factors that affects induction of vulval development, viability, ovulation, behavioral quiescence after stress, and male spicule development\; it acts genetically upstream of its presumptive receptor let-23, and is expressed in multiple locations consistent with it acting as a localized ligand\; for example, the anchor cell of the develop…	Predicted to enable epidermal growth factor receptor binding activity. Involved in several processes, including positive regulation of ovulation\; positive regulation of vulval development\; and reproductive process. Located in plasma membrane. Expressed in several structures, including excretory canal\; germ line\; hermaphrodite gonad\; rectal epithelial cell\; and vulF.
WBGene00010701	ent-2	1.78967	0.00113149	N.A.	Predicted to enable nucleoside transmembrane transporter activity. Predicted to be involved in nucleoside transmembrane transport. Located in plasma membrane. Expressed in intestine\; isthmus\; metacorpus\; procorpus\; and terminal bulb. Human ortholog(s) of this gene implicated in histiocytosis-lymphadenopathy plus syndrome. Is an ortholog of human SLC29A1 (solute carrier family 29 member 1 (Aug…
WBGene00007118	npp-22	1.79042	0.00570349	npp-22 encodes a nuclear pore complex protein that inhibits DHC-1 in vivo, and that is required for normal nuclear pore complexes\; NPP-22 is orthologous to human TMEM48 and budding yeast NDC1\; npp-22(RNAi) suppresses the lethality of conditional dhc-1 mutations, as well as the spindle length and cytokinesis defects of dhc-1(or195), indicating that NPP-22 negatively regulates dynein\; npp-22(tm1…	Predicted to enable protein-macromolecule adaptor activity. Predicted to be involved in nuclear pore organization. Predicted to be located in nuclear membrane. Predicted to be integral component of membrane. Part of nuclear pore. Is an ortholog of human NDC1 (NDC1 transmembrane nucleoporin).
WBGene00006729	ucp-4	1.79805	0.0243838	ucp-4 encodes an uncoupling protein related to mammalian mitochondrial uncoupling protein 4 (UCP4) also known as solute carrier family 25, member 27 (SLC25A27)\; UCP-4 is predicted to function to uncouple ATP production from electron transport and, consistent with this, ucp-4 mutant animals contain elevated ATP levels\; ucp-4 activity is also required for normal rates of survival in response to c…	Involved in response to cold. Predicted to be located in membrane. Predicted to be integral component of membrane. Expressed in head muscle\; head neurons\; hypodermis\; pharyngeal muscle cell\; and pharynx. Human ortholog(s) of this gene implicated in schizophrenia. Is an ortholog of human SLC25A27 (solute carrier family 25 member 27).
WBGene00010621	egg-6	1.82623	0.0154498	egg-6 encodes an extracellular leucine-rich repeat protein\; egg-6 is required for proper organization of the apical extracellular matrix.	Predicted to be located in apical plasma membrane. Predicted to be integral component of membrane. Expressed in excretory system\; neurons\; pharynx\; rectal epithelial cell\; and vulva.
WBGene00012935	mcm-10	1.82776	0.0292859	N.A.	Predicted to enable DNA replication origin binding activity and single-stranded DNA binding activity. Predicted to be involved in DNA replication initiation. Predicted to be located in nucleus. Predicted to be part of replication fork protection complex. Human ortholog(s) of this gene implicated in primary immunodeficiency disease. Is an ortholog of human MCM10 (minichromosome maintenance 10 repl…
WBGene00008080	C44B9.3	1.83504	0.0493312	N.A.	Predicted to be located in membrane. Predicted to be integral component of membrane.
WBGene00003159	mcm-7	1.84519	0.0315456	mcm-7 encodes the C. elegans ortholog of the MCM7 member of the MCM complex, a hexameric protein complex required for the initiation and regulation of DNA replication.	Predicted to contribute to single-stranded DNA helicase activity. Involved in MCM complex assembly\; embryo development\; and mitotic sister chromatid segregation. Predicted to be located in nucleus. Predicted to be part of MCM complex. Expressed in head\; intestine\; and tail. Human ortholog(s) of this gene implicated in hepatocellular carcinoma and pancreatic ductal carcinoma. Is an ortholog of…
WBGene00008218	nasp-2	1.87036	0.0176198	N.A.	Predicted to enable histone binding activity. Predicted to be involved in CENP-A containing nucleosome assembly and DNA replication-dependent nucleosome assembly. Predicted to be located in nucleoplasm. Expressed in germ line. Human ortholog(s) of this gene implicated in ovarian cancer. Is an ortholog of human NASP (nuclear autoantigenic sperm protein).
WBGene00004747	sdc-3	1.88191	0.0332569	sdc-3 encodes a protein that contains two mutationally separable domains: a zinc finger motif required for dosage compensation and a myosin- like putative ATP- binding region required for her-1 regulation of sex determination\; SDC-3 activates dosage compensation by directing the dosage compensation protein complex to the hermaphrodite X chromosomes, and is functionally redundant with SDC-2 with …	Enables sequence-specific DNA binding activity. Involved in mitotic sister chromatid segregation\; regulation of gene expression\; and sex determination. Located in X chromosome and nucleus. Expressed in germ line and oocyte.
WBGene00000202	exos-4.2	1.8839	0.0103056	N.A.	Predicted to be involved in RNA metabolic process. Predicted to be located in nucleolus. Predicted to be part of cytoplasmic exosome (RNase complex) and nuclear exosome (RNase complex). Is an ortholog of human EXOSC6 (exosome component 6).
WBGene00008667	F10G8.9	1.89018	0.0415905	N.A.	Predicted to enable 3-oxoacyl-[acyl-carrier-protein] synthase activity. Predicted to be involved in fatty acid biosynthetic process. Is an ortholog of human OXSM (3-oxoacyl-ACP synthase, mitochondrial).
WBGene00016178	mesp-1	1.89134	0.00842616	N.A.	Expressed in germ line.
WBGene00003026	lin-41	1.90139	0.0371116	lin-41 encodes a novel RBCC (Ring finger-B box-Coiled coil) protein that is a member of the NHL (NCL-1, HT2A, and LIN-41) family of proteins\; lin-41 is a heterochronic gene required for temporal control of specific postembryonic cell fates\; lin-41 is also required for proper male tail morphogenesis\; lin-41 translation is negatively regulated during L4 and adult stages by the let-7 microRNA tha…	Enables mRNA binding activity and translation repressor activity. Involved in several processes, including negative regulation of gene expression\; regulation of developmental process\; and reproductive process. Acts upstream of or within positive regulation of transcription by RNA polymerase II. Located in cytoplasm. Part of messenger ribonucleoprotein complex. Expressed in several structures, i…
WBGene00012104	sygl-1	1.90503	0.0379028	sygl-1 encodes a serine-rich protein with no known homologs outside of nematodes\; sygl-1 is required for germline stem cell maintenance, albeit redundantly with lst-1\; sygl-1 mRNA and protein are expressed in the gonad, including the distal-most germ cells, proximal loop region, and oocytes\; in the distal-most cells, sygl-1 transcription is activated by GLP-1\/Notch signaling from the distal t…	Expressed in germ cell\; germ line\; and gonad.
WBGene00007643	marc-3	1.91148	0.0431878	N.A.	Predicted to enable ubiquitin-protein transferase activity. Predicted to be involved in protein polyubiquitination. Predicted to be located in membrane. Predicted to be integral component of membrane. Expressed in accessory cell and pharyngeal muscle cell. Is an ortholog of human MARCHF3 (membrane associated ring-CH-type finger 3).
WBGene00006394	taf-11.2	1.91639	0.0292923	N.A.	Predicted to enable transcription coactivator activity. Predicted to be involved in RNA polymerase II preinitiation complex assembly. Predicted to be located in nucleus. Predicted to be part of transcription factor TFIID complex. Is an ortholog of human TAF11 (TATA-box binding protein associated factor 11).
WBGene00013552	gmn-1	1.92132	0.00187365	N.A.	Enables DNA-binding transcription factor binding activity. Involved in negative regulation of DNA replication and negative regulation of cell cycle.
WBGene00007378	lido-17	1.93158	0.00243496	N.A.	Predicted to enable ATP-dependent peptidase activity and serine-type endopeptidase activity. Predicted to be involved in proteolysis. Predicted to be located in nucleus.
WBGene00007168	B0393.3	1.93862	0.0159648	N.A.	Predicted to be involved in SCF-dependent proteasomal ubiquitin-dependent protein catabolic process. Predicted to be part of SCF ubiquitin ligase complex.
WBGene00003229	mex-3	1.94366	0.0392762	mex-3 encodes two KH domain-containing RNA binding proteins\; in the early embryo, maternally provided MEX-3 is required for specifying the identities of the anterior AB blastomere and its descendants, as well as for the identity of the P3 blastomere and proper segregation of the germline P granules\; mex-3 mRNA is distributed uniformly in the syncytial core of the adult distal gonad, mature oocy…	Enables single-stranded RNA binding activity. Involved in several processes, including negative regulation of muscle cell differentiation\; organelle inheritance\; and regulation of gene expression. Located in P granule. Expressed in distal tip cell and embryonic cell. Is an ortholog of human MEX3A (mex-3 RNA binding family member A).
WBGene00009186	trcs-1	1.94399	0.00513958	trcs-1 encodes a putative arylacetamide deacetylase and microsomal lipase\; TRCS-1 is required for sperm to normally migrate towards a PUFA-based signal exuded by oocytes\; trcs-1(RNAi) hermaphrodites are infertile, both through aberrant loss of their own sperm and through failure of males to effectively inseminate them.	Predicted to enable hydrolase activity. Predicted to be located in membrane. Predicted to be integral component of membrane. Expressed in germ line. Is an ortholog of human AADACL3 (arylacetamide deacetylase like 3) and AADACL4 (arylacetamide deacetylase like 4).
WBGene00000866	cyb-2.1	1.95328	0.0067351	N.A.	Predicted to enable cyclin-dependent protein serine\/threonine kinase regulator activity. Involved in anterior\/posterior axis specification, embryo and oocyte maturation. Predicted to be located in centrosome\; cytoplasm\; and nucleus. Predicted to be part of cyclin-dependent protein kinase holoenzyme complex. Expressed in germ line. Human ortholog(s) of this gene implicated in several diseases,…
WBGene00020948	era-1	1.96124	0.0285404	N.A.	Located in cell cortex. Expressed in several structures, including AB\; AB lineage cell\; ABa\; ABp\; and germ line.
WBGene00022835	ZK973.9	1.96227	0.00267616	N.A.	Predicted to enable transcription coactivator activity. Predicted to be involved in positive regulation of transcription by RNA polymerase II. Predicted to be located in nucleus. Human ortholog(s) of this gene implicated in synovial sarcoma. Is an ortholog of human SS18 (SS18 subunit of BAF chromatin remodeling complex).
WBGene00014097	ZK829.9	1.96517	0.00439024	N.A.	Predicted to enable transmembrane transporter activity. Predicted to be involved in transmembrane transport. Predicted to be located in membrane. Predicted to be integral component of membrane.
WBGene00022455	tyms-1	1.96815	0.0453467	tyms-1 encodes the C. elegans thymidylate synthase ortholog\; by homology, TYMS-1 is predicted to function in dTMP biosynthesis and thus in DNA synthesis\; when expressed as a recombinant protein TYMS-1 exhibits thymidylate synthase activity in vitro, and this activity is negatively regulated by tyrosine nitration\; analysis of crude C. elegans extracts indicates that thymidylate synthase activit…	Enables thymidylate synthase activity. Involved in dTMP biosynthetic process. Predicted to be located in cytosol and mitochondrion. Human ortholog(s) of this gene implicated in gastrointestinal system cancer (multiple)\; hematologic cancer (multiple)\; and rheumatoid arthritis. Is an ortholog of human TYMS (thymidylate synthetase).
WBGene00011986	T24D1.3	1.97132	0.0171492	N.A.	Predicted to enable metal ion binding activity.
WBGene00003395	mom-2	1.9776	0.0115046	mom-2 encodes a member of the Wnt family of secreted signaling glycoproteins that is required for induction of endodermal (gut) tissue in the 4-cell stage embryo\; MOM-2, required in the inducing blastomere (P2) at the 4-cell stage, may be the ligand for MOM-5, a Frizzled homolog, thought to act in the receiving blastomere (EMS)\; MOM-2 genetically interacts in the same pathway as KIN-19, but par…	Enables receptor tyrosine kinase binding activity. Involved in several processes, including asymmetric protein localization involved in cell fate determination\; cell migration\; and embryonic morphogenesis. Predicted to be located in extracellular space. Expressed in several structures, including HSN\; P5.ppp\; P7.paa\; anchor cell\; and epithelial cell.
WBGene00003231	mex-6	1.97923	0.0125368	mex-6 encodes a CCCH zinc-finger protein highly similar to MEX-5 that functions with MEX-5 to affect embryonic viability, establish soma germline asymmetry in embryos and establish PIE-1, MEX-1, and POS-1 asymmetry in embryos, and also affects formation of intestinal cells\; MEX-6 and MEX-5 may act downstream of the PAR proteins.	Enables mRNA 3'-UTR binding activity\; protein domain specific binding activity\; and protein kinase binding activity. Involved in regulation of protein localization. Located in P granule. Expressed in AB\; ABa\; ABp\; and germ line.
WBGene00001484	fox-1	1.99042	0.0289878	fox-1 encodes an RNA-binding protein of the RNA recognition motif (RRM) superfamily of ribonucleic acid binding proteins\; during C. elegans development, FOX-1 functions redundantly with other numerator elements to effect proper dosage compensation in the early embryo\; in influencing dosage compensation, FOX-1 likely acts via post-transcriptional regulation of xol-1 mRNA levels\; in addition to …	Enables pre-mRNA intronic binding activity and single-stranded RNA binding activity. Involved in several processes, including intergenic mRNA trans splicing\; primary sex determination\; and regulation of gene expression. Located in nucleus. Expressed in body wall musculature\; intestine\; pharynx\; and vulval muscle. Is an ortholog of human RBFOX1 (RNA binding fox-1 homolog 1)\; RBFOX2 (RNA bind…
WBGene00004391	rnr-1	2.02797	0.0162211	rnr-1 encodes the large subunit of ribonucleotide reductase\; by homology, RNR-1 is predicted to function in deoxyribonucleotide biosynthesis\; in C. elegans rnr-1 is an essential gene whose activity is required for reproduction and embryonic development.	Predicted to enable ATP binding activity and ribonucleoside-diphosphate reductase activity, thioredoxin disulfide as acceptor. Predicted to be involved in deoxyribonucleotide biosynthetic process. Predicted to be part of ribonucleoside-diphosphate reductase complex. Expressed in head\; somatic gonad precursor\; and tail. Human ortholog(s) of this gene implicated in lung non-small cell carcinoma. …
WBGene00015747	C13G5.2	2.03006	0.0156623	N.A.	Enriched in germ line\; germline precursor cell\; and intestine based on tiling array\; RNA-seq\; and microarray studies. Is affected by several genes including daf-16\; daf-2\; and dpy-10 based on microarray and RNA-seq studies. Is affected by twelve chemicals including rotenone\; manganese chloride\; and Zidovudine based on RNA-seq and microarray studies.
WBGene00001607	gln-6	2.03466	0.00773813	N.A.	Predicted to enable glutamate-ammonia ligase activity. Predicted to be involved in glutamine biosynthetic process. Predicted to be located in cytoplasm. Expressed in anterior gonad arm and germ line. Human ortholog(s) of this gene implicated in Alzheimer's disease\; Huntington's disease\; schizophrenia\; and temporal lobe epilepsy. Is an ortholog of human GLUL (glutamate-ammonia ligase).
WBGene00011350	perm-1	2.03892	0.0322609	perm-1 encodes a sugar modifying enzyme\; perm-1 is required for formation of the eggshell permeability barrier, a distinct envelope that forms between the embryonic plasma membrane and the trilaminar eggshell.	Predicted to be located in membrane. Predicted to be integral component of membrane. Human ortholog(s) of this gene implicated in Alzheimer's disease\; hypertension\; hypospadias\; and polycystic ovary syndrome. Is an ortholog of human HSD3B1 (hydroxy-delta-5-steroid dehydrogenase, 3 beta- and steroid delta-isomerase 1) and HSD3B2 (hydroxy-delta-5-steroid dehydrogenase, 3 beta- and steroid delta-…
WBGene00020480	ssup-72	2.04394	0.00928721	N.A.	Predicted to enable RNA polymerase II CTD heptapeptide repeat phosphatase activity. Involved in regulation of locomotion. Predicted to be located in nucleus. Predicted to be part of mRNA cleavage and polyadenylation specificity factor complex. Expressed in hypodermis\; intestine\; and nervous system. Is an ortholog of human SSU72 (SSU72 homolog, RNA polymerase II CTD phosphatase).
WBGene00012716	Y39E4B.5	2.05917	0.0134972	N.A.	Predicted to enable transmembrane transporter activity. Predicted to be involved in transmembrane transport. Predicted to be located in membrane. Predicted to be integral component of membrane.
WBGene00017548	F18A1.7	2.06305	0.0109233	N.A.	Expressed in germ line. Is predicted to encode a protein with the following domains: Chondroitin proteoglycan 4 and Chondroitin proteoglycan 4.
WBGene00010609	dut-1	2.07694	0.0156623	dut-1 encodes a deoxyuridine triphosphate nucleotidohydrolase (dUTPase)\; by homology, DUT-1 is predicted to catalyze the hydrolysis of dUTP into dUMP and pyrophosphate, thus providing the dUMP substrate for de novo dTMP synthesis\; disruption of DUT-1 activity leads to incorporation of uracil into DNA which can be removed by the base excision repair pathway, but eventually gives rise to apoptosi…	Predicted to enable dUTP diphosphatase activity and magnesium ion binding activity. Predicted to be involved in dUMP biosynthetic process and dUTP catabolic process. Expressed in intestine. Is an ortholog of human DUT (deoxyuridine triphosphatase).
WBGene00017985	neg-1	2.08876	0.00263419	N.A.	Located in nucleus. Expressed in AB lineage cell\; ABa\; ABp\; and Psub1.
WBGene00016939	C55B6.1	2.09425	0.0378898	N.A.	Predicted to enable glycerol kinase activity. Predicted to be involved in several processes, including glycerol metabolic process\; glycerol-3-phosphate biosynthetic process\; and triglyceride metabolic process. Predicted to be located in mitochondrion. Is an ortholog of human GK5 (glycerol kinase 5).
WBGene00004217	ptr-2	2.10193	0.0177773	ptr-2 encodes an ortholog of Drosophila and human PTCHD3, which definesone of seven paralogous families of sterol sensing domain (SSD)proteins\; PTR-2 is required for cytokinesis in somatic cells, but not inthe germline (the converse of PTC-1's function)\; PTR-2 is partiallyrequired for normal molting from L4 to adult stages\; PTR-2 is alsorequired for normal male tail development, growth to full…	Predicted to enable transmembrane transporter activity. Involved in mitotic cytokinesis and molting cycle. Acts upstream of or within nematode male tail mating organ morphogenesis. Predicted to be located in cytoplasmic vesicle membrane and plasma membrane. Human ortholog(s) of this gene implicated in autistic disorder. Is an ortholog of human PTCHD3 (patched domain containing 3 (gene\/pseudogene…
WBGene00004721	san-1	2.1128	0.0186736	san-1 encodes the C. elegans ortholog of the Saccharomyces cerevisiae spindle checkpoint protein Mad3p\; san-1 is essential for the mitotic spindle checkpoint activity in response to stimuli such as microtubule depolymerization or anoxia, in which microscopically visible movement ceases and cell cycle progression reversibly arrests\; san-1 has also been reported to be essential for normal embryon…	Predicted to enable protein kinase activity. Involved in mitotic spindle assembly checkpoint signaling and response to anoxia. Located in kinetochore and nucleoplasm.
WBGene00003155	mcm-3	2.12602	0.0102177	mcm-3 encodes a member of the MCM2\/3\/5 family with similarity to human DNA replication licensing factor, MCM3, and affects embryonic viability.	Predicted to contribute to single-stranded DNA helicase activity. Predicted to be involved in DNA strand elongation involved in DNA replication\; double-strand break repair via break-induced replication\; and mitotic DNA replication initiation. Located in condensed chromosome and pronucleus. Predicted to be part of MCM complex. Is an ortholog of human MCM3 (minichromosome maintenance complex comp…
WBGene00012020	gyg-2	2.13203	0.0377562	N.A.	Predicted to enable glycosyltransferase activity. Predicted to be located in cytoplasm. Expressed in germ line. Human ortholog(s) of this gene implicated in glycogen storage disease XV. Is an ortholog of human GYG1 (glycogenin 1).
WBGene00008236	C50F4.12	2.14235	0.00883673	N.A.	Predicted to enable double-stranded DNA binding activity. Predicted to be involved in mitochondrial ribosome assembly. Predicted to be located in mitochondrion. Is an ortholog of human MTERF3 (mitochondrial transcription termination factor 3).
WBGene00043053	F47H4.12	2.14906	0.0161027	N.A.	Is affected by several genes including daf-16\; daf-2\; and eat-2 based on RNA-seq and microarray studies. Is affected by eight chemicals including stavudine\; Psoralens\; and allantoin based on RNA-seq and microarray studies.
WBGene00022635	ZC581.9	2.15006	0.00165442	ZC581.9 encodes a serine\/threonine protein kinase related to the vertebrate SCY1-like family of protein kinases\; loss of ZC581.9 activity in an RNAi-hypersensitive strain results in axon guidance defects indicating that ZC581.9 likely plays a role in regulation of axon navigation.	Predicted to enable ATP binding activity and protein kinase activity. Predicted to be involved in protein phosphorylation. Human ortholog(s) of this gene implicated in arthrogryposis multiplex congenita-4. Is an ortholog of human SCYL2 (SCY1 like pseudokinase 2).
WBGene00019811	egg-2	2.16721	0.0109393	egg-2 encodes a LDL-receptor repeat-containing protein that is required for fertilization\; egg-2 acts redundantly with a similar protein, egg-1, and both proteins are expressed in the developing oocyte\; egg-2 is not required for male fertility\; egg-2 localizes to the oocyte plasma membrane\; the structure and localization of the egg-2 protein suggest that it is required together with egg-1, fo…	Predicted to enable signaling receptor activity. Involved in positive regulation of protein localization to cell periphery and sexual reproduction. Located in plasma membrane. Expressed in germ line.
WBGene00001583	gfi-3	2.16796	0.0243014	gfi-3 is also known as apc-5, encoding a distant homolog of the human anaphase promoting complex subunit APC5, but is most closely related to its C. elegans paralog such-1\; gfi-3(RNAi) animals are generally unable to progress through meiotic divisions\; initially they produce reduced numbers of viable embryos mixed with inviable embryos, but then show severe germline maintenance defects and beco…	Predicted to be involved in anaphase-promoting complex-dependent catabolic process\; positive regulation of mitotic metaphase\/anaphase transition\; and protein K11-linked ubiquitination. Predicted to be part of anaphase-promoting complex. Expressed in germ line and sperm. Is an ortholog of human ANAPC5 (anaphase promoting complex subunit 5).
WBGene00003158	mcm-6	2.1737	0.00900599	mcm-6 encodes a protein that has similarity to human DNA replication licensing factor MCM6 and affects embryonic viability.	Predicted to contribute to single-stranded 3'-5' DNA helicase activity. Predicted to be involved in DNA unwinding involved in DNA replication\; double-strand break repair via break-induced replication\; and mitotic DNA replication. Predicted to be located in nucleus. Predicted to be part of MCM complex. Is an ortholog of human MCM6 (minichromosome maintenance complex component 6).
WBGene00020630	T20F7.1	2.17918	0.0308743	N.A.	Enriched in germ line based on RNA-seq studies. Is affected by several genes including daf-2\; daf-12\; and dpy-10 based on microarray\; tiling array\; RNA-seq\; and proteomic studies. Is affected by ten chemicals including D-glucose\; stavudine\; and Zidovudine based on RNA-seq and microarray studies. Is predicted to encode a protein with the following domain: Zinc finger C2H2-type.
WBGene00004798	sip-1	2.18684	0.000156911	sip-1 encodes a member of the small heat shock family of proteins\; loss of sip-1 function via antisense or large-scale RNAi experiments results in embryonic lethality and in a small but reproducible reduction in lifespan in otherwise long-lived animals, respectively, suggesting that sip-1 plays a role in embryonic development as well as regulation of adult lifespan\; in addition, expression of s…	Predicted to enable unfolded protein binding activity. Involved in several processes, including determination of adult lifespan\; embryo development\; and response to heat. Located in cytosol. Expressed in body wall musculature and gonad.
WBGene00014516	hpo-42	2.18899	0.0290085	N.A.	Enriched in germ line based on RNA-seq studies. Is affected by several genes including daf-16\; daf-2\; and glp-1 based on microarray\; RNA-seq\; and studies. Is affected by ten chemicals including manganese chloride\; Alovudine\; and stavudine based on RNA-seq and microarray studies.
WBGene00004163	pqn-82	2.20139	0.00414306	The protein product of this gene is predicted to contain a glutamine\/asparagine (Q\/N)-rich ('prion') domain, by the algorithm of Michelitsch and Weissman (as of the WS77 release of WormBase, i.e., in wormpep77).	Expressed in intestine.
WBGene00022653	ZK105.1	2.22405	0.0415905	N.A.	Enriched in RIH\; body wall musculature\; and muscle cell based on RNA-seq and microarray studies. Is affected by several genes including daf-16\; glp-1\; and daf-12 based on microarray\; RNA-seq\; and proteomic studies. Is affected by twenty-one chemicals including Heme\; Ethanol\; and 1-methylnicotinamide based on microarray and RNA-seq studies. Is predicted to encode a protein with the followi…
WBGene00003912	pal-1	2.24069	0.0219001	pal-1 encodes a homeodomain protein that is the C. elegans Caudal ortholog\; PAL-1 is required maternally and embryonically for specification of the C and D posterior blastomere fates and thus, for proper bodywall muscle and hypodermal development during embryogenesis\; PAL-1 is also required postembryonically for fate specification of the posterior V6 neuroectoblast during male tail development\…	Enables DNA-binding transcription factor activity, RNA polymerase II-specific and RNA polymerase II transcription regulatory region sequence-specific DNA binding activity. Involved in several processes, including cell fate commitment\; embryonic pattern specification\; and positive regulation of RNA metabolic process. Located in condensed nuclear chromosome. Expressed in several structures, inclu…
WBGene00000465	cpg-1	2.25819	0.0126504	cpg-1 encodes, by alternative splicing, two isoforms of a chondroitin proteoglycan\; CPG-1 contains three chitin-binding peritrophin-A domains and two mucin-like regions\; CPG-1 is individually dispensable for normal embryonic development\; however, CPG-1 and CPG-2 are jointly required for osmotic integrity of early embryos, error-free chromosomal segregation during meiosis, polar body extrusion,…	Enables chitin binding activity. Involved in several processes, including eggshell formation\; mitotic cytokinesis\; and regulation of cytokinesis. Located in external encapsulating structure. Expressed in eggshell\; germ line\; and oocyte.
WBGene00020218	T04G9.7	2.28482	0.0186736	N.A.	Enriched in several structures, including AVK\; cephalic sheath cell\; germ line\; gonadal sheath cell\; and head mesodermal cell based on tiling array and RNA-seq studies. Is affected by several genes including daf-16\; daf-2\; and rrf-3 based on microarray\; tiling array\; proteomic\; and RNA-seq studies. Is affected by fifteen chemicals including Heme\; hydrogen sulfide\; and rotenone based on…
WBGene00004392	rnr-2	2.28629	0.00145413	rnr-2 encodes the small subunit of ribonucleotide reductase\; by homology, RNR-2 is predicted to function in deoxyribonucleotide biosynthesis\; in C. elegans rnr-2 is an essential gene whose activity is required for reproduction and embryonic development.	Predicted to enable ribonucleoside-diphosphate reductase activity, thioredoxin disulfide as acceptor. Involved in embryo development. Predicted to be located in cytosol. Expressed in gonad. Human ortholog(s) of this gene implicated in several diseases, including autosomal dominant progressive external ophthalmoplegia with mitochondrial DNA deletions 5\; lung non-small cell carcinoma\; and mitocho…
WBGene00015134	B0304.2	2.30832	0.0488003	N.A.	Enriched in several structures, including BAG\; cephalic sheath cell\; germ line\; germline precursor cell\; and head mesodermal cell based on tiling array and RNA-seq studies. Is affected by several genes including hsf-1\; elt-2\; and sir-2.1 based on tiling array\; RNA-seq\; and microarray studies. Is affected by twelve chemicals including hydrogen sulfide\; rotenone\; and manganese chloride ba…
WBGene00019606	clec-88	2.32599	0.00368049	clec-88 encodes, by alternative splicing, two isoforms of a putativelysecreted C-type lectin paralogous to CLEC-87, C25B8.4, F26D10.12, andZK858.3\; CLEC-88 has a single chondroitin attachment site verified bymass spectrometry\; CLEC-88 has no obvious function in mass RNAi assays.	Predicted to enable carbohydrate binding activity. Predicted to be located in external side of plasma membrane. Is an ortholog of human KLRF2 (killer cell lectin like receptor F2).
WBGene00003219	mes-1	2.32846	0.0120615	The mes-1 gene encodes a receptor tyrosine kinase-like protein that is required for unequal cell divisions in the early embryonic germline\; during embryonic cell divisions, mes-1 is involved in positioning of the early mitotic spindle and of associated P granules.	Predicted to enable protein tyrosine kinase activity. Involved in several processes, including cell fate commitment\; establishment of mitotic spindle localization\; and left\/right axis specification. Located in plasma membrane. Expressed in E\; Psub2\; Psub3\; and Psub4.
WBGene00003601	nhr-2	2.32872	0.0468219	nhr-2 encodes a member of the nuclear hormone receptor family that is required for embryonic viability and morphogenesis\; expressed during embryogenesis.	Predicted to enable RNA polymerase II cis-regulatory region sequence-specific DNA binding activity and nuclear receptor activity. Predicted to be involved in cell differentiation\; hormone-mediated signaling pathway\; and regulation of transcription by RNA polymerase II. Located in nucleus. Expressed in several structures, including Cpaaaa\; Cpaaap\; Cpaapa\; Cpaapp\; and germ line. Human ortholo…
WBGene00016192	bcl-7	2.33194	0.00617129	bcl-7 encodes the sole C. elegans member of the BCL7 family of proteins that contains human proteins, namely BCL7A and BCL7B, that are associated with malignant diseases\; bcl-7 activity is required for proper terminal seam cell differentiation as well as for normal development of the distal tip cells of the somatic gonad and germ line\; in controlling cell development and differentiation, bcl-7 …	Predicted to be involved in Wnt signaling pathway\; apoptotic process\; and cell differentiation. Predicted to be located in nucleus. Expressed in distal tip cell\; germ cell\; and gonadal sheath cell. Is an ortholog of human BCL7A (BAF chromatin remodeling complex subunit BCL7A).
WBGene00017046	utx-1	2.33721	0.0257118	utx-1 encodes a putative histone H3 di\/trimethyllysine-27 (H3K27me2\/me3) demethylase, required for embryonic viability and vulval development, and for high brood sizes, locomotion, and growth sizes\; UTX-1 contains a JmjC domain, is orthologous to human UTX and UTY, and is paralogous to human JMJD3\; by orthology, UTX-1 is expected to antagonize transcriptional repression by polycomb repressor …	Predicted to enable RNA polymerase II cis-regulatory region sequence-specific DNA binding activity\; chromatin DNA binding activity\; and histone H3-tri\/di-methyl-lysine-27 demethylase activity. Involved in cell fate specification\; histone H3-K27 demethylation\; and programmed cell death. Predicted to be located in nucleus. Part of MLL3\/4 complex. Expressed in several structures, including ger…
WBGene00001606	gln-5	2.37941	0.00812664	N.A.	Predicted to enable glutamate-ammonia ligase activity. Predicted to be involved in glutamine biosynthetic process. Predicted to be located in cytoplasm. Human ortholog(s) of this gene implicated in Alzheimer's disease\; Huntington's disease\; schizophrenia\; and temporal lobe epilepsy. Is an ortholog of human GLUL (glutamate-ammonia ligase).
WBGene00000995	die-1	2.39606	0.00638148	die-1 encodes a C2H2 zinc finger protein containing four fingers, homologous to CG18265-PA in Drosophila\; DIE-1 is autonomously required in the posterior dorsal hypodermis for intercalation, for morphogenesis in other embryonic tissues, and for normal postembryonic growth and vulval development.	Involved in neuron development involved in amphid sensory organ development and positive regulation of gene expression. Expressed in several structures, including amphid neurons\; intestine\; pharynx\; somatic nervous system\; and tail.
WBGene00011489	T05F1.2	2.45188	0.00154547	T05F1.2 encodes a novel protein\; in situ hybridization studies indicate that T05F1.2 mRNA is expressed in the medial germline.	Expressed in germ line.
WBGene00006546	tbx-9	2.47426	0.047337	N.A.	Enables RNA polymerase II transcription regulatory region sequence-specific DNA binding activity. Involved in embryonic body morphogenesis. Located in nucleus. Predicted to be part of transcription regulator complex. Expressed in several structures, including ABarpa\; Eal\; Ear\; Epl\; and Epr. Human ortholog(s) of this gene implicated in autistic disorder. Is an ortholog of human EOMES (eomesode…
WBGene00019198	strm-1	2.49757	0.0208483	N.A.	Enables S-adenosylmethionine-dependent methyltransferase activity. Involved in macromolecule methylation and regulation of dauer larval development. Predicted to be located in endoplasmic reticulum. Expressed in hypodermis and pharynx.
WBGene00008440	DY3.8	2.52124	0.0012803	N.A.	Predicted to be located in membrane. Predicted to be integral component of membrane.
WBGene00000797	crn-4	2.52789	0.035379	crn-4 encodes a DEDD family DNase, a cell death-related nuclease\; crn-4 exhibits both DNase and RNase activities\; crn-4 is believed to function in a large multinuclease complex, the degradeosome, whose components include the protein products of cps-6, crn-1, crn-5, cpy-13 and other non-nuclease components like wah-1, to promote apoptotic DNA degradation\; crn-4 has been shown to bind DNA throug…	Enables nuclease activity and single-stranded DNA binding activity. Involved in DNA catabolic process, exonucleolytic\; RNA catabolic process\; and apoptotic DNA fragmentation. Predicted to be located in cytoplasm. Is an ortholog of human ERI1 (exoribonuclease 1).
WBGene00011509	T05H10.4	2.62268	0.0330769	N.A.	Enriched in several structures, including AFD\; Z1.p\; germ line\; head mesodermal cell\; and male distal tip cell based on RNA-seq studies. Is affected by several genes including daf-2\; glp-1\; and skn-1 based on microarray\; RNA-seq\; and proteomic studies. Is affected by seventeen chemicals including methylmercury hydroxide\; manganese chloride\; and D-glucose based on RNA-seq and microarray …
WBGene00001569	meg-3	2.69067	0.0109042	meg-3 encodes a novel protein that affects embryonic viability and development of the hypodermis\; MEG-3 interacts with GEX-3 in yeast two-hybrid assays, and is expressed in all somatic cells.	Involved in embryo development\; gamete generation\; and organelle localization. Located in P granule. Expressed in several structures, including germ cell and oocyte.
WBGene00012220	W03C9.2	2.69845	0.0358935	N.A.	Located in striated muscle dense body.
WBGene00018037	chtl-1	2.71075	0.000561321	N.A.	Predicted to enable transmembrane transporter activity. Predicted to be involved in transmembrane transport. Predicted to be located in membrane. Expressed in germ line. Human ortholog(s) of this gene implicated in autosomal dominant nonsyndromic deafness 72. Is an ortholog of human SLC44A2 (solute carrier family 44 member 2) and SLC44A5 (solute carrier family 44 member 5).
WBGene00017134	EEED8.3	2.73152	0.0302109	EEED8.3 encodes a protein with similarity to fatty acid-binding proteins\; loss of EEED8.3 activity via RNAi results in 20-30\% embryonic lethality.	Enriched in germ line\; germline precursor cell\; head mesodermal cell\; and pharyngeal muscle cell based on tiling array and RNA-seq studies. Is affected by several genes including daf-16\; daf-2\; and rrf-3 based on microarray\; RNA-seq\; tiling array\; and proteomic studies. Is affected by seventeen chemicals including Heme\; methylmercury hydroxide\; and rotenone based on microarray and RNA-s…
WBGene00000395	cdh-3	2.85232	0.0124856	cdh-3 encodes a member of the cadherin superfamily that affects morphogenesis of tail epithelia and excretory function\; expressed predominantly in developing epithelial cells, and also expressed in the AC, excretory cell, various neurons, and vulval cells during different stages of development.	Predicted to enable structural molecule activity. Involved in basement membrane disassembly and nematode male tail tip morphogenesis. Located in basement membrane\; cytoplasm\; and plasma membrane. Expressed in several structures, including HSN\; VC neuron\; anchor cell\; epithelial cell\; and ventral nerve cord. Is an ortholog of human PCDH11X (protocadherin 11 X-linked) and PCDH11Y (protocadher…
WBGene00010493	meg-2	2.87246	0.0497109	meg-2 encodes a novel protein that localizes exclusively to P granules\; originally identified by microarray analyses of germline-enriched transcripts, loss of meg-2 activity by itself results in no obvious abnormalities, but loss of meg-2 activity in meg-1 mutant animals indicates that meg-1 and meg-2 likely have redundant functions in germline development\; meg-2 may also function redundantly w…	Involved in P granule disassembly. Located in P granule. Expressed in germ line.
WBGene00019254	H31G24.3	2.9203	0.0259045	N.A.	Enriched in germ line and germline precursor cell based on RNA-seq studies. Is affected by several genes including daf-16\; daf-2\; and hsf-1 based on microarray and RNA-seq studies. Is affected by six chemicals including rotenone\; stavudine\; and Zidovudine based on RNA-seq studies. Is predicted to encode a protein with the following domains: BTB\/POZ domain\; BTB\/POZ domain\; and SKP1\/BTB\/P…
WBGene00018928	F56B3.2	2.94337	0.0413607	N.A.	Enriched in NSM\; germ line\; hypodermis\; and sensory neurons based on tiling array and RNA-seq studies. Is affected by several genes including daf-2\; eat-2\; and sir-2.1 based on RNA-seq and microarray studies. Is affected by eight chemicals including mianserin\; Rifampin\; and allantoin based on RNA-seq and microarray studies. Is predicted to encode a protein with the following domains: EB mo…
WBGene00018099	ztf-28	2.96664	0.000225439	N.A.	Predicted to enable DNA-binding transcription factor activity, RNA polymerase II-specific and sequence-specific DNA binding activity. Predicted to be involved in regulation of transcription by RNA polymerase II. Predicted to be located in nucleus. Expressed in intestine.
WBGene00012557	Y37D8A.19	2.97538	0.00434966	N.A.	Enriched in AVK\; germ line\; and spermatheca based on proteomic and RNA-seq studies. Is affected by several genes including daf-2\; rrf-3\; and daf-12 based on microarray\; RNA-seq\; proteomic\; and tiling array studies. Is affected by fourteen chemicals including Heme\; hydrogen sulfide\; and Ethanol based on microarray and RNA-seq studies.
WBGene00011915	ctf-8	2.99478	0.0486836	N.A.	Predicted to be involved in mitotic sister chromatid cohesion. Predicted to be part of Ctf18 RFC-like complex. Is an ortholog of human CHTF8 (chromosome transmission fidelity factor 8).
WBGene00016558	pks-1	3.01326	0.00413467	N.A.	Predicted to enable fatty acid synthase activity. Predicted to be involved in fatty acid biosynthetic process. Expressed in CANL and CANR.
WBGene00011689	T10C6.7	3.16698	0.0479961	This gene encodes a protein containing an F-box, a motif predicted to mediate protein-protein interactions either with homologs of yeast Skp-1p or with other proteins.	Enriched in Z1\; Z4\; and germ line based on RNA-seq studies. Is affected by several genes including daf-16\; daf-2\; and glp-1 based on microarray\; RNA-seq\; and studies. Is affected by sixteen chemicals including rotenone\; D-glucose\; and Alovudine based on RNA-seq and microarray studies.
WBGene00020910	dgtr-1	3.19863	0.000384883	dgtr-1 encodes an acyl chain transfer enzyme\; dgtr-1 is required for formation of the eggshell permeability barrier, a distinct envelope that forms between the embryonic plasma membrane and the trilaminar eggshell.	Predicted to enable acyltransferase activity, transferring groups other than amino-acyl groups. Predicted to be involved in triglyceride biosynthetic process. Located in sarcoplasmic reticulum. Human ortholog(s) of this gene implicated in non-alcoholic fatty liver disease. Is an ortholog of human MOGAT1 (monoacylglycerol O-acyltransferase 1).
WBGene00021578	Y46B2A.3	3.20419	0.00660254	N.A.	Predicted to be located in extracellular space. Human ortholog(s) of this gene implicated in several diseases, including allergic rhinitis\; carcinoma (multiple)\; and lung disease (multiple). Is an ortholog of human MUC1 (mucin 1, cell surface associated).
WBGene00019681	K12H4.6	3.22543	0.0120615	N.A.	Enriched in germ line and somatic gonad precursor based on RNA-seq studies. Is affected by several genes including sir-2.1\; clk-1\; and csr-1 based on microarray\; tiling array\; and RNA-seq studies. Is affected by four chemicals including Psoralens\; allantoin\; and Rifampin based on RNA-seq and microarray studies.
WBGene00021877	Y54G2A.12	3.27042	0.00617129	N.A.	Predicted to enable mRNA binding activity. Predicted to be involved in mRNA splicing, via spliceosome. Predicted to be part of catalytic step 2 spliceosome. Human ortholog(s) of this gene implicated in pontocerebellar hypoplasia. Is an ortholog of human CDC40 (cell division cycle 40).
WBGene00004052	parg-2	3.28637	0.0218378	parg-2 (formerly known as pme-4) encodes a poly(ADP-ribose) glycohydrolase (PARG) orthologous to human PARG (OMIM:603501) and paralogous to PARG-1\; PARG-2 exhibits poly(ADP-ribose) glycohydrolase activity in vitro, and is required in vivo for normal resistance to ionizing radiation\; PARG-2 is primarily expressed in the cytoplasm of nerve cells in the head and tail, and also in embryos\; neurona…	Enables poly(ADP-ribose) glycohydrolase activity. Involved in nucleotide-sugar metabolic process and response to gamma radiation. Located in cytoplasm. Expressed in head neurons and tail neurons. Is an ortholog of human BPHL (biphenyl hydrolase like).
WBGene00016782	phat-3	3.33963	0.0455087	N.A.	Involved in pharyngeal gland morphogenesis. Expressed in g1AR\; g1P\; and pharyngeal gland cell.
WBGene00004771	sem-2	3.35333	0.0476235	sem-2 encodes an HMG-box transcription factor that affects the migration, division, and cell-fate of the 2 sex myoblasts, and also affects embryonic viability, elongation of embryos, egg laying, anterior body-wall muscle development, and organization of the anterior hypodermis.	Predicted to enable DNA-binding transcription factor activity, RNA polymerase II-specific and RNA polymerase II cis-regulatory region sequence-specific DNA binding activity. Involved in cell fate specification\; positive regulation of developmental process\; and positive regulation of oviposition. Located in nucleus. Expressed in several structures, including E lineage cell\; M.v nucleus\; RMH\; …
WBGene00008535	F02H6.2	3.5064	0.0236392	N.A.	Enriched in AB\; germ line\; hypodermis\; and pharyngeal muscle cell based on tiling array and RNA-seq studies. Is affected by several genes including daf-2\; glp-1\; and skn-1 based on microarray\; tiling array\; RNA-seq\; and studies. Is affected by twelve chemicals including D-glucose\; Zidovudine\; and metformin based on RNA-seq and microarray studies. Is predicted to encode a protein with th…
WBGene00016568	C41G11.1	3.63814	0.0431292	N.A.	Predicted to enable hydrolase activity.
WBGene00018446	ceh-83	3.76171	0.00596635	ceh-83 is a divergent homeobox gene\; it encodes 5 homeodomains\; most homeodomain proteins bind DNA and are transcription factors\; ceh-83 lies on chromosome II in a repetitive region, where several other divergent homeobox genes lie\; ceh-83 is expressed in the hypodermis, intestine, and the vulva.	Predicted to enable DNA-binding transcription factor activity, RNA polymerase II-specific and RNA polymerase II cis-regulatory region sequence-specific DNA binding activity. Predicted to be involved in regulation of transcription by RNA polymerase II. Predicted to be located in nucleus. Expressed in hypodermis\; intestine\; and vulva.
WBGene00004786	sex-1	3.8216	0.00434966	sex-1 encodes a DNA-binding protein that is a member of the nuclear hormone receptor superfamily of transcriptional regulators\; during embryonic development, SEX-1 functions as an X chromosome signal element that transmits the primary sex-determination signal by negatively regulating transcription of xol-1, a gene whose expression levels correlate with hermaphrodite or male development (low xol-…	Enables RNA polymerase II transcription regulatory region sequence-specific DNA binding activity. Involved in primary sex determination and regulation of gene expression. Located in nucleus. Expressed in gonad\; intestine\; oocyte\; and ventral uterine precursor. Human ortholog(s) of this gene implicated in several diseases, including Alzheimer's disease\; artery disease (multiple)\; endocrine gl…
WBGene00022103	cdh-12	3.87747	0.0208301	cdh-12 encodes a cadherin\; by sequence similarity, CDH-12 is predicted to function in cellular adhesion.	Predicted to enable calcium ion binding activity. Predicted to be involved in homophilic cell adhesion via plasma membrane adhesion molecules. Predicted to be located in membrane. Predicted to be integral component of membrane.
WBGene00012436	flh-3	3.88339	6.79733e-08	N.A.	Predicted to enable DNA-binding transcription factor activity and sequence-specific DNA binding activity. Involved in negative regulation of transcription, DNA-templated.
WBGene00018786	hmbx-1	3.9749	0.0175206	hmbx-1 is an ortholog of human HMBOX1 (homeobox containing 1)\; it belongs to the HNF class of homeobox genes, which encodes an HNF domain and an atypical homeodomain\; hmbx-1 is predicted to have DNA binding activity, based on protein domain information\; hmbx-1 is expressed in the anal depressor muscle, intestine, anal sphincter muscle, body wall musculature, vulval muscle, ventral nerve cord, …	Predicted to enable DNA binding activity. Predicted to be involved in positive regulation of transcription, DNA-templated. Located in nucleus. Expressed in body wall musculature\; enteric muscle\; mechanosensory neurons\; somatic nervous system\; and vulval muscle. Is an ortholog of human HMBOX1 (homeobox containing 1).
WBGene00000301	cav-1	4.00491	0.0355649	cav-1 encodes one of two C. elegans caveolin orthologs\; cav-1 is required for viability and Ras\/MAP-kinase-dependent progression through the meiotic cell cycle\; CAV-1 is expressed in the adult germ line and during embryonic development\; CAV-1::GFP localizes to cortical granules that function to secrete chondroitin and mucin-like proteoglycans to the extracellular space following fertilization.	Predicted to enable molecular adaptor activity. Involved in Ras protein signal transduction\; meiotic cell cycle\; and regulation of oviposition. Located in cytoplasm and cytoplasmic side of plasma membrane. Is integral component of plasma membrane. Expressed in several structures, including germ cell\; gonad arm\; nervous system\; pharynx\; and tail. Human ortholog(s) of this gene implicated in …
WBGene00008464	E02H4.6	4.08339	0.0459623	N.A.	Predicted to enable protein serine\/threonine kinase activity. Predicted to be involved in several processes, including peptidyl-serine phosphorylation\; positive regulation of canonical Wnt signaling pathway\; and positive regulation of proteasomal ubiquitin-dependent protein catabolic process. Predicted to be located in cytoplasm and nucleus.
WBGene00017875	F28A10.7	4.1333	0.0133105	N.A.	Predicted to be located in membrane. Predicted to be integral component of membrane.
WBGene00012583	clec-4	4.14502	0.0454447	clec-4 encodes a C-type lectin\; clec-4 expression is upregulated in response to stressors, including pathogens and ionizing radiation.	Predicted to enable carbohydrate binding activity.
WBGene00012405	ztf-25	4.30984	0.0379028	N.A.	Predicted to enable DNA-binding transcription factor activity, RNA polymerase II-specific and sequence-specific DNA binding activity. Predicted to be involved in regulation of transcription by RNA polymerase II. Predicted to be located in nucleus. Expressed in embryonic cell\; head muscle\; intestine\; and somatic nervous system.
WBGene00016822	C50E3.11	4.35059	0.0325474	N.A.	Enriched in germ line based on RNA-seq studies. Is affected by several genes including daf-2\; rrf-3\; and dpy-10 based on microarray\; tiling array\; and RNA-seq studies. Is affected by fourteen chemicals including rotenone\; Zidovudine\; and tert-Butylhydroperoxide based on RNA-seq and microarray studies.
WBGene00007911	C34B7.1	4.52593	0.0358935	The C34B7.1 gene encodes a divergent MYST acetyltransferase that is (apparently) unique to Caenorhabditis\; it has no well-characterized orthologs in the complete Drosophila or S. cerevisiae genomes, and no obvious orthologs in the draft human genome sequence either.	Enriched in arcade cell\; dopaminergic neurons\; pharyngeal-intestinal valve cell\; and somatic gonad precursor based on tiling array and RNA-seq studies. Is affected by several genes including daf-16\; daf-2\; and daf-12 based on microarray\; tiling array\; and RNA-seq studies. Is affected by six chemicals including Psoralens\; allantoin\; and metformin based on RNA-seq and microarray studies.
WBGene00014248	ZK1307.7	4.67359	0.0254	N.A.	Predicted to enable G protein-coupled receptor activity. Predicted to be involved in G protein-coupled receptor signaling pathway. Predicted to be located in membrane. Predicted to be integral component of membrane.
WBGene00015620	C08G9.2	4.73447	0.0424194	N.A.	Predicted to enable serine-type endopeptidase inhibitor activity. Predicted to be involved in negative regulation of endopeptidase activity. Predicted to be located in extracellular space. Expressed in head neurons and pharynx. Human ortholog(s) of this gene implicated in severe acute respiratory syndrome. Is an ortholog of several human genes including PI3 (peptidase inhibitor 3)\; WFDC13 (WAP f…
WBGene00017712	F22E5.17	4.73654	0.00714465	N.A.	Enriched in AFD\; ASER\; PLM\; and germ line based on RNA-seq studies. Is affected by several genes including daf-2\; rrf-3\; and dpy-10 based on microarray\; tiling array\; and RNA-seq studies. Is affected by sixteen chemicals including hydrogen sulfide\; rotenone\; and manganese chloride based on microarray and RNA-seq studies. Is predicted to encode a protein with the following domains: F-box …
WBGene00016695	C45H4.14	5.0095	0.0485676	N.A.	Expressed in germ line.
WBGene00016453	vet-2	5.04274	0.0175206	N.A.	Predicted to be involved in autophagy. Located in cytoplasm.
WBGene00016700	C46A5.4	5.12645	0.00140302	N.A.	Predicted to enable peroxidase activity. Predicted to be involved in cellular oxidant detoxification and response to oxidative stress.
WBGene00010669	bath-37	5.24043	0.0377562	N.A.	Predicted to be located in membrane. Predicted to be integral component of membrane.
WBGene00008512	F01G10.10	5.34391	0.0130206	N.A.	Predicted to enable lipid binding activity. Predicted to be located in extracellular space. Human ortholog(s) of this gene implicated in several diseases, including carotid artery disease\; hyperalphalipoproteinemia 1\; and severe acute respiratory syndrome. Is an ortholog of human LBP (lipopolysaccharide binding protein).
WBGene00001071	dpy-9	5.36123	0.0262928	dpy-9 encodes a cuticular collagen family member with similarity to human collagen alpha 5, type IV, and affects body length.	Predicted to be a structural constituent of cuticle. Predicted to be located in membrane. Predicted to be integral component of membrane.
WBGene00021988	rgs-8.2	5.45111	0.027293	N.A.	Is affected by several genes including daf-16\; dpy-10\; and gld-1 based on microarray\; RNA-seq\; and studies. Is affected by nine chemicals including allantoin\; Sirolimus\; and Psoralens based on RNA-seq and microarray studies. Is predicted to encode a protein with the following domains: Regulator of G protein signaling domain\; RGS domain\; RGS, subdomain 1\/3\; and RGS domain superfamily.
WBGene00021931	znf-782	5.4766	0.037657	N.A.	Predicted to enable DNA-binding transcription factor activity, RNA polymerase II-specific and RNA polymerase II cis-regulatory region sequence-specific DNA binding activity. Predicted to be involved in regulation of transcription by RNA polymerase II. Predicted to be located in nucleus. Expressed in dorsal nerve cord\; head muscle\; intestine\; and ventral nerve cord. Human ortholog(s) of this ge…
WBGene00045265	K10C2.8	5.63788	0.0329797	N.A.	Enriched in NSM and germ line based on RNA-seq and tiling array studies. Is affected by several genes including daf-16\; daf-2\; and daf-12 based on RNA-seq and microarray studies. Is affected by eleven chemicals including Ethanol\; Tunicamycin\; and D-glucose based on RNA-seq and microarray studies.
WBGene00020758	T24C4.2	5.67666	0.0377562	N.A.	Enriched in AVK and somatic gonad precursor based on RNA-seq studies. Is affected by several genes including daf-2\; eat-2\; and clk-1 based on microarray and RNA-seq studies. Is affected by fourteen chemicals including methylmercuric chloride\; rotenone\; and bisphenol S based on microarray and RNA-seq studies.
WBGene00004104	pqn-13	5.76486	0.00385587	The protein product of this gene is predicted to contain a glutamine\/asparagine (Q\/N)-rich ('prion') domain, by the algorithm of Michelitsch and Weissman (as of the WS77 release of WormBase, i.e., in wormpep77).	Enriched in head mesodermal cell\; neurons\; pharynx\; and seam cell based on microarray and RNA-seq studies. Is affected by several genes including daf-16\; daf-2\; and skn-1 based on microarray\; RNA-seq\; and studies. Is affected by twenty-four chemicals including 1-methylnicotinamide\; methylmercuric chloride\; and manganese chloride based on RNA-seq and microarray studies. Is predicted to en…
WBGene00010158	pes-2.2	5.84503	0.0324847	pes-2.2 encodes a protein that contains a predicted signal sequence, cyclin-like F box, and an F box-associated C-terminal domain\; PES-2.2 is identical to PES-2 and by homology, is predicted to function in ubiquitin-mediated protein degradation.	Is affected by several genes including daf-16\; daf-2\; and glp-1 based on microarray\; RNA-seq\; and proteomic studies. Is affected by six chemicals including mianserin\; Psoralens\; and allantoin based on RNA-seq studies. Is predicted to encode a protein with the following domains: F-box associated and F-box associated domain, type 2.
WBGene00021175	math-46	5.88579	0.00276724	N.A.	Enriched in NSM based on tiling array studies. Is affected by several genes including age-1\; daf-12\; and eat-2 based on microarray\; tiling array\; and RNA-seq studies. Is affected by nine chemicals including methylmercuric chloride\; multi-walled carbon nanotube\; and metformin based on microarray and RNA-seq studies. Is predicted to encode a protein with the following domains: DUF236 repeat a…
WBGene00016088	clec-266	6.08765	0.0292661	N.A.	Predicted to enable carbohydrate binding activity. Predicted to be located in external side of plasma membrane. Expressed in intestinal cell. Is an ortholog of human CLEC10A (C-type lectin domain containing 10A).
WBGene00019905	R05G9.3	6.37018	0.00471609	N.A.	Predicted to be located in membrane. Predicted to be integral component of membrane.
WBGene00008526	F02D10.6	6.58547	0.00839922	N.A.	Predicted to be located in membrane. Predicted to be integral component of membrane.
WBGene00010808	sepa-1	6.71746	0.0040776	sepa-1 encodes a self associating adaptor protein of 702 amino acids rich in helical structures at its N-terminus and a protein interaction KIX domain at the C-terminus\; SEPA-1 is required for degradation of germline P granule components PGL-1 and PGL-3 in somatic cells by the autophagic machinery\; sepa-1 forms protein aggregates and is preferentially removed by autophagy during embryogenesis\;…	Enables protein self-association and protein-macromolecule adaptor activity. Involved in autophagy. Located in cytoplasm. Expressed in head\; intestine\; and tail.
