# Supplementary material for: NHR-23 and SPE-44 regulate distinct sets of genes during Caenorhabditis elegans spermatogenesis
Source: G3 (Bethesda). 2022 Sep 22;12(11):jkac256. doi: 10.1093/g3journal/jkac256 (PMC9635660; doi:10.1093/g3journal/jkac256)
Supplement: jkac256_Supplementary_Table_S7 [file jkac256_supplementary_table_s7.xlsx]

## Sheet: Sheet1
Table SX. Differntially-regulated genes in NHR-23+SPE-44 depleted males
Gene Wormbase ID	Gene public name	Log 2 Fold change	P value	Concise Description	Automated Description
WBGene00018253	F40H6.1	-10.9724	8.27077e-16	N.A.	Predicted to be located in membrane. Predicted to be integral component of membrane.
WBGene00006053	ssq-4	-10.3996	6.76347e-50	N.A.	Enriched in amphid sheath cell and sperm based on RNA-seq studies. Is affected by several genes including daf-16\; daf-2\; and age-1 based on microarray\; RNA-seq\; and studies. Is affected by twenty-seven chemicals including Ethanol\; methylmercury hydroxide\; and nicotinic acid based on RNA-seq and microarray studies.
WBGene00006052	ssq-3	-10.3167	2.18776e-37	N.A.	Enriched in intestine and sperm based on RNA-seq and microarray studies. Is affected by several genes including daf-2\; age-1\; and dpy-10 based on microarray\; RNA-seq\; tiling array\; and studies. Is affected by twenty-nine chemicals including Ethanol\; methylmercuric chloride\; and manganese chloride based on RNA-seq and microarray studies.
WBGene00017902	F28E10.4	-10.0101	1.84525e-13	N.A.	Enriched in AVK\; amphid sheath cell\; germ line\; and in male based on RNA-seq studies. Is affected by several genes including daf-2\; hsf-1\; and elt-2 based on microarray and RNA-seq studies. Is affected by ten chemicals including methylmercuric chloride\; manganese chloride\; and D-glucose based on microarray and RNA-seq studies. Is predicted to encode a protein with the following domain: Unc…
WBGene00015051	B0218.7	-9.45366	1.30819e-24	N.A.	Enriched in amphid sheath cell\; germ line\; sperm\; and in male based on RNA-seq studies. Is affected by several genes including daf-2\; age-1\; and dpy-10 based on microarray\; RNA-seq\; tiling array\; and studies. Is affected by twenty-five chemicals including Ethanol\; methylmercuric chloride\; and manganese chloride based on RNA-seq and microarray studies.
WBGene00019950	clec-175	-9.37676	1.59478e-10	N.A.	Predicted to enable carbohydrate binding activity.
WBGene00022763	ZK546.7	-9.13977	2.55068e-11	N.A.	Enriched in NSM and in male based on tiling array and RNA-seq studies. Is affected by several genes including daf-2\; eat-2\; and sir-2.1 based on microarray and RNA-seq studies. Is affected by six chemicals including Ethanol\; methylmercuric chloride\; and manganese chloride based on RNA-seq and microarray studies.
WBGene00013087	Y51B9A.5	-9.07574	1.99984e-10	N.A.	Enriched in male based on RNA-seq studies. Is affected by several genes including daf-2\; dpy-10\; and hsf-1 based on microarray\; tiling array\; and RNA-seq studies. Is affected by twenty chemicals including methylmercuric chloride\; manganese chloride\; and D-glucose based on microarray and RNA-seq studies.
WBGene00044122	T28B8.6	-8.59763	2.33795e-09	N.A.	Predicted to be located in membrane. Predicted to be integral component of membrane.
WBGene00021993	nsph-4.2	-8.56687	2.35653e-73	MFP2 paralog.	Enriched in several structures, including I5 neuron\; amphid sheath cell\; cholinergic neurons\; retrovesicular ganglion\; and sperm based on RNA-seq and microarray studies. Is affected by several genes including daf-2\; daf-12\; and dpy-10 based on microarray and RNA-seq studies. Is affected by twenty chemicals including Ethanol\; methylmercury hydroxide\; and methylmercuric chloride based on RN…
WBGene00013521	Y73F8A.12	-8.3988	3.75801e-09	N.A.	Enriched in amphid sheath cell and in male based on RNA-seq studies. Is affected by several genes including daf-2\; dpy-10\; and eat-2 based on microarray\; RNA-seq\; and studies. Is affected by seven chemicals including methylmercuric chloride\; Chlorpyrifos\; and Diazinon based on microarray studies.
WBGene00007793	C28D4.5	-8.35877	1.26418e-22	N.A.	Enriched in male based on RNA-seq studies. Is affected by several genes including daf-2\; age-1\; and dpy-10 based on microarray\; RNA-seq\; and studies. Is affected by twenty-three chemicals including methylmercuric chloride\; manganese chloride\; and D-glucose based on microarray and RNA-seq studies. Is predicted to encode a protein with the following domains: Protein of unknown function (DUF12…
WBGene00043743	nsph-4.1	-8.35198	9.10648e-68	MFP2 paralog.	Enriched in I5 neuron\; cholinergic neurons\; retrovesicular ganglion\; sperm\; and in male based on RNA-seq and microarray studies. Is affected by several genes including daf-2\; dpy-10\; and let-7 based on proteomic\; RNA-seq\; microarray\; and studies. Is affected by twenty-two chemicals including Ethanol\; methylmercury hydroxide\; and D-glucose based on RNA-seq and microarray studies. Is pre…
WBGene00011173	acs-18	-8.25689	6.22844e-28	N.A.	Predicted to enable long-chain fatty acid-CoA ligase activity. Predicted to be involved in long-chain fatty acid metabolic process. Predicted to be located in endoplasmic reticulum and membrane. Human ortholog(s) of this gene implicated in obesity. Is an ortholog of human ACSL1 (acyl-CoA synthetase long chain family member 1).
WBGene00021016	W03G9.5	-8.21153	7.19403e-08	N.A.	Predicted to enable protein serine\/threonine kinase activity. Predicted to be involved in peptidyl-serine phosphorylation. Predicted to be located in cytoplasm and nucleus.
WBGene00007282	clec-223	-8.19026	0.00853913	N.A.	Predicted to enable carbohydrate binding activity. Expressed in spermatheca.
WBGene00009501	F37A8.1	-7.79692	6.3006e-07	N.A.	Enriched in germ line\; muscle cell\; and in male based on RNA-seq studies. Is affected by several genes including daf-2\; daf-12\; and dpy-10 based on microarray\; tiling array\; and RNA-seq studies. Is affected by thirteen chemicals including Ethanol\; methylmercuric chloride\; and manganese chloride based on RNA-seq and microarray studies.
WBGene00006039	ssp-10	-7.78134	2.50113e-51	N.A.	Enriched in amphid sheath cell\; germ line\; sperm\; and in male based on RNA-seq studies. Is affected by several genes including daf-2\; skn-1\; and age-1 based on RNA-seq\; microarray\; proteomic\; and studies. Is affected by twenty-four chemicals including hydrogen sulfide\; Ethanol\; and methylmercury hydroxide based on microarray and RNA-seq studies. Is predicted to encode a protein with the…
WBGene00022699	ZK353.3	-7.71151	3.59594e-05	N.A.	Enriched in male based on RNA-seq studies. Is affected by several genes including eat-2\; sir-2.1\; and aak-2 based on microarray\; tiling array\; and RNA-seq studies. Is affected by ten chemicals including aldicarb\; methylmercuric chloride\; and multi-walled carbon nanotube based on microarray and RNA-seq studies.
WBGene00009631	F42E8.2	-7.6918	3.14801e-06	N.A.	Is affected by several genes including daf-2\; age-1\; and eat-2 based on microarray\; RNA-seq\; and studies. Is affected by five chemicals including methylmercuric chloride\; multi-walled carbon nanotube\; and Acrylamide based on microarray and RNA-seq studies.
WBGene00016730	C46H11.6	-7.65212	1.80889e-09	N.A.	Expressed in anal depressor muscle\; body wall musculature\; intestine\; and vulval muscle. Is predicted to encode a protein with the following domain: Uncharacterized protein T15H9.4-like.
WBGene00194700	B0025.5	-7.61536	3.7271e-32	N.A.	Predicted to be located in membrane. Predicted to be integral component of membrane.
WBGene00017055	D2062.1	-7.56615	6.3006e-07	N.A.	Predicted to be located in extracellular space. Is an ortholog of human GLIPR2 (GLI pathogenesis related 2).
WBGene00013049	Y50E8A.6	-7.56174	0.000117482	Y50E8A.6 encodes a putative mitochondrial glycerol-3-phosphatedehydrogenase, paralogous to T25G3.4 and orthologous to human GPD2(OMIM:138430, mutated in type II diabetes mellitus)\; Y50E8A.6 has noobvious function in mass RNAi assays.	Predicted to enable sn-glycerol-3-phosphate:ubiquinone-8 oxidoreductase activity. Predicted to be involved in glycerol-3-phosphate metabolic process. Predicted to be located in mitochondrion. Predicted to be part of glycerol-3-phosphate dehydrogenase complex. Human ortholog(s) of this gene implicated in type 2 diabetes mellitus. Is an ortholog of human GPD2 (glycerol-3-phosphate dehydrogenase 2).
WBGene00009681	gipc-2	-7.46108	1.50434e-66	N.A.	Expressed in spermatid. Human ortholog(s) of this gene implicated in autosomal recessive nonsyndromic deafness 15. Human GIPC1 enables signaling receptor binding activity. Is predicted to encode a protein with the following domains: PDZ domain\; PDZ domain-containing protein GIPC1\/2\/3\; and PDZ superfamily. Is an ortholog of human GIPC1 (GIPC PDZ domain containing family member 1)\; GIPC2 (GIPC…
WBGene00022652	ZK84.5	-7.43992	1.11577e-06	N.A.	Enriched in NSM and in male based on tiling array and RNA-seq studies. Is affected by several genes including daf-2\; hsf-1\; and eat-2 based on tiling array\; microarray\; and RNA-seq studies. Is affected by ten chemicals including methylmercuric chloride\; D-glucose\; and Zidovudine based on microarray and RNA-seq studies.
WBGene00001605	gln-4	-7.36816	4.20378e-12	N.A.	Enriched in germ line and in male based on proteomic and RNA-seq studies. Is affected by several genes including daf-2\; rrf-3\; and eat-2 based on RNA-seq and microarray studies. Is affected by twelve chemicals including methylmercuric chloride\; manganese chloride\; and stavudine based on microarray and RNA-seq studies.
WBGene00023424	C53D6.10	-7.29414	1.31054e-22	N.A.	Predicted to be located in membrane. Predicted to be integral component of membrane.
WBGene00011549	T06G6.8	-7.24709	2.74486e-05	N.A.	Is affected by several genes including daf-2\; eat-2\; and npr-1 based on RNA-seq studies. Is affected by six chemicals including methylmercuric chloride\; Rifampin\; and Psoralens based on microarray and RNA-seq studies.
WBGene00011176	R09E10.6	-7.19515	1.89883e-86	R09E10.6 encodes a novel protein conserved amongst nematodes\; R09E10.6 expression is enriched in the germline and loss of R09E10.6 activity via RNAi results in germ cell abnormalities, including oogenesis defects and abnormal syncytial germ cell compartments, that lead to reduced fertility.	Enriched in AVK\; germ line\; hypodermis\; sperm\; and in male based on RNA-seq studies. Is affected by several genes including daf-16\; daf-2\; and age-1 based on microarray\; RNA-seq\; and studies. Is affected by thirty-one chemicals including Ethanol\; 1-methylnicotinamide\; and nicotinic acid based on RNA-seq and microarray studies.
WBGene00044741	Y57G11C.52	-7.13609	5.88463e-06	N.A.	Enriched in ventral nerve cord and in male based on tiling array and RNA-seq studies. Is affected by several genes including daf-2\; hsf-1\; and eat-2 based on tiling array\; RNA-seq\; and microarray studies. Is affected by nine chemicals including Ethanol\; manganese chloride\; and D-glucose based on RNA-seq and microarray studies.
WBGene00015890	C17C3.5	-7.07161	5.69699e-05	N.A.	Enriched in body wall muscle cell based on tiling array studies. Is affected by several genes including daf-2\; hsf-1\; and eat-2 based on tiling array\; microarray\; and RNA-seq studies. Is affected by sixteen chemicals including multi-walled carbon nanotube\; Psoralens\; and allantoin based on RNA-seq and microarray studies. Is predicted to encode a protein with the following domains: FTH domai…
WBGene00007794	C28D4.7	-7.06461	1.89423e-22	N.A.	Enriched in germ line and in male based on RNA-seq studies. Is affected by several genes including daf-2\; dpy-10\; and hsf-1 based on microarray\; RNA-seq\; and tiling array studies. Is affected by twenty-three chemicals including Ethanol\; methylmercuric chloride\; and D-glucose based on RNA-seq and microarray studies. Is predicted to encode a protein with the following domains: Protein of unkn…
WBGene00020433	T11F8.1	-7.04018	1.24221e-05	N.A.	Predicted to be located in membrane. Predicted to be integral component of membrane.
WBGene00008623	spe-43	-6.9904	1.79563e-05	N.A.	Predicted to be located in membrane. Predicted to be integral component of membrane.
WBGene00008935	F18C12.4	-6.89076	2.68829e-05	N.A.	Predicted to be located in membrane. Predicted to be integral component of membrane.
WBGene00008556	F07D3.3	-6.83957	2.98647e-06	N.A.	Predicted to enable nucleic acid binding activity.
WBGene00007461	C08F11.14	-6.80959	5.56787e-08	N.A.	Enriched in male based on RNA-seq studies. Is affected by several genes including eat-2\; clk-1\; and npr-1 based on microarray and RNA-seq studies. Is affected by ten chemicals including hydrogen sulfide\; methylmercuric chloride\; and multi-walled carbon nanotube based on microarray and RNA-seq studies.
WBGene00014084	snb-7	-6.72249	7.24512e-05	N.A.	Predicted to enable SNAP receptor activity and syntaxin binding activity. Predicted to be involved in vesicle fusion. Predicted to be located in plasma membrane. Predicted to be part of SNARE complex.
WBGene00017555	nep-10	-6.6125	4.78639e-15	F18A12.6 encodes a neprilysin\; neprilysins are thermolysin-like zinc metallopeptidases, found on the outer surface of animal cells, that negatively regulate small signalling peptides (e.g., enkephalin, tachykinin, insulin, and natriuretic peptides) by cleaving them\; F18A12.6 has no clear orthologs in other organisms.	Predicted to enable metalloendopeptidase activity. Predicted to be involved in protein processing. Predicted to be located in plasma membrane.
WBGene00019531	scrm-5	-6.55008	8.40363e-17	scrm-5 encodes a putative phospholipid scramblase homologous to humanPLSCR1-5, and paralogous to other C. elegans SCRMs (e.g., SCRM-1)\;scrm-5(RNAi) animals have no obvious phenotype.	Predicted to enable phospholipid scramblase activity. Predicted to be involved in plasma membrane phospholipid scrambling. Predicted to be located in plasma membrane. Is an ortholog of several human genes including PLSCR2 (phospholipid scramblase 2)\; PLSCR3 (phospholipid scramblase 3)\; and PLSCR4 (phospholipid scramblase 4).
WBGene00014007	ZK596.2	-6.53333	2.11315e-16	N.A.	Predicted to enable protein serine\/threonine kinase activity. Predicted to be involved in peptidyl-serine phosphorylation. Predicted to be located in cytoplasm and nucleus.
WBGene00019155	H04M03.11	-6.50012	0.00221781	N.A.	Predicted to be located in membrane. Predicted to be integral component of membrane.
WBGene00022007	mpst-6	-6.48464	5.41832e-38	N.A.	Is affected by several genes including glp-1\; dpy-10\; and hsf-1 based on microarray\; RNA-seq\; and proteomic studies. Is affected by fifteen chemicals including Heme\; Ethanol\; and Psoralens based on microarray and RNA-seq studies. Is predicted to encode a protein with the following domains: Rhodanese-like domain\; Rhodanese-like domain\; and Rhodanese-like domain superfamily.
WBGene00013523	Y73F8A.14	-6.41946	1.63955e-09	N.A.	Enriched in amphid sheath cell\; hypodermis\; and in male based on RNA-seq studies. Is affected by several genes including daf-2\; dpy-10\; and hsf-1 based on microarray and RNA-seq studies. Is affected by thirteen chemicals including methylmercuric chloride\; D-glucose\; and allantoin based on microarray and RNA-seq studies.
WBGene00009446	F35H8.1	-6.4166	5.89069e-06	N.A.	Enriched in amphid sheath cell\; germ line\; and in male based on RNA-seq studies. Is affected by several genes including daf-2\; rrf-3\; and eat-2 based on microarray\; tiling array\; and RNA-seq studies. Is affected by seven chemicals including D-glucose\; resveratrol\; and paraquat based on RNA-seq and microarray studies.
WBGene00012781	nspd-7	-6.33499	2.18776e-37	N.A.	Enriched in intestine\; sperm\; and in male based on tiling array\; RNA-seq\; and microarray studies. Is affected by several genes including daf-2\; age-1\; and dpy-10 based on microarray\; RNA-seq\; and studies. Is affected by twenty-two chemicals including Ethanol\; methylmercury hydroxide\; and nicotinic acid based on RNA-seq and microarray studies. Is predicted to encode a protein with the fo…
WBGene00018284	F41E6.1	-6.33171	0.00401137	N.A.	Predicted to be located in membrane. Predicted to be integral component of membrane.
WBGene00016322	C32E8.4	-6.33065	4.66229e-14	N.A.	Enriched in amphid sheath cell\; germ line\; sperm\; and in male based on RNA-seq studies. Is affected by several genes including daf-2\; age-1\; and daf-12 based on microarray\; tiling array\; RNA-seq\; and studies. Is affected by twenty chemicals including Ethanol\; methylmercuric chloride\; and manganese chloride based on RNA-seq and microarray studies.
WBGene00012115	T28B8.4	-6.30989	1.91355e-24	N.A.	Predicted to enable lysine-acetylated histone binding activity\; peptidase activator activity\; and proteasome binding activity. Predicted to be involved in proteasomal ubiquitin-independent protein catabolic process. Predicted to be located in cytosol and nucleus. Is an ortholog of human PSME4 (proteasome activator subunit 4).
WBGene00011174	acs-23	-6.29918	7.26469e-06	N.A.	Enriched in germ line and in male based on RNA-seq studies. Is affected by several genes including daf-2\; eat-2\; and sir-2.1 based on microarray\; RNA-seq\; and tiling array studies. Is affected by four chemicals including multi-walled carbon nanotube\; Diazinon\; and paraquat based on RNA-seq and microarray studies.
WBGene00012855	Y44A6D.5	-6.29867	4.86493e-23	N.A.	Predicted to enable branched-chain-amino-acid transaminase activity. Predicted to be involved in leucine biosynthetic process and valine biosynthetic process. Predicted to be located in mitochondrion. Is an ortholog of human BCAT1 (branched chain amino acid transaminase 1) and BCAT2 (branched chain amino acid transaminase 2).
WBGene00017552	nep-7	-6.29691	0.000321174	F18A12.3 encodes a neprilysin\; neprilysins are thermolysin-like zinc metallopeptidases, found on the outer surface of animal cells, that negatively regulate small signalling peptides (e.g., enkephalin, tachykinin, insulin, and natriuretic peptides) by cleaving them\; F18A12.3 has no clear orthologs in other organisms.	Enriched in male based on RNA-seq studies. Is affected by several genes including daf-16\; daf-2\; and eat-2 based on tiling array\; RNA-seq\; and microarray studies. Is affected by four chemicals including hydrogen sulfide\; Tunicamycin\; and multi-walled carbon nanotube based on microarray and RNA-seq studies.
WBGene00000819	csp-1	-6.29368	0.000159989	The csp-1 gene encodes, by alternative splicing, three caspase homologs that may be involved in apoptosis.	Enables cysteine-type endopeptidase activity. Involved in several processes, including negative regulation of cellular response to manganese ion\; positive regulation of apoptotic process\; and protein processing. Located in germ cell nucleus. Expressed in germ line. Human ortholog(s) of this gene implicated in several diseases, including Alzheimer's disease\; carcinoma (multiple)\; gastrointesti…
WBGene00018493	F46F5.1	-6.27222	0.0474387	N.A.	Enriched in male based on RNA-seq studies. Is affected by several genes including rrf-3\; eat-2\; and pgl-1 based on tiling array\; microarray\; and RNA-seq studies. Is affected by methylmercuric chloride and resveratrol based on microarray studies.
WBGene00008725	F13A7.7	-6.25906	8.80885e-10	N.A.	Enriched in germ line and in male based on RNA-seq studies. Is affected by several genes including daf-2\; let-60\; and hsf-1 based on microarray\; RNA-seq\; and tiling array studies. Is affected by fourteen chemicals including hydrogen sulfide\; Ethanol\; and methylmercuric chloride based on microarray and RNA-seq studies. Is predicted to encode a protein with the following domain: Papain-like c…
WBGene00019667	spe-49	-6.25464	3.48274e-09	N.A.	Predicted to be located in membrane. Predicted to be integral component of membrane. Expressed in sperm.
WBGene00009502	F37A8.2	-6.23151	9.17048e-15	N.A.	Enriched in AVK\; germ line\; and in male based on RNA-seq studies. Is affected by several genes including daf-2\; age-1\; and eat-2 based on microarray\; tiling array\; RNA-seq\; and studies. Is affected by fourteen chemicals including methylmercuric chloride\; Tunicamycin\; and manganese chloride based on microarray and RNA-seq studies.
WBGene00020984	W03D8.1	-6.17367	1.99442e-11	N.A.	Enriched in muscle cell and in male based on RNA-seq and microarray studies. Is affected by several genes including daf-2\; eat-2\; and pgl-1 based on microarray and RNA-seq studies. Is affected by four chemicals including D-glucose\; allantoin\; and Sirolimus based on RNA-seq and microarray studies.
WBGene00020419	acdh-4	-6.17172	3.74972e-24	N.A.	Predicted to enable flavin adenine dinucleotide binding activity and oxidoreductase activity, acting on the CH-CH group of donors. Is an ortholog of human ACADSB (acyl-CoA dehydrogenase short\/branched chain).
WBGene00020400	T10B11.4	-6.16924	0.00102779	N.A.	Enriched in amphid sheath cell based on RNA-seq studies. Is affected by several genes including daf-2\; rrf-3\; and eat-2 based on microarray\; RNA-seq\; and tiling array studies. Is affected by seven chemicals including Tunicamycin\; Psoralens\; and allantoin based on microarray and RNA-seq studies.
WBGene00010254	F58E6.5	-6.13646	2.30667e-37	N.A.	Predicted to enable FFAT motif binding activity. Predicted to be involved in endoplasmic reticulum membrane organization and endoplasmic reticulum-plasma membrane tethering. Predicted to be located in endoplasmic reticulum membrane and plasma membrane.
WBGene00021261	Y22D7AR.7	-6.1134	0.00575719	N.A.	Predicted to enable protein tyrosine phosphatase activity. Predicted to be involved in peptidyl-tyrosine dephosphorylation. Predicted to be located in membrane. Predicted to be integral component of membrane.
WBGene00022006	mpst-5	-6.11335	2.66562e-32	N.A.	Predicted to enable thiosulfate sulfurtransferase activity. Predicted to be involved in transsulfuration. Predicted to be located in mitochondrion. Is an ortholog of human MPST (mercaptopyruvate sulfurtransferase) and TST (thiosulfate sulfurtransferase).
WBGene00008801	acp-3	-6.10751	1.88965e-14	N.A.	Predicted to enable phosphatase activity. Predicted to be involved in dephosphorylation. Predicted to be located in membrane. Predicted to be integral component of membrane.
WBGene00011053	arrd-12	-6.00908	0.0140614	N.A.	Enriched in amphid sheath cell\; body wall muscle cell\; intestine\; and in male based on tiling array and RNA-seq studies. Is affected by several genes including daf-2\; clk-1\; and hsp-6 based on microarray\; tiling array\; and RNA-seq studies. Is affected by multi-walled carbon nanotube based on RNA-seq studies. Is predicted to encode a protein with the following domains: Arrestin (or S-antige…
WBGene00020992	W03F8.2	-5.9423	2.02344e-10	N.A.	Enriched in neurons\; retrovesicular ganglion\; and in male based on RNA-seq and microarray studies. Is affected by several genes including daf-2\; hsf-1\; and eat-2 based on microarray\; tiling array\; and RNA-seq studies. Is affected by eight chemicals including rotenone\; Tunicamycin\; and allantoin based on RNA-seq and microarray studies.
WBGene00017231	F07G11.4	-5.9185	0.00385104	N.A.	Predicted to enable glycosyltransferase activity. Predicted to be located in membrane. Predicted to be integral component of membrane.
WBGene00018168	irld-7	-5.89132	9.79706e-08	N.A.	Predicted to be located in membrane. Predicted to be integral component of membrane.
WBGene00011414	T04A8.13	-5.88063	3.71965e-11	N.A.	Enriched in AVA\; DA neuron\; VA neuron\; intestine\; and in male based on tiling array\; RNA-seq\; and microarray studies. Is affected by several genes including daf-2\; rrf-3\; and eat-2 based on microarray and RNA-seq studies. Is affected by seven chemicals including Ethanol\; allantoin\; and Sirolimus based on RNA-seq and microarray studies.
WBGene00045245	ttr-34	-5.87264	0.0127306	N.A.	Predicted to be located in cell surface and extracellular region.
WBGene00008804	acp-4	-5.86056	0.00979171	N.A.	Predicted to enable phosphatase activity. Predicted to be involved in dephosphorylation. Predicted to be located in membrane. Predicted to be integral component of membrane.
WBGene00007639	C17D12.5	-5.83495	6.16422e-07	N.A.	Enriched in several structures, including I5 neuron\; amphid sheath cell\; cholinergic neurons\; germ line\; and retrovesicular ganglion based on tiling array\; RNA-seq\; and microarray studies. Is affected by several genes including daf-2\; rrf-3\; and hsf-1 based on microarray\; RNA-seq\; and studies. Is affected by twelve chemicals including methylmercuric chloride\; manganese chloride\; and m…
WBGene00011493	T05F1.8	-5.80321	1.17382e-30	N.A.	Predicted to enable inorganic phosphate transmembrane transporter activity. Predicted to be involved in phosphate ion transmembrane transport. Predicted to be integral component of mitochondrial inner membrane. Is an ortholog of human SLC25A3 (solute carrier family 25 member 3).
WBGene00011290	R102.3	-5.74216	7.06578e-10	N.A.	Enriched in germ line and in male based on RNA-seq studies. Is affected by several genes including eat-2\; npr-1\; and pgl-1 based on microarray\; RNA-seq\; and tiling array studies. Is affected by eight chemicals including methylmercuric chloride\; manganese chloride\; and D-glucose based on microarray and RNA-seq studies.
WBGene00009344	F32H2.7	-5.72608	3.65207e-28	N.A.	Enriched in germ line\; sperm\; and in male based on proteomic and RNA-seq studies. Is affected by several genes including daf-2\; glp-1\; and age-1 based on microarray\; RNA-seq\; and studies. Is affected by twenty-seven chemicals including Ethanol\; methylmercury hydroxide\; and nicotinic acid based on RNA-seq and microarray studies. Is predicted to encode a protein with the following domain: P…
WBGene00004963	spe-9	-5.70985	2.96e-07	spe-9 encodes an EGF repeat-containing protein with a short intracellular domain\; SPE-9 is required autonomously in sperm for fertilization, and by homology, likely mediates an adhesive or signaling event necessary for proper oocyte fertilization\; spe-9 mRNA is detected solely in animals that are engaged in spermatogenesis\; in spermatids, SPE-9 is found at or near the cell surface\; following …	Predicted to enable signaling receptor binding activity. Involved in single fertilization. Located in several cellular components, including cell surface\; cytoplasm\; and pseudopodium. Expressed in sperm and spermatid. Human ortholog(s) of this gene implicated in Adams-Oliver syndrome and temporal arteritis. Is an ortholog of human DLL1 (delta like canonical Notch ligand 1) and DLL4 (delta like …
WBGene00077682	F58B4.7	-5.69278	0.00276113	N.A.	Is affected by several genes including hsf-1\; pgl-1\; and aak-2 based on RNA-seq studies. Is affected by Tunicamycin\; Cry5B\; and cholesterol based on microarray and RNA-seq studies.
WBGene00021114	W09C3.7	-5.65614	5.29051e-21	N.A.	Enriched in several structures, including germ line\; gonadal sheath cell\; head mesodermal cell\; hypodermis\; and sperm based on RNA-seq studies. Is affected by several genes including daf-2\; hsf-1\; and sir-2.1 based on microarray\; tiling array\; and RNA-seq studies. Is affected by seventeen chemicals including Ethanol\; manganese chloride\; and Zidovudine based on RNA-seq and microarray stu…
WBGene00194787	T16G1.13	-5.63125	3.84356e-05	N.A.	Enriched in male based on RNA-seq studies. Is affected by several genes including daf-2\; eat-2\; and pgl-1 based on RNA-seq and microarray studies. Is affected by eight chemicals including Ethanol\; allantoin\; and Sirolimus based on RNA-seq and microarray studies.
WBGene00016950	C55C2.4	-5.61811	0.0199155	N.A.	Predicted to be located in membrane. Predicted to be integral component of membrane.
WBGene00017216	F07F6.2	-5.59398	0.0110921	N.A.	Predicted to be located in membrane. Predicted to be integral component of membrane.
WBGene00021067	W06H8.4	-5.59112	0.0206596	N.A.	Is affected by several genes including daf-2\; rrf-3\; and eat-2 based on RNA-seq and microarray studies. Is affected by multi-walled carbon nanotube and Atrazine based on RNA-seq and microarray studies.
WBGene00009308	spe-18	-5.49998	8.94876e-35	Promotes MSP assembly within fibrous bodies	Enriched in germ line\; sperm\; and in male based on RNA-seq studies. Is affected by several genes including daf-2\; age-1\; and rrf-3 based on microarray\; RNA-seq\; and studies. Is affected by twenty-seven chemicals including Ethanol\; methylmercury hydroxide\; and 1-methylnicotinamide based on RNA-seq and microarray studies.
WBGene00015696	C10H11.7	-5.4776	1.41407e-14	N.A.	Predicted to be located in cytoskeleton.
WBGene00011841	scl-25	-5.47529	2.03008e-06	N.A.	Predicted to be located in extracellular space.
WBGene00044773	C08A9.10	-5.43938	0.0460177	N.A.	Enriched in germ line based on RNA-seq studies. Is affected by several genes including daf-2\; daf-12\; and eat-2 based on tiling array\; RNA-seq\; microarray\; and proteomic studies. Is affected by fourteen chemicals including Ethanol\; 1-methylnicotinamide\; and rotenone based on RNA-seq and microarray studies. Is predicted to encode a protein with the following domains: Chromadorea ALT protein…
WBGene00022632	ZC581.2	-5.43104	2.15048e-21	N.A.	Predicted to enable protein serine\/threonine kinase activity. Predicted to be involved in Wnt signaling pathway\; endocytosis\; and peptidyl-serine phosphorylation. Predicted to be located in cytoplasm and nucleus.
WBGene00044501	C55C3.8	-5.40968	0.00352249	N.A.	Predicted to enable histone kinase activity (H3-T3 specific). Predicted to be involved in intracellular signal transduction and mitotic cell cycle. Predicted to be located in cytoplasm and nucleus.
WBGene00019015	F57F4.1	-5.38472	3.75318e-19	N.A.	Predicted to enable acyl-CoA hydrolase activity. Predicted to be involved in acyl-CoA metabolic process. Predicted to be located in mitochondrion. Is an ortholog of human ACOT9 (acyl-CoA thioesterase 9).
WBGene00013905	ugt-4	-5.34915	2.94874e-07	N.A.	Predicted to enable glucuronosyltransferase activity. Predicted to be located in intracellular membrane-bounded organelle. Human ortholog(s) of this gene implicated in several diseases, including Crigler-Najjar syndrome\; Gilbert syndrome\; and female reproductive organ cancer (multiple). Is an ortholog of several human genes including UGT1A10 (UDP glucuronosyltransferase family 1 member A10)\; U…
WBGene00021996	cylc-1	-5.34699	5.07085e-27	N.A.	Enriched in several structures, including body wall muscle cell\; cholinergic neurons\; germ line\; hypodermis\; and sperm based on proteomic\; tiling array\; and RNA-seq studies. Is affected by several genes including daf-2\; age-1\; and dpy-10 based on microarray\; RNA-seq\; and studies. Is affected by twenty-six chemicals including Ethanol\; methylmercury hydroxide\; and 1-methylnicotinamide b…
WBGene00017413	F13A2.4	-5.29363	0.000823256	N.A.	Expressed in intestine\; pharynx\; and tail neurons.
WBGene00011405	clec-155	-5.27405	0.000528847	N.A.	Enriched in OLL\; PVD\; muscle cell\; and in male based on microarray and RNA-seq studies. Is affected by several genes including daf-2\; hsf-1\; and eat-2 based on microarray and RNA-seq studies. Is affected by eleven chemicals including aldicarb\; methylmercuric chloride\; and manganese chloride based on microarray and RNA-seq studies.
WBGene00194894	T05B4.14	-5.22359	0.00674769	N.A.	Predicted to be located in membrane. Predicted to be integral component of membrane.
WBGene00010136	F55H12.5	-5.21933	1.60567e-27	N.A.	Predicted to enable protein tyrosine phosphatase activity. Predicted to be involved in peptidyl-tyrosine dephosphorylation.
WBGene00004901	snf-2	-5.21865	1.55622e-18	N.A.	Predicted to enable L-amino acid transmembrane transporter activity. Predicted to be involved in sodium ion transmembrane transport. Predicted to be integral component of plasma membrane. Human ortholog(s) of this gene implicated in several diseases, including creatine transporter deficiency\; multiple system atrophy\; and temporal lobe epilepsy. Is an ortholog of several human genes including SL…
WBGene00006057	sss-2	-5.21147	6.58036e-23	N.A.	Enriched in germ line\; intestine\; and in male based on RNA-seq and microarray studies. Is affected by several genes including daf-2\; daf-12\; and dpy-10 based on microarray\; RNA-seq\; and studies. Is affected by thirty-one chemicals including hydrogen sulfide\; Ethanol\; and methylmercury hydroxide based on microarray and RNA-seq studies.
WBGene00020661	smz-2	-5.16467	6.58815e-33	smz-2 encodes a PDZ domain-containing protein\; SMZ-2 activity is required for spermatocytes to progress through meiotic divisions, and specifically for meiotic chromosome segregation\; SMZ-2 localizes to spermatogenic meiotic chromosomes and mature sperm chromatin.	Involved in male meiosis chromosome segregation. Located in chromatin. Expressed in sperm.
WBGene00022621	ZC477.7	-5.15338	6.78256e-23	N.A.	Enriched in intestine and in male based on RNA-seq and microarray studies. Is affected by several genes including daf-2\; age-1\; and dpy-10 based on microarray\; tiling array\; RNA-seq\; and studies. Is affected by twenty-two chemicals including Ethanol\; methylmercuric chloride\; and manganese chloride based on RNA-seq and microarray studies. Is predicted to encode a protein with the following …
WBGene00007795	C28D4.8	-5.15086	2.41741e-07	N.A.	Enriched in germ line and in male based on RNA-seq studies. Is affected by several genes including daf-2\; age-1\; and dpy-10 based on microarray\; RNA-seq\; tiling array\; and studies. Is affected by thirteen chemicals including methylmercuric chloride\; D-glucose\; and resveratrol based on microarray and RNA-seq studies. Is predicted to encode a protein with the following domains: Protein of un…
WBGene00012761	Y41C4A.18	-5.1053	3.48274e-09	N.A.	Predicted to be located in membrane. Predicted to be integral component of membrane.
WBGene00008074	nkb-2	-5.10412	1.26418e-22	N.A.	Predicted to enable ATPase activator activity. Predicted to be involved in cellular monovalent inorganic cation homeostasis and inorganic cation transmembrane transport. Predicted to be located in membrane. Predicted to be integral component of membrane. Predicted to be part of sodium:potassium-exchanging ATPase complex. Human ortholog(s) of this gene implicated in essential hypertension. Is an o…
WBGene00001839	hdl-1	-5.0742	1.10741e-19	hdl-1 encodes a protein with similarity to aromatic amino acid and histidine decarboxylases\; sequence comparisons indicate that HDL-1 is much larger than typical aromatic amino acid decarboxylases, containing extended N- and C-terminal domains not found in other pyridoxal-5'-phosphate-dependent decarboxylases.	Predicted to enable carboxy-lyase activity. Predicted to be involved in cellular amino acid metabolic process and dopamine biosynthetic process. Predicted to be located in cytoplasm. Human ortholog(s) of this gene implicated in Gilles de la Tourette syndrome\; asthma\; and rhinitis. Is an ortholog of human HDC (histidine decarboxylase).
WBGene00020066	dhhc-5	-5.04768	0.00117	N.A.	Predicted to enable protein-cysteine S-palmitoyltransferase activity. Predicted to be involved in peptidyl-L-cysteine S-palmitoylation and protein targeting to membrane. Predicted to be located in Golgi apparatus and endoplasmic reticulum. Expressed in excretory cell and intestine. Is an ortholog of human ZDHHC21 (zinc finger DHHC-type palmitoyltransferase 21).
WBGene00010895	M28.4	-5.01022	2.01468e-07	N.A.	Predicted to be located in membrane. Predicted to be integral component of membrane.
WBGene00018531	F47B3.7	-4.99562	3.49628e-29	N.A.	Predicted to enable protein tyrosine phosphatase activity. Predicted to be involved in peptidyl-tyrosine dephosphorylation. Is an ortholog of human PTPN20 (protein tyrosine phosphatase non-receptor type 20).
WBGene00007763	C27B7.6	-4.98996	7.64135e-14	N.A.	Predicted to enable protein serine\/threonine phosphatase activity. Predicted to be involved in protein dephosphorylation. Predicted to be located in cytoplasm and nucleus.
WBGene00195147	F14E5.8	-4.9732	2.22499e-08	N.A.	Enriched in ASER and somatic gonad precursor based on RNA-seq studies. Is affected by several genes including daf-2\; eat-2\; and isp-1 based on RNA-seq and microarray studies. Is affected by nine chemicals including manganese chloride\; multi-walled carbon nanotube\; and Zidovudine based on RNA-seq studies.
WBGene00011294	R102.7	-4.95857	0.00285309	N.A.	Enriched in NSM\; cephalic sheath cell\; dopaminergic neurons\; germ line\; and hypodermis based on proteomic\; tiling array\; and RNA-seq studies. Is affected by several genes including daf-2\; eat-2\; and clk-1 based on microarray\; tiling array\; and RNA-seq studies. Is affected by Rifampin and Psoralens based on RNA-seq studies.
WBGene00007308	nsph-3.2	-4.94487	1.5947e-35	MFP2 paralog.	Enriched in amphid sheath cell\; germ line\; male-specific anatomical entity\; sperm\; and in male based on RNA-seq and microarray studies. Is affected by several genes including daf-2\; glp-1\; and age-1 based on microarray\; proteomic\; RNA-seq\; and studies. Is affected by thirty-seven chemicals including Ethanol\; methylmercury hydroxide\; and 1-methylnicotinamide based on RNA-seq and microar…
WBGene00019335	K02F6.1	-4.93417	0.00307973	N.A.	Predicted to enable enzyme binding activity\; nucleic acid binding activity\; and zinc ion binding activity. Predicted to be located in cytoplasm.
WBGene00010672	K08E7.4	-4.90729	0.000505754	N.A.	Enriched in amphid sheath cell and hypodermis based on tiling array and RNA-seq studies. Is affected by several genes including daf-2\; age-1\; and rrf-3 based on microarray\; tiling array\; and RNA-seq studies. Is affected by six chemicals including methylmercuric chloride\; multi-walled carbon nanotube\; and cholesterol based on microarray and RNA-seq studies.
WBGene00012731	Y39G8C.2	-4.88576	1.21784e-05	N.A.	Predicted to enable protein serine\/threonine kinase activity. Predicted to be involved in peptidyl-serine phosphorylation. Predicted to be located in cytoplasm and nucleus.
WBGene00018526	F47B3.2	-4.87595	1.24954e-08	N.A.	Predicted to enable protein tyrosine phosphatase activity. Predicted to be involved in peptidyl-tyrosine dephosphorylation.
WBGene00020905	T28H11.7	-4.86287	6.21465e-35	N.A.	Enriched in excretory cell\; intestine\; muscle cell\; and in male based on tiling array\; RNA-seq\; and microarray studies. Is affected by several genes including daf-2\; age-1\; and hsf-1 based on microarray\; tiling array\; RNA-seq\; and studies. Is affected by twenty-two chemicals including Ethanol\; nicotinic acid\; and methylmercuric chloride based on RNA-seq and microarray studies. Is pred…
WBGene00015004	B0034.4	-4.85835	9.06697e-06	N.A.	Enriched in sensory neurons and in male based on RNA-seq studies. Is affected by several genes including daf-2\; rrf-3\; and eat-2 based on microarray and RNA-seq studies. Is affected by five chemicals including antimycin\; cholesterol\; and paraquat based on RNA-seq and microarray studies.
WBGene00020414	T10E9.4	-4.84234	3.36272e-28	N.A.	Predicted to be located in membrane. Predicted to be integral component of membrane.
WBGene00007641	C17E4.1	-4.84102	3.02295e-07	N.A.	Enriched in Z1\; Z4\; amphid sheath cell\; germ line\; and in male based on RNA-seq studies. Is affected by several genes including eat-2\; sek-1\; and dpy-7 based on RNA-seq and microarray studies. Is affected by ten chemicals including 1-methylnicotinamide\; methylmercuric chloride\; and manganese chloride based on RNA-seq and microarray studies.
WBGene00003906	paf-1	-4.84086	1.59145e-09	paf-1 encodes one of two C. elegans homologs of mammalian Type II platelet-activating factor-acetylhydrolase (PAF-AH).	Enables 1-alkyl-2-acetylglycerophosphocholine esterase activity. Involved in lipid catabolic process. Predicted to be located in cytosol and endoplasmic reticulum membrane. Human ortholog(s) of this gene implicated in several diseases, including artery disease (multiple)\; autoimmune disease (multiple)\; and glomerulonephritis (multiple). Is an ortholog of human PAFAH2 (platelet activating factor…
WBGene00016742	C48B6.4	-4.83077	9.25793e-15	N.A.	Predicted to enable protein tyrosine phosphatase activity. Predicted to be involved in protein dephosphorylation.
WBGene00008659	clec-151	-4.81393	1.10741e-19	N.A.	Predicted to enable carbohydrate binding activity.
WBGene00007305	ttbk-5	-4.79873	7.08796e-21	N.A.	Predicted to enable protein serine\/threonine kinase activity. Predicted to be involved in peptidyl-serine phosphorylation. Predicted to be located in cytoplasm and nucleus. Expressed in ASIL\; ASIR\; amphid neurons\; and neurons.
WBGene00007740	C26C6.6	-4.79226	5.48362e-05	N.A.	Predicted to enable transcription coregulator activity. Predicted to be involved in regulation of transcription, DNA-templated. Predicted to be located in cytosol\; focal adhesion\; and plasma membrane.
WBGene00044448	ZK783.6	-4.78475	3.39382e-07	N.A.	Enriched in male based on RNA-seq studies. Is affected by several genes including daf-2\; eat-2\; and clk-1 based on microarray and RNA-seq studies. Is affected by eight chemicals including hydrogen sulfide\; manganese chloride\; and multi-walled carbon nanotube based on microarray and RNA-seq studies.
WBGene00009217	spe-45	-4.77255	1.56412e-07	spe-45 is involved in locomotion and reproduction\; expression of spe-45 is limited to spermatogenesis.	Predicted to be located in membrane. Predicted to be integral component of membrane.
WBGene00012749	Y41C4A.1	-4.77049	0.0290053	N.A.	Enriched in male based on RNA-seq studies. Is affected by several genes including daf-2\; eat-2\; and pgl-1 based on tiling array\; RNA-seq\; and microarray studies. Is affected by eight chemicals including Tunicamycin\; Psoralens\; and allantoin based on microarray and RNA-seq studies.
WBGene00010324	F59C6.3	-4.74752	1.01614e-06	N.A.	Predicted to be located in membrane. Predicted to be integral component of membrane.
WBGene00016327	C32E12.1	-4.74098	1.79967e-22	N.A.	Enriched in AFD\; germ line\; and in male based on RNA-seq studies. Is affected by several genes including daf-2\; glp-1\; and skn-1 based on microarray and RNA-seq studies. Is affected by thirteen chemicals including hydrogen sulfide\; nicotinic acid\; and methylmercuric chloride based on microarray and RNA-seq studies.
WBGene00007792	C28D4.4	-4.72774	2.47366e-10	N.A.	Enriched in germ line and in male based on RNA-seq studies. Is affected by several genes including daf-2\; dpy-10\; and hsf-1 based on proteomic\; microarray\; RNA-seq\; and tiling array studies. Is affected by twenty chemicals including Ethanol\; methylmercuric chloride\; and multi-walled carbon nanotube based on RNA-seq and microarray studies. Is predicted to encode a protein with the following…
WBGene00008854	F15D3.4	-4.64867	6.43797e-11	N.A.	Predicted to enable serine-type endopeptidase inhibitor activity. Predicted to be involved in negative regulation of endopeptidase activity. Predicted to be located in extracellular space.
WBGene00016212	C29F5.3	-4.64113	1.64545e-07	C29F5.3 encodes a cytidine deaminase\; by homology the product of C29F5.3 is predicted to function in deamination of cytidine to uridine.	Predicted to enable endoribonuclease activity and mRNA binding activity. Predicted to be involved in RNA phosphodiester bond hydrolysis, endonucleolytic. Predicted to be located in cytoplasmic ribonucleoprotein granule and nucleus.
WBGene00006047	ssp-19	-4.60428	2.81786e-17	ssp-19 encodes a member of the C. elegans sperm-specific protein (ssp) family\; loss of ssp-19 function via RNAi has been reported to result in a moderate increase of fat content\; in situ hybridization experiments detect ssp-19 mRNA in the spermatheca\; the SSP-19 crystal structure has been determined and reveals monomer-monomer interactions between SSP-19 molecules to be strikingly different fr…	Enables protein homodimerization activity. Expressed in spermatheca.
WBGene00009178	uggt-2	-4.60361	2.51878e-08	uggt-2 encodes one of two C. elegans homologs of UDP-Glc:glycoprotein glucosyltransferase (UGGT), an endoplasmic reticulum enzyme involved in quality control of glycoprotein folding\; loss of uggt-2 activity via RNAi indicates that uggt-2 is an essential embryonic gene that is also required for regulating the rate of larval developmental\; uggt-2 interacts genetically with ire-1 with respect to b…	Predicted to enable UDP-glucose:glycoprotein glucosyltransferase activity and unfolded protein binding activity. Involved in IRE1-mediated unfolded protein response\; regulation of embryonic development\; and regulation of nematode larval development. Predicted to be located in endoplasmic reticulum. Is an ortholog of human UGGT1 (UDP-glucose glycoprotein glucosyltransferase 1) and UGGT2 (UDP-glu…
WBGene00022617	ZC477.2	-4.5774	2.16859e-06	N.A.	Predicted to enable protein serine\/threonine phosphatase activity. Predicted to be involved in protein dephosphorylation. Predicted to be located in cytoplasm and nucleus.
WBGene00012870	Y45F10B.2	-4.55401	0.0110317	N.A.	Enriched in male based on RNA-seq studies. Is affected by several genes including daf-2\; age-1\; and eat-2 based on microarray\; tiling array\; and RNA-seq studies. Is affected by methylmercuric chloride\; paraquat\; and Colistin based on microarray studies.
WBGene00004026	phy-3	-4.54672	0.000195146	phy-3 encodes a catalytic alpha subunit of collagen prolyl 4-hydroxylase (P4H) orthologous to human P4H alpha (III) isoform (OMIM: 608987). phy-3 belongs to a family of genes coding for catalytic subunits of the collagen modifying enzyme prolyl 4-hydroxylase\; PHY-3 is involved in the synthesis of collagens in early embryos\; PHY-3 have no obvious phenotypic abnormalities, but the 4-hydroxyprolin…	Predicted to enable procollagen-proline 4-dioxygenase activity. Predicted to be involved in peptidyl-proline hydroxylation to 4-hydroxy-L-proline. Predicted to be located in endoplasmic reticulum. Expressed in spermatheca.
WBGene00001245	elo-7	-4.52716	3.37834e-11	The elo-7 gene encodes a paralog of elo-1 and elo-2, each of which encodes a polyunsaturated fatty acid (PUFA) elongase\; ELO-7 has no known function in vivo.	Predicted to enable fatty acid elongase activity. Predicted to be involved in fatty acid biosynthetic process and sphingolipid biosynthetic process. Predicted to be integral component of endoplasmic reticulum membrane. Is an ortholog of human ELOVL3 (ELOVL fatty acid elongase 3) and ELOVL6 (ELOVL fatty acid elongase 6).
WBGene00015246	scl-23	-4.51564	1.38522e-09	N.A.	Predicted to be located in extracellular space.
WBGene00021880	Y54G2A.15	-4.49928	1.90722e-11	N.A.	Enriched in amphid sheath cell\; seam cell\; and in male based on RNA-seq studies. Is affected by several genes including daf-2\; skn-1\; and dpy-10 based on microarray\; RNA-seq\; and studies. Is affected by twelve chemicals including methylmercuric chloride\; allantoin\; and Sirolimus based on microarray and RNA-seq studies.
WBGene00009265	F30A10.7	-4.49918	3.19772e-07	N.A.	N.A.
WBGene00018165	F38A5.8	-4.48288	0.00530389	N.A.	Predicted to be located in membrane. Predicted to be integral component of membrane.
WBGene00011124	sdz-27	-4.47413	0.00439922	N.A.	Involved in gastrulation. Predicted to be located in membrane. Predicted to be integral component of membrane.
WBGene00011336	ubxn-5	-4.47074	3.82753e-10	ubxn-5 encodes one of six C. elegans UBX (ubiquitin regulatory X) domain-containing proteins.	Enriched in sperm and in male based on RNA-seq studies. Is affected by several genes including daf-2\; hsf-1\; and eat-2 based on microarray and RNA-seq studies. Is affected by thirteen chemicals including Ethanol\; methylmercuric chloride\; and Sodium Chloride based on RNA-seq and microarray studies. Is predicted to encode a protein with the following domains: UBX domain\; UBX domain\; and Ubiqu…
WBGene00015286	best-3	-4.46571	0.0189066	C01B12.3 is orthologous to the human gene VITELLIFORM MACULAR DYSTROPHY PROTEIN (VMD2\; OMIM:153700), which when mutated leads to disease.	Predicted to enable chloride channel activity. Predicted to be involved in chloride transport. Predicted to be located in plasma membrane. Predicted to be integral component of membrane. Predicted to be part of chloride channel complex. Is an ortholog of human BEST3 (bestrophin 3).
WBGene00077519	T27C10.8	-4.45538	5.44051e-12	N.A.	Enriched in male based on RNA-seq studies. Is affected by several genes including daf-2\; hsf-1\; and eat-2 based on microarray and RNA-seq studies. Is affected by eleven chemicals including rotenone\; Sodium Chloride\; and allantoin based on RNA-seq and microarray studies.
WBGene00008575	scl-24	-4.34419	3.16319e-10	N.A.	Predicted to be located in extracellular space.
WBGene00018315	F41H10.2	-4.32328	9.43987e-20	N.A.	Enriched in muscle cell and in male based on RNA-seq and microarray studies. Is affected by several genes including daf-16\; daf-2\; and glp-1 based on microarray and RNA-seq studies. Is affected by eight chemicals including rotenone\; manganese chloride\; and D-glucose based on RNA-seq and microarray studies.
WBGene00023490	F36A2.14	-4.31304	7.14964e-21	N.A.	Enriched in arcade cell\; germ line\; pharyngeal-intestinal valve cell\; and in male based on RNA-seq studies. Is affected by several genes including daf-16\; daf-2\; and glp-1 based on microarray\; RNA-seq\; and studies. Is affected by nineteen chemicals including nicotinic acid\; Tunicamycin\; and manganese chloride based on RNA-seq and microarray studies.
WBGene00019260	H34I24.1	-4.29314	1.03857e-08	N.A.	Enriched in AFD\; GABAergic neurons\; body wall muscle cell\; germ line\; and in male based on tiling array and RNA-seq studies. Is affected by several genes including daf-2\; age-1\; and eat-2 based on microarray and RNA-seq studies. Is affected by fourteen chemicals including Ethanol\; methylmercuric chloride\; and manganese chloride based on RNA-seq and microarray studies.
WBGene00022732	ZK418.2	-4.27425	7.74741e-09	N.A.	Enriched in sensory neurons and in male based on RNA-seq studies. Is affected by several genes including daf-16\; daf-2\; and dpy-10 based on microarray\; RNA-seq\; and tiling array studies. Is affected by twenty-two chemicals including methylmercury hydroxide\; nicotinic acid\; and methylmercuric chloride based on RNA-seq and microarray studies. Is predicted to encode a protein with the followin…
WBGene00017851	F27C1.1	-4.21839	1.31054e-22	N.A.	Enriched in AFD\; amphid sheath cell\; germ line\; and sperm based on RNA-seq studies. Is affected by several genes including daf-2\; age-1\; and daf-12 based on microarray\; tiling array\; RNA-seq\; and studies. Is affected by thirty chemicals including Ethanol\; 1-methylnicotinamide\; and nicotinic acid based on RNA-seq and microarray studies.
WBGene00004455	rpl-42	-4.21352	0.000341553	N.A.	Predicted to be located in ribosome.
WBGene00021386	Y37F4.5	-4.18329	1.30981e-08	N.A.	Predicted to be located in membrane. Predicted to be integral component of membrane.
WBGene00021298	Y27F2A.6	-4.18326	6.02725e-05	N.A.	Predicted to be located in membrane. Predicted to be integral component of membrane.
WBGene00004903	snf-4	-4.18261	0.000983188	N.A.	Enriched in male based on RNA-seq studies. Is affected by several genes including daf-2\; hsf-1\; and eat-2 based on RNA-seq and microarray studies. Is affected by thirteen chemicals including hydrogen sulfide\; Ethanol\; and methylmercuric chloride based on microarray and RNA-seq studies.
WBGene00016753	oac-9	-4.1683	1.62682e-13	N.A.	Predicted to enable acyltransferase activity, transferring groups other than amino-acyl groups. Predicted to be located in membrane. Predicted to be integral component of membrane.
WBGene00013987	ZK512.8	-4.14365	4.72316e-18	N.A.	Enriched in several structures, including NSM\; arcade cell\; germ line\; pharyngeal-intestinal valve cell\; and sperm based on proteomic\; tiling array\; and RNA-seq studies. Is affected by several genes including daf-2\; glp-1\; and dpy-10 based on microarray\; tiling array\; RNA-seq\; and proteomic studies. Is affected by eighteen chemicals including Ethanol\; nicotinic acid\; and methylmercur…
WBGene00021207	ptp-5.3	-4.13349	2.82399e-11	N.A.	Predicted to enable protein tyrosine phosphatase activity. Predicted to be involved in peptidyl-tyrosine dephosphorylation.
WBGene00016698	C46A5.1	-4.12861	1.22588e-09	N.A.	Predicted to enable protein tyrosine phosphatase activity. Predicted to be involved in peptidyl-tyrosine dephosphorylation. Is an ortholog of human PTPRG (protein tyrosine phosphatase receptor type G) and PTPRZ1 (protein tyrosine phosphatase receptor type Z1).
WBGene00009185	pei-1	-4.07941	1.11245e-14	N.A.	Enriched in germ line\; sensory neurons\; and in male based on proteomic and RNA-seq studies. Is affected by several genes including daf-2\; skn-1\; and age-1 based on microarray and RNA-seq studies. Is affected by nineteen chemicals including hydrogen sulfide\; methylmercuric chloride\; and manganese chloride based on microarray and RNA-seq studies. Is predicted to encode a protein with the foll…
WBGene00011467	decr-1.3	-4.06005	9.63224e-09	N.A.	Predicted to enable 2,4-dienoyl-CoA reductase (NADPH) activity. Predicted to be involved in fatty acid beta-oxidation. Predicted to be located in mitochondrion. Is an ortholog of human DECR1 (2,4-dienoyl-CoA reductase 1).
WBGene00044684	T08G11.2	-4.05461	1.19195e-09	T08G11.2 encodes a nematode-specific sperm protein, required for a normally high ovulation rate, that interacts with EGL-32\; despite not being EGL-32, and although T08G11.2(tm336) complements egl-32(n155), T08G11.2 can partially rescue egl-32 mutants when expressed transgenically, implying that T08G11.2 can be a nonorthologous replacement for EGL-32 function in vivo\; T08G11.2 has an SH2 motif, …	Enriched in germ line and in male based on proteomic and RNA-seq studies. Is affected by several genes including daf-2\; age-1\; and daf-12 based on microarray\; RNA-seq\; and studies. Is affected by fourteen chemicals including Ethanol\; methylmercuric chloride\; and manganese chloride based on RNA-seq and microarray studies.
WBGene00017542	F17E9.5	-3.97301	5.76248e-13	F17E9.5 encodes a novel protein conserved amongst nematodes.	Predicted to be located in membrane. Predicted to be integral component of membrane.
WBGene00017672	F21F3.2	-3.95895	6.67636e-08	N.A.	Predicted to enable MAP kinase activity. Predicted to be involved in intracellular signal transduction. Predicted to be located in cytoplasm and nucleus.
WBGene00011617	T08G3.4	-3.95399	9.40345e-06	N.A.	Enriched in male based on RNA-seq studies. Is affected by several genes including daf-2\; dpy-10\; and eat-2 based on microarray and RNA-seq studies. Is affected by eleven chemicals including nicotinic acid\; methylmercuric chloride\; and manganese chloride based on RNA-seq and microarray studies.
WBGene00044062	snb-6	-3.93639	2.43534e-05	N.A.	Predicted to enable SNAP receptor activity and syntaxin binding activity. Predicted to be involved in vesicle fusion. Predicted to be located in plasma membrane. Predicted to be part of SNARE complex.
WBGene00010114	F55D12.6	-3.93422	2.46007e-10	N.A.	Predicted to be located in membrane. Predicted to be integral component of membrane.
WBGene00021214	hasp-2	-3.93057	1.76779e-09	hasp-2 encodes a homolog of vertebrate haploid germ cell-specific nuclear protein kinase (haspin)\; RNAi experiments targeting hasp-2 suggest that hasp-2 may play a role in embryonic and larval development, as well as locomotion, cuticle development, and the molting cycle\; HASP-2 is paralogous to HASP-1, encoded by C01H6.9\; in addition, there are two pseudogenes, F22H10.5 and Y40A1A.1, in the C…	Predicted to enable histone kinase activity (H3-T3 specific). Predicted to be involved in intracellular signal transduction and mitotic cell cycle. Predicted to be located in cytoplasm and nucleus. Is an ortholog of human HASPIN (histone H3 associated protein kinase).
WBGene00008660	clec-153	-3.92544	1.76102e-07	N.A.	Predicted to enable carbohydrate binding activity.
WBGene00013158	Y53F4B.11	-3.90191	1.07182e-07	N.A.	Enriched in sperm and in male based on RNA-seq studies. Is affected by several genes including daf-2\; glp-1\; and skn-1 based on microarray\; RNA-seq\; tiling array\; and studies. Is affected by eighteen chemicals including Ethanol\; nicotinic acid\; and methylmercuric chloride based on RNA-seq and microarray studies.
WBGene00016587	C42C1.9	-3.86873	1.78654e-10	N.A.	Enriched in germ line\; pharynx\; and in male based on RNA-seq studies. Is affected by several genes including daf-2\; dpy-10\; and eat-2 based on microarray and RNA-seq studies. Is affected by sixteen chemicals including Ethanol\; manganese chloride\; and D-glucose based on RNA-seq and microarray studies. Is predicted to encode a protein with the following domains: Lipopolysaccharide kinase (Kdo…
WBGene00009705	F44F4.10	-3.85488	9.85528e-05	F44F4.1 encodes a nematode-specific sperm protein probably required for a normally high ovulation rate\; F44F4.1 has no obvious non-nematode homologs, but does have a putative central coiled-coil domain, and is is paralogous to four other C. elegans proteins (B0207.11, F42G4.6, T08G11.2, and Y81G3A.1)\; F44F4.1(tm332) hermaphrodites show abnormal egg-laying, retaining significantly fewer eggs tha…	Enriched in germ line and in male based on proteomic and RNA-seq studies. Is affected by several genes including daf-2\; eat-2\; and sir-2.1 based on microarray and RNA-seq studies. Is affected by twelve chemicals including methylmercuric chloride\; manganese chloride\; and D-glucose based on microarray and RNA-seq studies.
WBGene00015215	B0496.6	-3.85286	8.06359e-06	N.A.	Predicted to be located in membrane. Predicted to be integral component of membrane.
WBGene00018119	F36H12.3	-3.81348	8.17047e-10	N.A.	Predicted to be located in cytoskeleton.
WBGene00050916	F55F10.3	-3.79934	0.0120682	N.A.	Predicted to be located in membrane. Predicted to be integral component of membrane.
WBGene00021457	Y39F10C.1	-3.75438	3.81911e-05	N.A.	Predicted to be located in extracellular space. Is an ortholog of human VMO1 (vitelline membrane outer layer 1 homolog).
WBGene00015572	C07G1.6	-3.75014	1.4948e-12	N.A.	Enriched in germ line and in male based on RNA-seq studies. Is affected by several genes including daf-2\; glp-1\; and age-1 based on microarray\; RNA-seq\; and tiling array studies. Is affected by seventeen chemicals including methylmercuric chloride\; allantoin\; and Sirolimus based on microarray and RNA-seq studies.
WBGene00012595	Y38E10A.17	-3.70533	1.35053e-12	N.A.	Enriched in germ line and in male based on proteomic and RNA-seq studies. Is affected by several genes including daf-16\; daf-2\; and age-1 based on microarray\; RNA-seq\; proteomic\; and studies. Is affected by twenty-six chemicals including Ethanol\; nicotinic acid\; and methylmercuric chloride based on RNA-seq and microarray studies. Is predicted to encode a protein with the following domain: …
WBGene00009752	F46A8.9	-3.68006	0.0131357	N.A.	Is affected by several genes including daf-2\; dpy-10\; and eat-2 based on RNA-seq and microarray studies. Is affected by eight chemicals including methylmercuric chloride\; Cisplatin\; and Psoralens based on microarray and RNA-seq studies.
WBGene00013310	Y57G11C.14	-3.66836	4.85129e-10	N.A.	Enriched in germ line\; somatic gonad precursor\; and in male based on proteomic and RNA-seq studies. Is affected by several genes including daf-16\; daf-2\; and age-1 based on microarray\; tiling array\; and RNA-seq studies. Is affected by thirteen chemicals including methylmercuric chloride\; manganese chloride\; and bisphenol S based on microarray and RNA-seq studies.
WBGene00017815	F26B1.1	-3.65605	0.00032414	N.A.	Enriched in NSM\; coelomocyte\; germ line\; and in male based on tiling array and RNA-seq studies. Is affected by several genes including daf-2\; dpy-10\; and gld-1 based on microarray\; tiling array\; and RNA-seq studies. Is affected by thirteen chemicals including Heme\; D-glucose\; and Zidovudine based on microarray and RNA-seq studies.
WBGene00012114	T28B8.3	-3.64252	0.000141657	N.A.	Predicted to enable lysine-acetylated histone binding activity\; peptidase activator activity\; and proteasome binding activity. Predicted to be involved in proteasomal ubiquitin-independent protein catabolic process. Predicted to be located in cytosol and nucleus. Is an ortholog of human PSME4 (proteasome activator subunit 4).
WBGene00022751	msrp-2	-3.62645	4.418e-12	N.A.	Enriched in amphid sheath cell\; sperm\; and in male based on RNA-seq studies. Is affected by several genes including daf-2\; glp-1\; and age-1 based on microarray\; tiling array\; RNA-seq\; proteomic\; and studies. Is affected by thirty-two chemicals including Ethanol\; 1-methylnicotinamide\; and nicotinic acid based on RNA-seq and microarray studies.
WBGene00011466	T05C12.1	-3.6197	9.42034e-16	N.A.	Predicted to enable protein serine\/threonine kinase activity. Predicted to be involved in peptidyl-serine phosphorylation. Predicted to be located in cytoplasm and nucleus.
WBGene00007169	B0393.4	-3.60761	9.79706e-08	N.A.	Predicted to be involved in gene silencing by RNA and regulation of gene silencing by miRNA.
WBGene00015634	C09D4.3	-3.60737	6.43797e-11	N.A.	Predicted to enable protein serine\/threonine kinase activity. Predicted to be involved in peptidyl-serine phosphorylation. Predicted to be located in cytoplasm and nucleus.
WBGene00018494	F46F5.2	-3.60522	0.0248284	N.A.	Enriched in male based on RNA-seq studies. Is affected by several genes including daf-2\; eat-2\; and sir-2.1 based on tiling array\; microarray\; and RNA-seq studies. Is affected by glycine\; Atrazine\; and allantoin based on RNA-seq and microarray studies.
WBGene00020526	T15B7.14	-3.57465	0.00159107	N.A.	Predicted to be located in membrane. Predicted to be integral component of membrane.
WBGene00009754	F46A9.1	-3.57178	2.6494e-06	N.A.	Enriched in germ line\; sensory neurons\; sperm\; and in male based on RNA-seq studies. Is affected by several genes including daf-16\; daf-2\; and dpy-10 based on microarray\; RNA-seq\; and studies. Is affected by nineteen chemicals including nicotinic acid\; rotenone\; and manganese chloride based on RNA-seq and microarray studies.
WBGene00016358	C33F10.12	-3.56841	1.08648e-11	N.A.	Predicted to enable inorganic phosphate transmembrane transporter activity. Predicted to be involved in phosphate ion transmembrane transport. Predicted to be integral component of mitochondrial inner membrane. Is an ortholog of human SLC25A3 (solute carrier family 25 member 3).
WBGene00009549	F38H4.5	-3.51742	0.000112545	N.A.	Enriched in AVK and germ line based on RNA-seq studies. Is affected by several genes including daf-16\; daf-2\; and daf-12 based on tiling array\; microarray\; and RNA-seq studies. Is affected by nine chemicals including methylmercuric chloride\; rotenone\; and Sodium Chloride based on microarray and RNA-seq studies. Human ortholog(s) of this gene implicated in hypertension. Human DDAH1 enables d…
WBGene00015893	C17C3.11	-3.51188	0.0117103	N.A.	Enriched in germ line and in male based on RNA-seq studies. Is affected by several genes including daf-2\; daf-12\; and eat-2 based on tiling array\; microarray\; and RNA-seq studies. Is affected by methylmercuric chloride\; Tunicamycin\; and paraquat based on microarray studies. Is predicted to encode a protein with the following domain: Protein kinase-like domain superfamily.
WBGene00016942	C55B7.3	-3.49638	8.27077e-16	N.A.	Predicted to enable protein tyrosine phosphatase activity. Predicted to be involved in peptidyl-tyrosine dephosphorylation. Is an ortholog of human PTPN20 (protein tyrosine phosphatase non-receptor type 20).
WBGene00017955	F31E8.5	-3.4953	1.55435e-13	N.A.	Enriched in germ line\; hypodermis\; and in male based on proteomic and RNA-seq studies. Is affected by several genes including daf-2\; rrf-3\; and daf-12 based on microarray\; tiling array\; and RNA-seq studies. Is affected by twenty-one chemicals including Ethanol\; methylmercuric chloride\; and manganese chloride based on RNA-seq and microarray studies.
WBGene00007301	C04F12.7	-3.49317	1.8608e-12	N.A.	Predicted to be located in membrane. Predicted to be integral component of membrane.
WBGene00018502	F46F5.11	-3.48631	0.00087633	N.A.	Predicted to be located in membrane. Predicted to be integral component of membrane.
WBGene00011129	R07H5.9	-3.48544	0.000746135	N.A.	Enriched in PLM\; germ line\; intestine\; sensory neurons\; and in male based on RNA-seq and microarray studies. Is affected by several genes including daf-2\; hsf-1\; and eat-2 based on microarray and RNA-seq studies. Is affected by fourteen chemicals including rotenone\; mianserin\; and Zidovudine based on RNA-seq and microarray studies.
WBGene00007733	smz-1	-3.48241	5.66238e-09	smz-1 encodes a PDZ domain-containing protein\; SMZ-1 activity is required for spermatocytes to progress through meiotic divisions, and specifically for meiotic chromosome segregation\; SMZ-1 localizes to spermatogenic meiotic chromosomes and mature sperm chromatin.	Involved in male meiosis chromosome segregation. Located in chromatin. Expressed in male gonad and sperm.
WBGene00007224	C01G6.2	-3.47234	9.74277e-07	N.A.	Predicted to be located in membrane. Predicted to be integral component of membrane.
WBGene00014246	ZK1307.3	-3.45908	5.11182e-10	N.A.	Enriched in NSM\; OLL\; PVD\; and in male based on tiling array and RNA-seq studies. Is affected by several genes including daf-2\; daf-12\; and dpy-10 based on microarray\; tiling array\; and RNA-seq studies. Is affected by fourteen chemicals including methylmercuric chloride\; D-glucose\; and stavudine based on microarray and RNA-seq studies. Is predicted to encode a protein with the following …
WBGene00009753	scrm-6	-3.45059	1.76102e-07	scrm-6 encodes a putative phospholipid scramblase homologous to humanPLSCR1-5, and paralogous to other C. elegans SCRMs (e.g., SCRM-1)\;scrm-6(RNAi) animals have no obvious phenotype.	Predicted to enable phospholipid scramblase activity. Predicted to be involved in plasma membrane phospholipid scrambling. Predicted to be located in plasma membrane. Is an ortholog of several human genes including PLSCR2 (phospholipid scramblase 2)\; PLSCR3 (phospholipid scramblase 3)\; and PLSCR4 (phospholipid scramblase 4).
WBGene00015106	B0280.11	-3.44762	6.84844e-15	N.A.	Predicted to enable protein tyrosine phosphatase activity. Predicted to be involved in peptidyl-tyrosine dephosphorylation.
WBGene00007888	ttr-9	-3.44057	0.0156625	N.A.	Predicted to be located in cell surface and extracellular region.
WBGene00000544	clp-3	-3.4255	1.03857e-08	clp-3 encodes an atypical calpain, which is a calcium regulated thiol protease\; clp-3 is orthologous to the human calpains, that include CAPN1, CAPN11 and CAPN12\; reducing the function of clp-3 via RNAi did not yield any obvious phenotypes, possibly due to functional redundancy among clp genes in C. elegans.	Predicted to enable calcium-dependent cysteine-type endopeptidase activity. Predicted to be involved in proteolysis. Predicted to be located in cytoplasm. Human ortholog(s) of this gene implicated in Alzheimer's disease\; autosomal dominant limb-girdle muscular dystrophy\; autosomal recessive limb-girdle muscular dystrophy type 2A\; hereditary spastic paraplegia 76\; and stomach cancer. Is an ort…
WBGene00044015	K06A4.8	-3.42076	1.76102e-07	N.A.	Is affected by several genes including daf-2\; eat-2\; and clk-1 based on RNA-seq and microarray studies. Is affected by seven chemicals including manganese chloride\; allantoin\; and Sirolimus based on RNA-seq and microarray studies.
WBGene00022102	Y69F12A.1	-3.37264	6.991e-09	N.A.	Predicted to enable protein serine\/threonine kinase activity. Predicted to be involved in peptidyl-serine phosphorylation. Predicted to be located in cytoplasm and nucleus.
WBGene00007117	spe-42	-3.35009	3.13377e-05	spe-42 encodes a novel sperm-specific seven-pass transmembrane protein with many metazoan homologs\; SPE-42 has two functional domains, the DC-STAMP (dendritic cell-specific transmembrane protein) which is known to play a role in cell-cell fusion and the C4C4-type RING finger\; the presumed Drosophila spe-42 orthologous gene, sneaky, is involved in sperm plasma membrane breakdown after sperm entr…	Involved in single fertilization. Predicted to be located in membrane. Predicted to be integral component of membrane. Expressed in sperm. Is an ortholog of human DCST2 (DC-STAMP domain containing 2).
WBGene00020987	W03D8.5	-3.33875	3.58198e-08	N.A.	Predicted to be located in cytoskeleton.
WBGene00014116	ZK858.2	-3.32059	3.25229e-13	N.A.	Enriched in male based on RNA-seq studies. Is affected by several genes including daf-2\; dpy-10\; and gld-1 based on microarray\; tiling array\; and RNA-seq studies. Is affected by twenty-three chemicals including methylmercuric chloride\; rotenone\; and manganese chloride based on microarray and RNA-seq studies.
WBGene00006416	sams-5	-3.28482	1.89879e-07	N.A.	Predicted to enable methionine adenosyltransferase activity. Predicted to be involved in S-adenosylmethionine biosynthetic process. Predicted to be located in cytosol. Expressed in MI neuron. Human ortholog(s) of this gene implicated in hypermethioninemia. Is an ortholog of human MAT1A (methionine adenosyltransferase 1A) and MAT2A (methionine adenosyltransferase 2A).
WBGene00009548	F38H4.4	-3.27584	1.11167e-09	N.A.	Predicted to enable protein tyrosine phosphatase activity. Predicted to be involved in peptidyl-tyrosine dephosphorylation. Is an ortholog of human PTPRG (protein tyrosine phosphatase receptor type G) and PTPRZ1 (protein tyrosine phosphatase receptor type Z1).
WBGene00010915	M110.7	-3.24866	1.08521e-06	N.A.	Predicted to enable lysophospholipase activity. Predicted to be involved in lipid catabolic process. Predicted to be located in endoplasmic reticulum. Is an ortholog of human PNPLA7 (patatin like phospholipase domain containing 7).
WBGene00011132	R08A2.1	-3.2456	4.2718e-09	N.A.	Enriched in NSM\; arcade cell\; germ line\; and pharyngeal-intestinal valve cell based on RNA-seq and tiling array studies. Is affected by several genes including daf-2\; age-1\; and eat-2 based on microarray\; RNA-seq\; and studies. Is affected by seventeen chemicals including methylmercuric chloride\; manganese chloride\; and multi-walled carbon nanotube based on microarray and RNA-seq studies.…
WBGene00013713	Y106G6G.4	-3.21252	1.37638e-08	N.A.	Predicted to be located in membrane. Predicted to be integral component of membrane.
WBGene00007548	C13C4.4	-3.20494	0.00967575	N.A.	Predicted to enable inorganic diphosphatase activity and phosphatase activity. Predicted to be involved in dephosphorylation. Predicted to be located in cytosol. Is an ortholog of human LHPP (phospholysine phosphohistidine inorganic pyrophosphate phosphatase).
WBGene00009042	F22B5.4	-3.15005	0.00514156	N.A.	Predicted to be located in membrane. Predicted to be integral component of membrane.
WBGene00007998	C38C6.5	-3.14897	0.0371997	N.A.	Enriched in PLM and in male based on RNA-seq studies. Is affected by several genes including daf-2\; eat-2\; and npr-1 based on microarray\; tiling array\; and RNA-seq studies. Is affected by seven chemicals including methylmercuric chloride\; Tunicamycin\; and manganese chloride based on microarray and RNA-seq studies.
WBGene00014199	ZK1053.4	-3.14459	0.00903603	ZK1053.4 encodes a coiled-coil domain-containing protein that is a member of the SEPA-1 family of proteins\; ZK1053.4 is selectively removed by autophagy during embryogenesis\; ZK1053.4 physically interacts with SQST-1, the C. elegans ortholog of p62\/sequestome\/SQSTM1\; ZK1053.4 is weakly expressed in the cytoplasm of the embryo at all stages and is present both diffusely and in aggregates.	Located in cytoplasm.
WBGene00009680	msd-1	-3.12694	1.62212e-11	N.A.	Located in cell body and pseudopodium.
WBGene00008124	C47A4.3	-3.11793	4.32147e-08	N.A.	Predicted to enable protein serine\/threonine phosphatase activity. Predicted to be involved in protein dephosphorylation. Predicted to be located in cytoplasm and nucleus. Is an ortholog of human PPP1CA (protein phosphatase 1 catalytic subunit alpha).
WBGene00009682	msd-2	-3.10676	1.51056e-12	N.A.	Located in cell body and pseudopodium.
WBGene00008063	cycl-2	-3.09587	1.91569e-08	N.A.	Expressed in nervous system and sperm.
WBGene00009457	F36A2.10	-3.09509	5.55088e-11	N.A.	Enriched in several structures, including amphid sheath cell\; germ line\; hypodermis\; somatic gonad precursor\; and sperm based on RNA-seq studies. Is affected by several genes including daf-2\; age-1\; and dpy-10 based on microarray\; RNA-seq\; and studies. Is affected by twenty-one chemicals including methylmercury hydroxide\; nicotinic acid\; and methylmercuric chloride based on RNA-seq and …
WBGene00009143	F26A3.5	-3.08322	6.70205e-09	N.A.	Expressed in intestine.
WBGene00021115	W09C3.8	-3.06064	0.00259904	N.A.	Enriched in male based on RNA-seq studies. Is affected by several genes including daf-2\; hsf-1\; and eat-2 based on RNA-seq and microarray studies. Is affected by thirteen chemicals including manganese chloride\; Alovudine\; and Psoralens based on RNA-seq and microarray studies.
WBGene00009324	ttbk-3	-3.05911	0.00012135	N.A.	Predicted to enable protein serine\/threonine kinase activity. Predicted to be involved in peptidyl-serine phosphorylation. Predicted to be located in cytoplasm and nucleus. Expressed in neurons.
WBGene00022752	ZK484.6	-3.05795	0.00725501	N.A.	Predicted to enable intramolecular transferase activity, phosphotransferases. Predicted to be located in cytoplasm.
WBGene00010983	mocs-1	-3.05525	0.0385844	N.A.	Predicted to enable Mo-molybdopterin cofactor sulfurase activity. Predicted to be involved in molybdopterin cofactor metabolic process. Expressed in amphid sheath cell\; head\; and socket cell. Used to study autism spectrum disorder. Human ortholog(s) of this gene implicated in xanthinuria. Is an ortholog of human MOCOS (molybdenum cofactor sulfurase).
WBGene00008662	F10G8.2	-3.02543	0.00153227	N.A.	Predicted to enable protein serine\/threonine kinase activity. Predicted to be involved in peptidyl-serine phosphorylation. Predicted to be located in cytoplasm and nucleus.
WBGene00015997	C18H7.7	-3.02121	7.02309e-08	N.A.	Enriched in male based on RNA-seq studies. Is affected by several genes including daf-2\; dpy-10\; and eat-2 based on microarray and RNA-seq studies. Is affected by fifteen chemicals including methylmercuric chloride\; manganese chloride\; and D-glucose based on microarray and RNA-seq studies.
WBGene00004908	snf-9	-3.01993	5.25956e-08	N.A.	Predicted to enable L-amino acid transmembrane transporter activity. Predicted to be involved in sodium ion transmembrane transport. Predicted to be integral component of plasma membrane. Human ortholog(s) of this gene implicated in several diseases, including creatine transporter deficiency\; multiple system atrophy\; and temporal lobe epilepsy. Is an ortholog of several human genes including SL…
WBGene00017553	nep-8	-3.01194	2.99302e-07	F18A12.4 encodes a neprilysin\; neprilysins are thermolysin-like zinc metallopeptidases, found on the outer surface of animal cells, that negatively regulate small signalling peptides (e.g., enkephalin, tachykinin, insulin, and natriuretic peptides) by cleaving them\; F18A12.4 has no clear orthologs in other organisms.	Predicted to enable metalloendopeptidase activity. Predicted to be involved in protein processing. Predicted to be located in plasma membrane.
WBGene00000865	cyb-1	-3.0088	3.22023e-19	cyb-1 encodes a cyclin B homolog that appears to be required both for embryogenesis (via maternally encoded CYB-1) and for postembryonic development and fertility (via zygotically encoded CYB-1)\; removing maternal product in cyb-1(RNAi) embryos causes multiple nuclei, and affected embryos arrest development at an early embryonic stage.	Enables cyclin-dependent protein serine\/threonine kinase regulator activity and ubiquitin protein ligase binding activity. Involved in mitotic cell cycle\; oocyte maturation\; and positive regulation of protein phosphorylation. Located in cytoplasm and nucleus. Predicted to be part of cyclin-dependent protein kinase holoenzyme complex. Expressed in germ cell\; male gonad\; and oocyte. Human orth…
WBGene00007478	C09F9.1	-3.00741	6.93852e-07	N.A.	Predicted to be located in membrane. Predicted to be integral component of membrane.
WBGene00011748	T13F2.9	-2.99699	1.16513e-15	N.A.	Enriched in several structures, including cholinergic neurons\; coelomocyte\; intestine\; sperm\; and ventral nerve cord based on tiling array\; RNA-seq\; and microarray studies. Is affected by several genes including daf-2\; daf-12\; and hsf-1 based on microarray and RNA-seq studies. Is affected by twenty-one chemicals including hydrogen sulfide\; Ethanol\; and methylmercury hydroxide based on m…
WBGene00013457	paqr-3	-2.98743	0.029039	N.A.	Predicted to enable signaling receptor activity. Predicted to be located in membrane. Predicted to be integral component of membrane. Expressed in excretory duct cell\; gonadal sheath cell\; rectal gland cell\; and vulva. Is an ortholog of human PAQR3 (progestin and adipoQ receptor family member 3).
WBGene00005013	jmjd-1.1	-2.97221	9.78465e-07	jmjd-1.1 encodes a PHD and JmjC domain-containing protein that is a member of a family of proteins containing members, such as jmjd-1.2 and human PHF8, with histone demethylase activity.	Predicted to enable histone demethylase activity and transcription coregulator activity. Predicted to be involved in protein demethylation and regulation of transcription by RNA polymerase II. Predicted to be located in nucleus. Human ortholog(s) of this gene implicated in melanoma\; prostate cancer\; and syndromic X-linked intellectual disability Siderius type. Is an ortholog of human KDM7A (lys…
WBGene00019311	K02E7.6	-2.9559	0.0485372	N.A.	Enriched in several structures, including Z1.p\; Z4.a\; intestine\; male distal tip cell\; and mechanosensory neurons based on microarray\; tiling array\; and RNA-seq studies. Is affected by several genes including daf-16\; daf-2\; and rrf-3 based on microarray\; tiling array\; and RNA-seq studies. Is affected by seventeen chemicals including methylmercury hydroxide\; 1-methylnicotinamide\; and T…
WBGene00006624	try-6	-2.95151	0.0496664	N.A.	Predicted to enable serine-type endopeptidase activity. Predicted to be involved in proteolysis. Is an ortholog of human TMPRSS13 (transmembrane serine protease 13).
WBGene00022795	ZK686.5	-2.94732	2.84108e-05	N.A.	Predicted to enable DNA binding activity and metal ion binding activity. Predicted to be located in nucleus.
WBGene00015094	B0261.6	-2.94414	1.35053e-12	N.A.	Enriched in amphid sheath cell\; germ line\; sperm\; and in male based on proteomic and RNA-seq studies. Is affected by several genes including daf-2\; skn-1\; and age-1 based on microarray\; tiling array\; RNA-seq\; and studies. Is affected by twenty-four chemicals including Ethanol\; methylmercury hydroxide\; and nicotinic acid based on RNA-seq and microarray studies.
WBGene00044229	T03F6.8	-2.94066	0.00153625	N.A.	Enriched in male based on RNA-seq studies. Is affected by several genes including daf-2\; eat-2\; and npr-1 based on tiling array\; RNA-seq\; and microarray studies. Is affected by Tunicamycin and manganese chloride based on microarray and RNA-seq studies.
WBGene00008802	acp-2	-2.94064	0.00355811	N.A.	Predicted to enable phosphatase activity. Predicted to be involved in dephosphorylation. Expressed in ALML\; ALMR\; PLML\; PLMR\; and spermatheca.
WBGene00007986	C36F7.5	-2.92261	8.83745e-09	N.A.	Predicted to be located in membrane. Predicted to be integral component of membrane.
WBGene00010460	clec-142	-2.92205	0.000304258	N.A.	Predicted to enable carbohydrate binding activity.
WBGene00022833	ZK973.4	-2.92092	0.000484519	N.A.	Enriched in male based on RNA-seq studies. Is affected by several genes including daf-2\; age-1\; and hsf-1 based on microarray\; tiling array\; and RNA-seq studies. Is affected by six chemicals including methylmercuric chloride\; Cry5B\; and Atrazine based on microarray studies.
WBGene00007601	C15C6.2	-2.91784	3.21014e-09	N.A.	Enriched in amphid sheath cell\; germ line\; sperm\; and in male based on RNA-seq studies. Is affected by several genes including daf-2\; age-1\; and dpy-10 based on microarray\; RNA-seq\; tiling array\; and studies. Is affected by twenty-nine chemicals including Ethanol\; methylmercury hydroxide\; and nicotinic acid based on RNA-seq and microarray studies.
WBGene00013710	Y106G6G.1	-2.90408	5.43192e-13	N.A.	Enriched in AVK and in male based on RNA-seq studies. Is affected by several genes including daf-2\; age-1\; and eat-2 based on microarray\; tiling array\; RNA-seq\; and studies. Is affected by fifteen chemicals including methylmercuric chloride\; manganese chloride\; and D-glucose based on microarray and RNA-seq studies.
WBGene00009449	F35H8.4	-2.88055	3.25747e-06	N.A.	Predicted to be located in membrane. Predicted to be integral component of membrane.
WBGene00015348	C02F5.5	-2.87919	2.83044e-08	N.A.	Enriched in several structures, including germ line\; hypodermis\; interneuron\; intestine\; and sperm based on RNA-seq and microarray studies. Is affected by several genes including daf-2\; daf-12\; and dpy-10 based on microarray and RNA-seq studies. Is affected by twenty-four chemicals including Ethanol\; nicotinic acid\; and methylmercuric chloride based on RNA-seq and microarray studies. Is p…
WBGene00015084	B0244.9	-2.86586	0.000190541	N.A.	Predicted to be located in membrane. Predicted to be integral component of membrane.
WBGene00194864	Y66A7A.9	-2.86286	0.00525795	N.A.	Is affected by several genes including daf-2\; eat-2\; and pgl-1 based on RNA-seq and microarray studies. Is affected by four chemicals including Ethanol\; manganese chloride\; and antimycin based on RNA-seq and microarray studies.
WBGene00008912	F17C8.7	-2.8558	1.12319e-10	N.A.	Enriched in germ line\; somatic gonad precursor\; sperm\; and in male based on RNA-seq studies. Is affected by several genes including daf-2\; eat-2\; and sir-2.1 based on microarray\; RNA-seq\; and studies. Is affected by twelve chemicals including Heme\; D-glucose\; and stavudine based on microarray and RNA-seq studies.
WBGene00018001	F33D11.2	-2.84664	0.000696162	N.A.	Enriched in germ line and in male based on RNA-seq studies. Is affected by several genes including daf-2\; hsf-1\; and eat-2 based on microarray and RNA-seq studies. Is affected by ten chemicals including Ethanol\; methylmercuric chloride\; and manganese chloride based on RNA-seq and microarray studies.
WBGene00009413	oac-19	-2.84095	0.000468222	N.A.	Predicted to enable acyltransferase activity, transferring groups other than amino-acyl groups. Predicted to be involved in cellular polysaccharide biosynthetic process. Predicted to be located in membrane.
WBGene00006056	sss-1	-2.82422	2.5943e-12	N.A.	Enriched in amphid sheath cell\; germ line\; intestine\; sperm\; and in male based on RNA-seq and microarray studies. Is affected by several genes including daf-16\; daf-2\; and daf-12 based on microarray\; RNA-seq\; and studies. Is affected by thirty chemicals including Ethanol\; methylmercury hydroxide\; and methylmercuric chloride based on RNA-seq and microarray studies.
WBGene00017869	F28A10.1	-2.7719	0.00752853	F28A10.1 encodes a putative small-molecule methyltransferase, belongingto a large nematode-specific expanded family\; F28A10.1 inhibits CEP-1-and HUS-1-dependent germline apoptosis, as do BMK-1, RAD-50, and RAD-51\;F28A10.1 is expressed in neurons, and F28A10.1 transcripts are enrichedin spermatogenesis\; although F's obvious homologs are all Caenorhabditisproteins, it has distant similarity to 3…	Enriched in male based on RNA-seq studies. Is affected by several genes including daf-2\; hsf-1\; and eat-2 based on tiling array\; RNA-seq\; and microarray studies. Is affected by eight chemicals including Tunicamycin\; allantoin\; and Sirolimus based on microarray and RNA-seq studies. Is predicted to encode a protein with the following domains: Methyltransferase FkbM domain and Methyltransferas…
WBGene00020940	W02D7.4	-2.75227	2.09275e-06	N.A.	Predicted to enable N-acetyltransferase activity.
WBGene00011478	T05D4.5	-2.73511	6.32856e-07	N.A.	Predicted to be located in cytoskeleton.
WBGene00013858	ssp-34	-2.73428	5.11182e-10	N.A.	Enriched in GABAergic neurons and in male based on RNA-seq studies. Is affected by several genes including daf-2\; glp-1\; and age-1 based on microarray\; RNA-seq\; proteomic\; and studies. Is affected by twenty chemicals including Ethanol\; methylmercury hydroxide\; and nicotinic acid based on RNA-seq and microarray studies. Is predicted to encode a protein with the following domains: MSP (Major…
WBGene00009684	msd-3	-2.73166	6.40371e-08	N.A.	Located in cell body and pseudopodium.
WBGene00021889	Y54G2A.24	-2.71672	0.0359948	N.A.	Enriched in male based on RNA-seq studies. Is affected by several genes including daf-2\; eat-2\; and clk-1 based on RNA-seq and microarray studies. Is affected by seven chemicals including hydrogen sulfide\; methylmercury hydroxide\; and methylmercuric chloride based on microarray and RNA-seq studies.
WBGene00008332	C55A6.3	-2.71531	0.000490134	N.A.	Predicted to enable oxidoreductase activity. Is an ortholog of human CBR3 (carbonyl reductase 3).
WBGene00013165	Y53F4B.19	-2.70464	6.20518e-08	N.A.	Predicted to be located in cytoskeleton.
WBGene00000248	ben-1	-2.7012	1.202e-16	N.A.	Predicted to enable GTP binding activity and structural molecule activity. Predicted to be a structural constituent of cytoskeleton. Involved in chemosensory behavior and oviposition. Predicted to be located in cytoplasm and microtubule. Expressed in coelomocyte\; epithelial cell\; muscle cell\; and nervous system. Human ortholog(s) of this gene implicated in several diseases, including complex c…
WBGene00015236	B0511.11	-2.70086	9.92346e-09	N.A.	Enriched in AVA\; germ line\; male-specific anatomical entity\; and in male based on tiling array\; RNA-seq\; and microarray studies. Is affected by several genes including daf-2\; glp-1\; and eat-2 based on microarray\; RNA-seq\; and tiling array studies. Is affected by eleven chemicals including nicotinic acid\; methylmercuric chloride\; and manganese chloride based on RNA-seq and microarray st…
WBGene00017387	mpst-4	-2.67829	1.79423e-05	N.A.	Predicted to enable thiosulfate sulfurtransferase activity. Predicted to be involved in transsulfuration. Predicted to be located in mitochondrion. Is an ortholog of human MPST (mercaptopyruvate sulfurtransferase) and TST (thiosulfate sulfurtransferase).
WBGene00013085	mpz-6	-2.65477	0.00162354	N.A.	Enriched in male based on RNA-seq studies. Is affected by several genes including daf-2\; dpy-10\; and eat-2 based on microarray and RNA-seq studies. Is affected by twelve chemicals including methylmercuric chloride\; multi-walled carbon nanotube\; and D-glucose based on microarray and RNA-seq studies. Is predicted to encode a protein with the following domains: PDZ superfamily and Uncharacterize…
WBGene00012102	T27F6.1	-2.64408	0.0113972	N.A.	Predicted to enable glycosyltransferase activity. Predicted to be located in Golgi membrane. Predicted to be integral component of membrane. Human ortholog(s) of this gene implicated in cataract 13 with adult i phenotype. Is an ortholog of several human genes including GCNT1 (glucosaminyl (N-acetyl) transferase 1)\; GCNT2 (glucosaminyl (N-acetyl) transferase 2 (I blood group))\; and GCNT7 (glucos…
WBGene00013374	Y62E10A.3	-2.64095	0.00847841	N.A.	Enriched in male based on RNA-seq studies. Is affected by several genes including daf-2\; eat-2\; and clk-1 based on microarray and RNA-seq studies. Is affected by six chemicals including Tunicamycin\; allantoin\; and Sirolimus based on microarray and RNA-seq studies.
WBGene00006645	tsp-19	-2.63134	0.018875	N.A.	Predicted to be integral component of plasma membrane.
WBGene00008950	wht-5	-2.62673	2.90234e-07	N.A.	Predicted to enable ABC-type transporter activity and ATP binding activity. Involved in positive regulation of nematode male tail tip morphogenesis. Predicted to be located in plasma membrane. Is an ortholog of human ABCG1 (ATP binding cassette subfamily G member 1) and ABCG4 (ATP binding cassette subfamily G member 4).
WBGene00018301	F41G3.5	-2.61821	3.25906e-08	N.A.	Predicted to enable protein serine\/threonine kinase activity. Predicted to be involved in peptidyl-serine phosphorylation. Predicted to be located in cytoplasm and nucleus.
WBGene00016613	best-9	-2.61782	0.00641343	N.A.	Predicted to enable chloride channel activity. Predicted to be involved in chloride transport. Predicted to be located in plasma membrane. Predicted to be integral component of membrane. Predicted to be part of chloride channel complex. Human ortholog(s) of this gene implicated in autosomal dominant vitreoretinochoroidopathy and retinal degeneration (multiple). Is an ortholog of human BEST1 (best…
WBGene00018158	comp-1	-2.6161	4.44354e-05	N.A.	Predicted to enable kinase activity. Predicted to be involved in phosphorylation.
WBGene00010373	H08M01.1	-2.61498	6.05046e-08	N.A.	Predicted to enable metal ion binding activity.
WBGene00004969	spe-15	-2.61044	1.81111e-07	spe-15 encodes an unconventional myosin, and is homologous to Drosophila and mouse myosin VI as well as the human gene MYOSIN VI (MYO6\; OMIM:600970), which when mutated leads to a disease that affects hearing\; spe-15 is required during spermiogenesis or sperm activation for the asymmetric partitioning of organelles like the mitochondria and specialized structures called the fibrous-body membran…	Predicted to enable actin filament binding activity and microfilament motor activity. Involved in organelle localization and spermatid development. Predicted to be located in several cellular components, including actin cytoskeleton\; endocytic vesicle\; and microvillus. Predicted to be part of myosin complex. Expressed in primary spermatocyte. Human ortholog(s) of this gene implicated in auditor…
WBGene00007648	folr-1	-2.60336	5.00541e-05	N.A.	Predicted to be located in membrane. Predicted to be integral component of membrane.
WBGene00019190	H12I13.1	-2.59877	0.0460177	N.A.	Predicted to enable ATP binding activity\; protein kinase activity\; and thiol-dependent deubiquitinase. Predicted to be involved in protein deubiquitination and protein phosphorylation.
WBGene00000019	abt-1	-2.59049	5.61861e-06	abt-1 encodes a predicted ATP-binding cassette (ABC) transporter that is a member of the ABCA subfamily of transport proteins\; ABT-1 is predicted to function as a transmembrane protein that couples energy to transport of various molecules across membranes\; abt-1 is required for efficient RNA interference in the germline.	Predicted to enable ATPase-coupled transmembrane transporter activity and lipid transporter activity. Involved in RNA interference. Predicted to be located in intracellular membrane-bounded organelle.
WBGene00003442	msp-49	-2.57496	2.55234e-08	msp-49 encodes a protein that belongs to a family of proteins called the Major Sperm Proteins (MSPs) that is conserved in nematodes\; this family consists of closely related, small, basic proteins that make up 15\% of sperm protein\; this multigene family consists of over fifty genes, including many pseudogenes\; MSPs are involved in both extracellular signaling and cytoskeletal functions during …	Predicted to be located in cytoplasm\; cytoskeleton\; and pseudopodium. Expressed in gonad\; oocyte\; and sperm.
WBGene00019431	K06A5.3	-2.55756	2.76746e-07	N.A.	Predicted to be located in cytoskeleton.
WBGene00044459	Y55F3C.9	-2.54963	0.0163311	N.A.	Predicted to be located in membrane. Predicted to be integral component of membrane. Predicted to be part of Cul2-RING ubiquitin ligase complex.
WBGene00010611	K07A1.4	-2.53573	2.69835e-05	N.A.	Enriched in germ line\; intestine\; and in male based on RNA-seq and microarray studies. Is affected by several genes including daf-2\; age-1\; and dpy-10 based on microarray\; tiling array\; RNA-seq\; and studies. Is affected by nineteen chemicals including Ethanol\; methylmercuric chloride\; and rotenone based on RNA-seq and microarray studies.
WBGene00010883	M7.7	-2.53523	6.29975e-06	N.A.	Predicted to enable protein serine\/threonine kinase activity. Predicted to be involved in peptidyl-serine phosphorylation. Predicted to be located in cytoplasm and nucleus.
WBGene00019878	R05D3.3	-2.5147	0.00213481	N.A.	Predicted to enable DNA binding activity and metal ion binding activity. Predicted to be located in nucleus.
WBGene00007354	C06A1.3	-2.50294	2.81939e-09	N.A.	Predicted to enable protein serine\/threonine phosphatase activity. Predicted to be involved in protein dephosphorylation. Predicted to be located in cytoplasm and nucleus.
WBGene00044777	T02B11.9	-2.49996	0.000116105	N.A.	Predicted to be located in membrane. Predicted to be integral component of membrane.
WBGene00012905	Y46G5A.14	-2.49417	0.000152006	N.A.	Enriched in I5 neuron\; cholinergic neurons\; retrovesicular ganglion\; and in male based on tiling array\; RNA-seq\; and microarray studies. Is affected by several genes including daf-2\; hsf-1\; and eat-2 based on microarray\; tiling array\; and RNA-seq studies. Is affected by nine chemicals including methylmercuric chloride\; antimycin\; and Ag nanoparticles based on microarray and RNA-seq stu…
WBGene00019506	K07H8.5	-2.48418	0.0126492	N.A.	Predicted to be located in membrane. Predicted to be integral component of membrane.
WBGene00020356	T08B6.9	-2.48301	0.000213635	N.A.	Enriched in male based on RNA-seq studies. Is affected by several genes including daf-2\; rrf-3\; and dpy-10 based on microarray\; RNA-seq\; and tiling array studies. Is affected by twenty-one chemicals including Ethanol\; methylmercury hydroxide\; and nicotinic acid based on RNA-seq and microarray studies.
WBGene00014247	ZK1307.4	-2.47874	2.59428e-06	N.A.	Enriched in NSM\; sperm\; and in male based on tiling array and RNA-seq studies. Is affected by several genes including daf-2\; age-1\; and daf-12 based on microarray\; tiling array\; RNA-seq\; and studies. Is affected by eighteen chemicals including methylmercuric chloride\; rotenone\; and D-glucose based on microarray and RNA-seq studies. Is predicted to encode a protein with the following doma…
WBGene00016605	C43E11.5	-2.47063	3.9234e-07	N.A.	Predicted to enable protein tyrosine phosphatase activity. Predicted to be involved in peptidyl-tyrosine dephosphorylation.
WBGene00020313	T07E3.2	-2.47032	0.0454414	N.A.	Predicted to be located in membrane. Predicted to be integral component of membrane.
WBGene00019819	aass-1	-2.46065	6.41225e-10	The R02D3.1 gene encodes an ortholog of the human gene ALPHA-AMINOADIPATE SEMIALDEHYDE SYNTHASE (AASS\; OMIM:605113), which when mutated leads to hyperlysinemia (OMIM:238700).	Predicted to enable saccharopine dehydrogenase activity. Predicted to be involved in lysine biosynthetic process via aminoadipic acid. Predicted to be located in cytoplasm. Expressed in gonadal sheath cell and hypodermal cell. Human ortholog(s) of this gene implicated in hyperlysinemia. Is an ortholog of human AASS (aminoadipate-semialdehyde synthase).
WBGene00006058	sst-20	-2.45961	0.000445128	N.A.	Predicted to be located in membrane. Predicted to be integral component of membrane.
WBGene00050943	ZC412.10	-2.44426	3.17145e-06	N.A.	Enriched in OLL\; PVD\; dopaminergic neurons\; hypodermis\; and in male based on tiling array and RNA-seq studies. Is affected by several genes including skn-1\; rrf-3\; and hsf-1 based on tiling array\; RNA-seq\; microarray\; and studies. Is affected by five chemicals including 1-methylnicotinamide\; Tunicamycin\; and Cry5B based on RNA-seq and microarray studies.
WBGene00015907	C17F3.1	-2.42453	9.55611e-08	N.A.	Predicted to be located in membrane. Predicted to be integral component of membrane.
WBGene00018360	irld-8	-2.41607	6.79575e-05	N.A.	Predicted to be located in membrane. Predicted to be integral component of membrane.
WBGene00003464	msp-77	-2.39206	2.5447e-06	msp-77 encodes a protein that belongs to a family of proteins called the Major Sperm Proteins (MSPs) that is conserved in nematodes\; this family consists of closely related, small, basic proteins that make up 15\% of sperm protein\; this multigene family consists of over fifty genes, including many pseudogenes\; MSPs are involved in both extracellular signaling and cytoskeletal functions during …	Involved in oocyte maturation\; positive regulation of MAPK cascade\; and positive regulation of smooth muscle contraction. Predicted to be located in cytoplasm\; cytoskeleton\; and pseudopodium. Expressed in gonad\; oocyte\; and sperm.
WBGene00012786	Y43C5B.3	-2.39129	0.000102344	N.A.	Predicted to enable branched-chain amino acid transmembrane transporter activity. Predicted to be involved in branched-chain amino acid catabolic process and branched-chain amino acid transport. Predicted to be located in membrane and mitochondrion. Predicted to be integral component of membrane. Is an ortholog of human SLC25A44 (solute carrier family 25 member 44).
WBGene00016839	C50F2.5	-2.38914	4.76484e-05	N.A.	Predicted to enable protein tyrosine phosphatase activity. Predicted to be involved in peptidyl-tyrosine dephosphorylation.
WBGene00021678	Y48G1C.5	-2.37989	0.000390001	N.A.	Predicted to enable protein tyrosine phosphatase activity. Predicted to be involved in peptidyl-tyrosine dephosphorylation. Predicted to be located in membrane. Predicted to be integral component of membrane.
WBGene00008333	C55A6.4	-2.3673	0.00593994	N.A.	Predicted to enable oxidoreductase activity. Is an ortholog of human CBR3 (carbonyl reductase 3).
WBGene00012636	Y38H8A.2	-2.34688	0.013086	N.A.	Predicted to enable metal ion binding activity.
WBGene00013055	Y50E8A.12	-2.3463	0.0128433	Y50E8A.12 encodes a protein with a THAP or THAP-like domain that isrequired for normal levels of fat storage\; other proteins with THAP orTHAP-like domains include LIN-15A, LIN-15B, LIN-36, and HIM-17 (whichall interact with LIN-35\/Rb), as well as CDC-14B, CTB-1, GON-14, and~100 other proteins such as Drosophila P element transposase and humannuclear proapoptotic factor THAP1.	Enriched in AVK\; germline precursor cell\; head mesodermal cell\; sperm\; and in male based on RNA-seq studies. Is affected by several genes including daf-2\; dpy-10\; and eat-2 based on microarray and RNA-seq studies. Is affected by twelve chemicals including methylmercuric chloride\; rotenone\; and Tunicamycin based on microarray and RNA-seq studies. Is predicted to encode a protein with the f…
WBGene00010871	M05B5.3	-2.33433	0.00335575	N.A.	Predicted to be located in membrane. Predicted to be integral component of membrane.
WBGene00006625	try-7	-2.33219	0.00404562	N.A.	Predicted to enable serine-type endopeptidase activity. Predicted to be involved in proteolysis. Is an ortholog of human TMPRSS13 (transmembrane serine protease 13).
WBGene00020802	btb-2	-2.33212	0.000373367	N.A.	Enriched in head mesodermal cell and in male based on RNA-seq studies. Is affected by several genes including daf-2\; age-1\; and hsf-1 based on microarray\; RNA-seq\; and tiling array studies. Is affected by ten chemicals including methylmercuric chloride\; Tunicamycin\; and manganese chloride based on microarray and RNA-seq studies. Is predicted to encode a protein with the following domains: B…
WBGene00016946	C55B7.10	-2.32377	0.00162354	N.A.	Predicted to enable protein serine\/threonine kinase activity. Predicted to be involved in peptidyl-serine phosphorylation. Predicted to be located in cytoplasm and nucleus.
WBGene00022467	Y119C1B.1	-2.31414	0.000666408	N.A.	Predicted to be located in membrane. Predicted to be integral component of membrane.
WBGene00004909	snf-10	-2.30746	0.00116711	snf-10 encodes a solute carrier 6 (SLC6) transporter protein that is a member of the sodium:neurotransmitter symporter family\; SNF-10 activity is required for protease-mediated activation of sperm motility\; SNF-10 is expressed in the sperm plasma membrane, but subsequent to sperm activation, its localization becomes polarized to the cell body region in a manner dependent on FER-1-mediated membr…	Predicted to enable L-amino acid transmembrane transporter activity. Involved in positive regulation of amoeboid sperm motility. Located in cell body membrane. Expressed in germ line\; secondary spermatocyte\; sperm\; spermatid\; and spermatocyte.
WBGene00011134	ssp-33	-2.30365	0.00117	N.A.	Enriched in amphid sheath cell\; germ line\; and in male based on RNA-seq studies. Is affected by several genes including daf-2\; age-1\; and dpy-10 based on microarray\; tiling array\; RNA-seq\; and studies. Is affected by twenty chemicals including Ethanol\; D-glucose\; and Alovudine based on RNA-seq and microarray studies. Is predicted to encode a protein with the following domains: MSP (Major…
WBGene00003466	msp-79	-2.30332	4.83482e-07	msp-79 encodes a member of the major sperm protein family.	Expressed in gonad\; oocyte\; and sperm. Is predicted to encode a protein with the following domains: MSP (Major sperm protein) domain\; Major sperm protein (MSP) domain\; PapD-like superfamily\; and Immunoglobulin-like fold.
WBGene00013894	ZC434.8	-2.3009	2.47106e-08	N.A.	Predicted to enable kinase activity. Predicted to be involved in phosphocreatine biosynthetic process and phosphorylation. Is an ortholog of human CKMT2 (creatine kinase, mitochondrial 2).
WBGene00015483	C05D11.5	-2.29338	0.018875	N.A.	Predicted to enable hydroxypyruvate isomerase activity. Predicted to be involved in glyoxylate metabolic process. Is an ortholog of human HYI (hydroxypyruvate isomerase (putative)).
WBGene00007249	C01G12.9	-2.284	3.81961e-05	N.A.	Predicted to be located in membrane. Predicted to be integral component of membrane.
WBGene00008336	C55A6.7	-2.28237	0.0016513	N.A.	Predicted to enable oxidoreductase activity. Involved in defense response to Gram-negative bacterium and innate immune response. Is an ortholog of human CBR3 (carbonyl reductase 3).
WBGene00009190	F27D4.6	-2.28039	1.78391e-07	N.A.	Expressed in pharyngeal neurons.
WBGene00007715	C25D7.2	-2.27947	0.00862352	N.A.	Enriched in germ line and in male based on proteomic and RNA-seq studies. Is affected by several genes including daf-2\; eat-2\; and clk-1 based on microarray and RNA-seq studies. Is affected by four chemicals including methylmercuric chloride\; Rifampin\; and allantoin based on microarray and RNA-seq studies.
WBGene00012379	Y1A5A.1	-2.27894	0.00615996	N.A.	Predicted to enable transcription coregulator activity. Predicted to be involved in regulation of transcription, DNA-templated. Predicted to be located in cytosol\; focal adhesion\; and plasma membrane.
WBGene00008651	F10D11.5	-2.27039	0.000177293	N.A.	Enriched in NSM\; germ line\; and in male based on RNA-seq and tiling array studies. Is affected by several genes including daf-2\; eat-2\; and clk-1 based on microarray\; tiling array\; and RNA-seq studies. Is affected by eleven chemicals including nicotinic acid\; manganese chloride\; and Rifampin based on RNA-seq and microarray studies. Is predicted to encode a protein with the following domai…
WBGene00019459	K06H7.8	-2.25285	0.00034216	N.A.	Predicted to enable protein serine\/threonine kinase activity. Predicted to be involved in peptidyl-serine phosphorylation. Predicted to be located in cytoplasm and nucleus.
WBGene00013304	ptp-5.2	-2.25169	0.000376324	N.A.	Predicted to enable protein tyrosine phosphatase activity. Predicted to be involved in peptidyl-tyrosine dephosphorylation.
WBGene00014681	C25D7.14	-2.24991	0.0260207	N.A.	Is affected by several genes including daf-2\; dpy-10\; and lin-4 based on RNA-seq and microarray studies. Is affected by eight chemicals including multi-walled carbon nanotube\; Acrylamide\; and Quercetin based on RNA-seq and microarray studies.
WBGene00012180	W01D2.3	-2.24445	0.000246009	N.A.	Predicted to be located in membrane. Predicted to be integral component of membrane.
WBGene00019812	R01H2.4	-2.21846	0.0396042	N.A.	Enriched in germ line\; hypodermis\; and in male based on RNA-seq studies. Is affected by several genes including daf-16\; daf-2\; and rrf-3 based on microarray\; tiling array\; and RNA-seq studies. Is affected by eleven chemicals including aldicarb\; manganese chloride\; and D-glucose based on microarray and RNA-seq studies.
WBGene00018336	F42A9.7	-2.21494	0.000467068	N.A.	Predicted to be located in cytoskeleton.
WBGene00017541	F17E9.4	-2.2097	0.000531987	N.A.	Enriched in dopaminergic neurons\; germ line\; hypodermis\; intestine\; and spermatheca based on tiling array\; RNA-seq\; and microarray studies. Is affected by several genes including daf-16\; daf-2\; and hsf-1 based on microarray\; tiling array\; proteomic\; and RNA-seq studies. Is affected by nineteen chemicals including Heme\; Ethanol\; and 1-methylnicotinamide based on microarray and RNA-seq…
WBGene00044205	T13F3.8	-2.20143	0.00495657	N.A.	Predicted to be located in membrane. Predicted to be integral component of membrane.
WBGene00010323	dhhc-12	-2.19827	0.00810846	N.A.	Predicted to enable protein-cysteine S-palmitoyltransferase activity. Predicted to be involved in peptidyl-L-cysteine S-palmitoylation and protein targeting to membrane. Predicted to be located in Golgi apparatus and endoplasmic reticulum. Expressed in head neurons and tail neurons. Is an ortholog of human ZDHHC21 (zinc finger DHHC-type palmitoyltransferase 21)\; ZDHHC22 (zinc finger DHHC-type pa…
WBGene00017325	F10C1.3	-2.19811	0.0105007	N.A.	Enriched in germ line\; sperm\; and in male based on RNA-seq studies. Is affected by several genes including daf-2\; hsf-1\; and eat-2 based on microarray\; tiling array\; and RNA-seq studies. Is affected by twelve chemicals including methylmercuric chloride\; manganese chloride\; and D-glucose based on microarray and RNA-seq studies.
WBGene00016382	C33H5.16	-2.186	0.00241028	N.A.	Predicted to enable protein tyrosine phosphatase activity. Predicted to be involved in peptidyl-tyrosine dephosphorylation. Is an ortholog of human PTPN20 (protein tyrosine phosphatase non-receptor type 20).
WBGene00019949	R08C7.5	-2.18226	0.000124954	N.A.	Enriched in germ line\; seam cell\; and in male based on RNA-seq studies. Is affected by several genes including daf-2\; eat-2\; and sir-2.1 based on microarray and RNA-seq studies. Is affected by eighteen chemicals including hydrogen sulfide\; methylmercuric chloride\; and manganese chloride based on microarray and RNA-seq studies.
WBGene00010682	nsph-1.1	-2.17896	0.0028956	MFP2 paralog.	Enriched in NSM and in male based on tiling array and RNA-seq studies. Is affected by several genes including daf-16\; daf-2\; and age-1 based on microarray\; tiling array\; RNA-seq\; and studies. Is affected by thirteen chemicals including methylmercuric chloride\; manganese chloride\; and D-glucose based on microarray and RNA-seq studies. Is predicted to encode a protein with the following doma…
WBGene00022085	Y69A2AR.14	-2.17868	0.0258205	N.A.	Enriched in intestine and in male based on RNA-seq and microarray studies. Is affected by several genes including eat-2\; sir-2.1\; and clk-1 based on microarray\; RNA-seq\; and tiling array studies. Is affected by thirteen chemicals including hydrogen sulfide\; Ethanol\; and tryptophan based on microarray and RNA-seq studies.
WBGene00009459	F36A2.12	-2.17748	0.00171492	N.A.	Enriched in germ line\; somatic gonad precursor\; sperm\; and in male based on RNA-seq studies. Is affected by several genes including daf-2\; hsf-1\; and eat-2 based on microarray\; RNA-seq\; and studies. Is affected by thirteen chemicals including methylmercuric chloride\; manganese chloride\; and D-glucose based on microarray and RNA-seq studies. Is predicted to encode a protein with the follo…
WBGene00003456	msp-63	-2.17219	8.50264e-06	msp-63 encodes a protein that belongs to a family of proteins called the Major Sperm Proteins (MSPs) that is conserved in nematodes\; this family consists of closely related, small, basic proteins that make up 15\% of sperm protein\; this multigene family consists of over fifty genes, including many pseudogenes\; MSPs are involved in both extracellular signaling and cytoskeletal functions during …	Predicted to be located in cytoplasm\; cytoskeleton\; and pseudopodium. Expressed in gonad\; oocyte\; and sperm.
WBGene00012177	decr-1.2	-2.16615	0.00402758	N.A.	Predicted to enable 2,4-dienoyl-CoA reductase (NADPH) activity. Predicted to be involved in fatty acid beta-oxidation. Predicted to be located in mitochondrion. Is an ortholog of human DECR1 (2,4-dienoyl-CoA reductase 1).
WBGene00010474	K01D12.15	-2.16048	0.000156985	N.A.	Enriched in arcade cell\; germ line\; pharyngeal-intestinal valve cell\; and sperm based on RNA-seq studies. Is affected by several genes including daf-2\; age-1\; and rrf-3 based on microarray\; RNA-seq\; and studies. Is affected by twenty chemicals including methylmercuric chloride\; manganese chloride\; and D-glucose based on microarray and RNA-seq studies.
WBGene00016246	daf-37	-2.15332	0.00646708	daf-37 encodes a G-protein coupled receptor (GPCR) that belongs to the serpentine receptor class w (Srw) family of chemoreceptors\; daf-37 functions in dauer signaling, upstream of the daf-11\/guanylyl cyclase, daf-7\/TGF-beta, and daf-2\/insulin signaling pathways\; daf-37 specifically senses and binds to a ascaroside (ascr#2), ascarosides are the major small-molecule components of the dauer phe…	Enables ascr#2 binding activity\; protein heterodimerization activity\; and protein homodimerization activity. Involved in G protein-coupled receptor signaling pathway involved in dauer larval development and G protein-coupled receptor signaling pathway involved in social behavior. Located in non-motile cilium. Expressed in head neurons.
WBGene00006409	hdl-2	-2.15325	0.000200527	tag-19 superficially resembles aromatic-L-amino-acid\/L-histidine decarboxylases\; however, it is distantly related, being no closer to them than to glutamine decarboxylase\/sphingosinge lyase (e.g., tag-38, spl-1)\; tag-19 thus might be termed a Pyridoxal-phosphate (PLP) dependent decarboxylase-like protei, but is missing the absolutely conserved Lys residue of all PLP-DCs (hence the -like would…	Predicted to enable aromatic-L-amino-acid decarboxylase activity. Predicted to be involved in catecholamine metabolic process and serotonin biosynthetic process. Predicted to be located in cytoplasm. Human ortholog(s) of this gene implicated in Gilles de la Tourette syndrome\; asthma\; and rhinitis. Is an ortholog of human HDC (histidine decarboxylase).
WBGene00014996	ZK1251.5	-2.14895	0.0279883	N.A.	Enriched in AVK and in male based on RNA-seq studies. Is affected by several genes including daf-2\; rrf-3\; and eat-2 based on microarray and RNA-seq studies. Is affected by eight chemicals including Ethanol\; manganese chloride\; and Psoralens based on RNA-seq and microarray studies.
WBGene00003462	msp-74	-2.13193	4.09089e-05	msp-74 encodes a protein that belongs to a family of proteins called the Major Sperm Proteins (MSPs) that is conserved in nematodes\; this family consists of closely related, small, basic proteins that make up 15\% of sperm protein\; this multigene family consists of over fifty genes, including many pseudogenes\; MSPs are involved in both extracellular signaling and cytoskeletal functions during …	Expressed in gonad\; oocyte\; and sperm. Is predicted to encode a protein with the following domains: MSP (Major sperm protein) domain\; Major sperm protein (MSP) domain\; PapD-like superfamily\; and Immunoglobulin-like fold.
WBGene00001500	ftn-1	-2.12568	0.0357607	ftn-1 encodes one of two C. elegans ferritin heavy chain homologs\; ftn-1 activity is essential for normal lifespan under iron stress conditions and, in addition, has been reported to be essential for embryogenesis\; an ftn-1::gfp reporter is expressed in the intestine at all stages of development and its expression, as well as that of ftn-1 mRNA, increases under iron stress conditions and in the…	Enables identical protein binding activity. Involved in cellular iron ion homeostasis. Predicted to be located in cytoplasm. Expressed in intestine and pharyngeal-intestinal valve. Human ortholog(s) of this gene implicated in several diseases, including COVID-19\; hemochromatosis type 5\; and hyperferritinemia-cataract syndrome. Is an ortholog of human FTH1 (ferritin heavy chain 1)\; FTHL17 (ferr…
WBGene00018358	erp-44.3	-2.11687	0.00110546	N.A.	Predicted to be located in membrane. Predicted to be integral component of membrane. Is an ortholog of human ERP44 (endoplasmic reticulum protein 44).
WBGene00017644	exc-9	-2.11605	0.00153227	exc-9 encodes one of two C. elegans small LIM domain-containing proteins related to the mammalian CRIP (Cysteine-Rich Intestinal Protein) family of proteins\; in C. elegans, exc-9 activity is required cell autonomously for proper organization of the apical cytoskeleton of the excretory canal cell, which is essential for maintaining the diameter of the excretory canal tubules\; in addition, exc-9 …	Predicted to enable zinc ion binding activity. Involved in anatomical structure morphogenesis\; epithelial cell development\; and regulation of tube size. Located in cytoplasm. Expressed in several structures, including ALM\; distal tip cell\; excretory canal\; lumbar ganglion\; and nerve ring. Is an ortholog of human CRIP1 (cysteine rich protein 1).
WBGene00003445	msp-52	-2.11524	2.69835e-05	msp-52 encodes a protein that belongs to a family of proteins called the Major Sperm Proteins (MSPs) that is conserved in nematodes\; this family consists of closely related, small, basic proteins that make up 15\% of sperm protein\; this multigene family consists of over fifty genes, including many pseudogenes\; MSPs are involved in both extracellular signaling and cytoskeletal functions during …	Expressed in gonad\; oocyte\; and sperm.
WBGene00009049	F22B8.7	-2.11423	9.21967e-05	N.A.	Predicted to enable catalytic activity\; molybdenum ion binding activity\; and pyridoxal phosphate binding activity. Involved in regulation of protein deneddylation. Located in cytoplasm and nucleus. Is an ortholog of human MTARC1 (mitochondrial amidoxime reducing component 1) and MTARC2 (mitochondrial amidoxime reducing component 2).
WBGene00020898	lido-16	-2.1138	0.00514156	N.A.	Predicted to be located in nucleus.
WBGene00007549	spin-1	-2.09538	1.37026e-05	N.A.	Predicted to enable transmembrane transporter activity. Predicted to be involved in transmembrane transport. Predicted to be located in membrane. Predicted to be integral component of membrane. Expressed in tail. Human ortholog(s) of this gene implicated in autosomal recessive nonsyndromic deafness 115. Is an ortholog of human SPNS1 (sphingolipid transporter 1 (putative))\; SPNS2 (sphingolipid tr…
WBGene00009125	F25H5.2	-2.08675	0.00364915	N.A.	Predicted to be located in membrane. Predicted to be integral component of membrane.
WBGene00015516	C06A8.6	-2.06833	4.64859e-05	N.A.	Predicted to be located in cytoplasm. Is an ortholog of human PPP1R7 (protein phosphatase 1 regulatory subunit 7).
WBGene00008260	C52G5.2	-2.0667	0.0296621	N.A.	Enriched in PLM\; Z1\; Z4\; germline precursor cell\; and hypodermis based on tiling array and RNA-seq studies. Is affected by several genes including daf-16\; daf-2\; and rrf-3 based on microarray and RNA-seq studies. Is affected by eighteen chemicals including aldicarb\; D-glucopyranose\; and D-glucose based on microarray and RNA-seq studies. Human THAP4 enables several functions, including hem…
WBGene00012784	Y43C5A.4	-2.05214	0.000869623	N.A.	Predicted to be located in membrane. Predicted to be integral component of membrane.
WBGene00003434	msp-38	-2.04258	0.0009527	msp-38 encodes a member of the major sperm protein family\; msp-38 has a C. briggsae homolog as predicted by the Wobble Bulk Aware Bulk Aligner (WABA).	Involved in oocyte maturation and positive regulation of smooth muscle contraction. Predicted to be located in cytoplasm\; cytoskeleton\; and pseudopodium. Expressed in gonad\; oocyte\; and sperm.
WBGene00021650	Y47G6A.26	-2.03072	0.000166851	N.A.	Enriched in NSM\; amphid sheath cell\; and in male based on RNA-seq and tiling array studies. Is affected by several genes including daf-2\; age-1\; and dpy-10 based on microarray and RNA-seq studies. Is affected by fifteen chemicals including methylmercuric chloride\; Tunicamycin\; and manganese chloride based on microarray and RNA-seq studies.
WBGene00008299	C54D10.4	-2.02659	0.00173295	N.A.	Predicted to be located in membrane. Predicted to be integral component of membrane.
WBGene00020019	R12B2.3	-2.02613	0.0100154	N.A.	Enriched in AWB\; RIM\; germ line\; interneuron\; and in male based on RNA-seq studies. Is affected by several genes including daf-16\; daf-2\; and age-1 based on microarray\; RNA-seq\; and studies. Is affected by fourteen chemicals including methylmercuric chloride\; manganese chloride\; and metformin based on microarray and RNA-seq studies.
WBGene00019777	M57.1	-2.01369	0.000814827	N.A.	Enriched in AFD\; AVA\; hypodermis\; intestine\; and neurons based on tiling array\; RNA-seq\; and microarray studies. Is affected by several genes including daf-2\; hsf-1\; and sir-2.1 based on microarray and RNA-seq studies. Is affected by seven chemicals including mianserin\; Zidovudine\; and antimycin based on RNA-seq and microarray studies. Is predicted to encode a protein with the following…
WBGene00003425	msp-10	-1.99504	1.24186e-05	msp-10 encodes a protein that belongs to a family of proteins called the Major Sperm Proteins (MSPs) that is conserved in nematodes\; this family consists of closely related, small, basic proteins that make up 15\% of sperm protein\; this multigene family consists of over fifty genes, including many pseudogenes\; MSPs are involved in both extracellular signaling and cytoskeletal functions during …	Predicted to be located in cytoplasm\; cytoskeleton\; and pseudopodium. Expressed in gonad\; oocyte\; and sperm.
WBGene00009028	F21H7.2	-1.97442	3.63561e-05	N.A.	Enriched in coelomocyte\; germ line\; muscle cell\; sensory neurons\; and in male based on tiling array\; RNA-seq\; and microarray studies. Is affected by several genes including daf-16\; daf-2\; and rrf-3 based on microarray\; RNA-seq\; and studies. Is affected by twenty-one chemicals including Ethanol\; nicotinic acid\; and methylmercuric chloride based on RNA-seq and microarray studies.
WBGene00018563	F47D12.7	-1.97342	0.000299715	N.A.	Enriched in AVK\; amphid sheath cell\; germ line\; and in male based on RNA-seq studies. Is affected by several genes including daf-2\; dpy-10\; and eat-2 based on microarray\; RNA-seq\; and tiling array studies. Is affected by twenty chemicals including Heme\; Ethanol\; and nicotinic acid based on microarray and RNA-seq studies. Human ortholog(s) of this gene implicated in spermatogenic failure …
WBGene00019501	K07E12.2	-1.96425	0.000869623	N.A.	Enriched in male based on RNA-seq studies. Is affected by several genes including daf-2\; hsf-1\; and eat-2 based on microarray and RNA-seq studies. Is affected by nine chemicals including methylmercuric chloride\; Tunicamycin\; and multi-walled carbon nanotube based on microarray and RNA-seq studies.
WBGene00001538	gcy-12	-1.95945	4.42328e-07	gcy-12 encodes a membrane guanylyl cyclase\; a gcy-12::GFP reporter is expressed in the PHA neurons as well as in a number of head sensory neurons including AFD, AWC, and ASE\; when expressed in COS-M6 cells, GCY-12 exhibits temperature-dependent guanylyl cyclase activity.	Enables guanylate cyclase activity. Involved in negative regulation of dauer larval development\; regulation of growth\; and regulation of locomotion involved in locomotory behavior. Located in dendrite\; non-motile cilium\; and perikaryon. Expressed in excretory gland cell\; ganglia\; head muscle\; and head neurons. Human ortholog(s) of this gene implicated in congenital diarrhea 6. Is an orthol…
WBGene00010487	K02A11.2	-1.95502	0.0185774	N.A.	Enriched in germ line based on RNA-seq studies. Is affected by several genes including daf-2\; hsf-1\; and eat-2 based on microarray and RNA-seq studies. Is affected by four chemicals including cholesterol\; Diazinon\; and paraquat based on RNA-seq and microarray studies.
WBGene00022754	nspd-1	-1.95013	6.45944e-06	N.A.	Enriched in several structures, including AVK\; amphid sheath cell\; coelomocyte\; intestine\; and sperm based on tiling array\; RNA-seq\; and microarray studies. Is affected by several genes including daf-2\; age-1\; and daf-12 based on microarray\; tiling array\; RNA-seq\; and studies. Is affected by twenty chemicals including Ethanol\; methylmercury hydroxide\; and nicotinic acid based on RNA-…
WBGene00009948	F52H3.6	-1.94969	0.000272326	N.A.	Predicted to enable protein serine\/threonine phosphatase activity. Predicted to be involved in protein dephosphorylation. Predicted to be located in cytoplasm and nucleus.
WBGene00020084	R105.1	-1.94416	0.000666408	N.A.	Predicted to be located in extracellular space. Is an ortholog of human VMO1 (vitelline membrane outer layer 1 homolog).
WBGene00015934	ceh-48	-1.94143	0.00910295	ceh-48 encodes a ONECUT class CUT homeobox protein with a single N-terminal cut domain\; the cut domain may be a compact DNA-binding domain composed of alpha helices\; CEH-48 is strongly affiliated with, and may be orthologous to, Drosophila ONECUT and mammalian HNF6 proteins\; ceh-48 has no obvious function in mass RNAi assays.	Predicted to enable DNA-binding transcription factor activity, RNA polymerase II-specific and RNA polymerase II cis-regulatory region sequence-specific DNA binding activity. Predicted to be involved in regulation of transcription by RNA polymerase II. Predicted to be located in nucleus. Expressed in head\; neurons\; spermathecal-uterine junction\; ventral nerve cord\; and vulva. Is an ortholog of…
WBGene00044169	C06C3.10	-1.93843	0.0391292	N.A.	Enriched in germline precursor cell\; hypodermis\; sensory neurons\; and somatic gonad precursor based on tiling array and RNA-seq studies. Is affected by several genes including rrf-3\; hsf-1\; and elt-2 based on RNA-seq\; microarray\; and studies. Is affected by five chemicals including Psoralens\; allantoin\; and Sirolimus based on RNA-seq and microarray studies. Is predicted to encode a prote…
WBGene00020139	eppl-1	-1.93837	1.52766e-06	N.A.	Predicted to enable lyase activity\; pyridoxal phosphate binding activity\; and transaminase activity. Expressed in PQR\; amphid neurons\; and hypodermis. Is an ortholog of human ETNPPL (ethanolamine-phosphate phospho-lyase).
WBGene00018930	F56B3.6	-1.93734	0.000570551	N.A.	Predicted to be located in membrane. Predicted to be integral component of membrane. Human ortholog(s) of this gene implicated in retinitis pigmentosa 77. Is an ortholog of human REEP5 (receptor accessory protein 5) and REEP6 (receptor accessory protein 6).
WBGene00010366	H05L14.1	-1.93255	0.000490128	N.A.	Predicted to enable protein serine\/threonine kinase activity. Predicted to be involved in peptidyl-serine phosphorylation. Predicted to be located in cytoplasm and nucleus.
WBGene00016675	C45G9.4	-1.92547	0.000963241	N.A.	Enriched in germ line and in male based on RNA-seq studies. Is affected by several genes including daf-2\; eat-2\; and sir-2.1 based on microarray\; RNA-seq\; and studies. Is affected by thirteen chemicals including Ethanol\; methylmercuric chloride\; and Rifampin based on RNA-seq and microarray studies.
WBGene00008743	fcmt-1	-1.9252	0.0237085	N.A.	Predicted to be involved in lipid biosynthetic process.
WBGene00003465	msp-78	-1.91115	2.84108e-05	msp-78 encodes a protein that belongs to a family of proteins called the Major Sperm Proteins (MSPs) that is conserved in nematodes\; this family consists of closely related, small, basic proteins that make up 15\% of sperm protein\; this multigene family consists of over fifty genes, including many pseudogenes\; MSPs are involved in both extracellular signaling and cytoskeletal functions during …	Predicted to be located in cytoplasm\; cytoskeleton\; and pseudopodium. Expressed in gonad\; oocyte\; and sperm.
WBGene00016336	C33C12.4	-1.90707	0.0129296	N.A.	Predicted to be located in membrane. Predicted to be integral component of membrane.
WBGene00009755	F46A9.2	-1.90263	6.29975e-06	N.A.	Enriched in male based on RNA-seq studies. Is affected by several genes including daf-16\; daf-2\; and age-1 based on microarray and RNA-seq studies. Is affected by fourteen chemicals including methylmercuric chloride\; manganese chloride\; and multi-walled carbon nanotube based on microarray and RNA-seq studies.
WBGene00019255	H32C10.1	-1.89869	5.61861e-06	N.A.	Predicted to be involved in glycerophospholipid biosynthetic process. Predicted to be located in mitochondrion. Is an ortholog of human HDHD5 (haloacid dehalogenase like hydrolase domain containing 5).
WBGene00001242	elo-4	-1.89037	0.0168125	The elo-4 gene encodes a paralog of elo-1 and elo-2, each of which encodes a polyunsaturated fatty acid (PUFA) elongase\; its function in vivo is unknown.	Predicted to enable fatty acid elongase activity. Predicted to be involved in fatty acid biosynthetic process and sphingolipid biosynthetic process. Predicted to be integral component of endoplasmic reticulum membrane. Is an ortholog of human ELOVL3 (ELOVL fatty acid elongase 3) and ELOVL6 (ELOVL fatty acid elongase 6).
WBGene00021373	Y37E11AR.7	-1.88704	0.0357462	N.A.	Predicted to be located in membrane. Is an ortholog of human FAM187A (family with sequence similarity 187 member A) and FAM187B (family with sequence similarity 187 member B).
WBGene00044674	B0280.17	-1.88091	0.0020653	N.A.	Predicted to enable mRNA binding activity. Predicted to be involved in regulation of mRNA splicing, via spliceosome. Predicted to be located in nucleus.
WBGene00016410	C34E10.9	-1.87215	0.0118636	N.A.	Enriched in somatic gonad precursor based on RNA-seq studies. Is affected by several genes including daf-2\; daf-12\; and eat-2 based on microarray and RNA-seq studies. Is affected by ten chemicals including methylmercuric chloride\; multi-walled carbon nanotube\; and Psoralens based on microarray and RNA-seq studies.
WBGene00009773	lipl-2	-1.87139	0.0249944	N.A.	Predicted to enable hydrolase activity, acting on ester bonds. Predicted to be involved in lipid catabolic process. Human ortholog(s) of this gene implicated in Wolman disease\; autosomal recessive congenital ichthyosis 8\; and cholesterol ester storage disease. Is an ortholog of several human genes including LIPA (lipase A, lysosomal acid type)\; LIPF (lipase F, gastric type)\; and LIPM (lipase …
WBGene00003444	msp-51	-1.86936	0.000882417	msp-51 encodes a protein that belongs to a family of proteins called the Major Sperm Proteins (MSPs) that is conserved in nematodes\; msp-51 has a C. briggsae homolog as predicted by the Wobble Aware Bulk Aligner (WABA)\; the MSP family consists of closely related, small, basic proteins that make up 15\% of sperm protein\; this multigene family consists of over fifty genes, including many pseudog…	Expressed in gonad\; oocyte\; and sperm. Is predicted to encode a protein with the following domains: MSP (Major sperm protein) domain\; Major sperm protein (MSP) domain\; PapD-like superfamily\; and Immunoglobulin-like fold.
WBGene00003458	msp-65	-1.85901	0.000410108	msp-65 encodes a protein that belongs to a family of proteins called the Major Sperm Proteins (MSPs) that is conserved in nematodes\; this family consists of closely related, small, basic proteins that make up 15\% of sperm protein\; this multigene family consists of over fifty genes, including many pseudogenes\; MSPs are involved in both extracellular signaling and cytoskeletal functions during …	Expressed in gonad\; oocyte\; and sperm. Is predicted to encode a protein with the following domains: MSP (Major sperm protein) domain\; Major sperm protein (MSP) domain\; PapD-like superfamily\; and Immunoglobulin-like fold.
WBGene00001424	fis-1	-1.85545	0.00656561	fis-1 encodes a protein similar to the yeast and human Fis1 proteins involved in mitochondrial fission\; fis-1 does not seem to be required for mitochondrial fission in C. elegans, but it is possible that it may function redundantly along with fis-2 and other genes\; fis-1 expression is enriched in the germline.	Predicted to be involved in mitochondrion organization and peroxisome fission. Located in mitochondrial outer membrane. Human ortholog(s) of this gene implicated in Alzheimer's disease. Is an ortholog of human FIS1 (fission, mitochondrial 1).
WBGene00008529	F02E9.3	-1.84753	0.0079521	N.A.	Enriched in AVK\; germ line\; and in male based on proteomic and RNA-seq studies. Is affected by several genes including daf-2\; age-1\; and daf-12 based on microarray\; tiling array\; and RNA-seq studies. Is affected by seventeen chemicals including nicotinic acid\; methylmercuric chloride\; and manganese chloride based on RNA-seq and microarray studies.
WBGene00016177	C28C12.1	-1.83955	0.00830937	N.A.	Predicted to be located in membrane. Predicted to be integral component of membrane.
WBGene00022622	ZC477.10	-1.83683	0.0223387	N.A.	Enriched in male based on RNA-seq studies. Is affected by several genes including daf-2\; eat-2\; and aak-2 based on tiling array\; RNA-seq\; and microarray studies. Is affected by seven chemicals including methylmercuric chloride\; Tunicamycin\; and multi-walled carbon nanotube based on microarray and RNA-seq studies.
WBGene00016053	ptp-5.1	-1.82741	0.000666408	N.A.	Predicted to enable protein tyrosine phosphatase activity. Predicted to be involved in peptidyl-tyrosine dephosphorylation. Located in nucleus. Expressed in head.
WBGene00044393	ZK1248.20	-1.81531	0.01097	N.A.	Predicted to be located in membrane. Predicted to be integral component of membrane.
WBGene00017015	D1014.2	-1.8091	0.0480933	N.A.	Predicted to enable G protein-coupled receptor activity. Predicted to be involved in G protein-coupled receptor signaling pathway. Predicted to be located in membrane. Predicted to be integral component of membrane.
WBGene00016680	C45G9.9	-1.80689	0.000373367	N.A.	Enriched in germ line\; sperm\; and in male based on RNA-seq studies. Is affected by several genes including daf-2\; skn-1\; and dpy-10 based on microarray\; RNA-seq\; and studies. Is affected by twenty-two chemicals including Ethanol\; methylmercuric chloride\; and manganese chloride based on RNA-seq and microarray studies.
WBGene00008661	F10G8.1	-1.79631	0.00213419	N.A.	Predicted to enable protein tyrosine phosphatase activity. Predicted to be involved in peptidyl-tyrosine dephosphorylation. Is an ortholog of human PTPN20 (protein tyrosine phosphatase non-receptor type 20).
WBGene00016312	C32D5.4	-1.79533	0.0062431	N.A.	Enriched in germ line and in male based on RNA-seq studies. Is affected by several genes including daf-2\; dpy-10\; and hsf-1 based on microarray\; RNA-seq\; and tiling array studies. Is affected by sixteen chemicals including methylmercuric chloride\; manganese chloride\; and D-glucose based on microarray and RNA-seq studies.
WBGene00021428	Y38F2AR.10	-1.75913	0.0187886	N.A.	Predicted to enable FFAT motif binding activity. Predicted to be involved in endoplasmic reticulum membrane organization and endoplasmic reticulum-plasma membrane tethering. Predicted to be located in endoplasmic reticulum membrane and plasma membrane.
WBGene00017703	F22E5.1	-1.74559	0.0474095	N.A.	Predicted to be located in membrane. Predicted to be integral component of membrane.
WBGene00011379	T02E1.7	-1.74285	0.00682311	N.A.	Predicted to be located in membrane. Predicted to be integral component of membrane. Is an ortholog of human SURF4 (surfeit 4).
WBGene00004958	spe-4	-1.74061	0.0264287	spe-4 encodes a transmembrane protein that is a divergent member of the presenilin family of proteins that have been implicated in early-onset Alzheimer's disease (OMIM:104300)\; spe-4 activity is required for proper formation and function of the fibrous body-membranous organelles that are asymmetrically localized to spermatids during spermatogeneis\; spe-4 is also required for proper partitionin…	Predicted to enable endopeptidase activity. Involved in cellular component organization\; protein localization\; and spermatid development. Located in intracellular membrane-bounded organelle. Expressed in male.
WBGene00010623	K07A12.5	-1.73885	4.93948e-05	N.A.	Enriched in AVA\; germ line\; intestine\; muscle cell\; and in male based on tiling array\; RNA-seq\; and microarray studies. Is affected by several genes including daf-2\; glp-1\; and skn-1 based on microarray and RNA-seq studies. Is affected by ten chemicals including Ethanol\; methylmercuric chloride\; and rotenone based on RNA-seq and microarray studies.
WBGene00009956	F53B2.5	-1.73543	0.0134299	N.A.	Predicted to enable nuclear import signal receptor activity and nuclear localization sequence binding activity. Predicted to be involved in NLS-bearing protein import into nucleus. Predicted to be located in nucleoplasm. Is an ortholog of human KPNA1 (karyopherin subunit alpha 1)\; KPNA5 (karyopherin subunit alpha 5)\; and KPNA6 (karyopherin subunit alpha 6).
WBGene00008498	F01D5.8	-1.73453	0.0145502	N.A.	Predicted to enable palmitoyl-(protein) hydrolase activity. Predicted to be involved in protein depalmitoylation. Predicted to be located in endosome membrane and plasma membrane. Is an ortholog of human ABHD17B (abhydrolase domain containing 17B, depalmitoylase) and ABHD17C (abhydrolase domain containing 17C, depalmitoylase).
WBGene00011767	agxt-1	-1.73257	9.62425e-07	T14D7.1 is orthologous to the human gene ALANINE-GLYOXYLATE AMINOTRANSFERASE HOMOLOG (AGXT\; OMIM:604285), which when mutated leads to disease.	Enables alanine-glyoxylate transaminase activity. Involved in glycine biosynthetic process, by transamination of glyoxylate. Located in mitochondrion. Human ortholog(s) of this gene implicated in primary hyperoxaluria type 1. Is an ortholog of human AGXT (alanine--glyoxylate and serine--pyruvate aminotransferase).
WBGene00012660	Y39A1A.24	-1.73063	3.52141e-05	N.A.	Enriched in body wall musculature\; neurons\; and retrovesicular ganglion based on microarray and RNA-seq studies. Is affected by several genes including age-1\; eat-2\; and aak-2 based on microarray and RNA-seq studies. Is affected by twelve chemicals including mianserin\; Alovudine\; and stavudine based on RNA-seq and microarray studies. Is predicted to encode a protein with the following domai…
WBGene00014229	ZK1128.3	-1.72953	0.0024845	N.A.	Enriched in male based on RNA-seq studies. Is affected by several genes including daf-2\; age-1\; and dpy-10 based on microarray\; tiling array\; RNA-seq\; and studies. Is affected by fifteen chemicals including methylmercuric chloride\; manganese chloride\; and D-glucose based on microarray and RNA-seq studies.
WBGene00003438	msp-45	-1.71972	0.00089479	msp-45 encodes a member of the major sperm protein family.	Expressed in gonad\; oocyte\; and sperm. Is predicted to encode a protein with the following domains: MSP (Major sperm protein) domain\; Major sperm protein (MSP) domain\; PapD-like superfamily\; and Immunoglobulin-like fold.
WBGene00009182	F26H11.4	-1.71508	0.00954469	N.A.	Enriched in AVK\; germ line\; head mesodermal cell\; and in male based on RNA-seq studies. Is affected by several genes including daf-2\; elt-2\; and eat-2 based on microarray\; tiling array\; and RNA-seq studies. Is affected by twelve chemicals including aldicarb\; Ethanol\; and manganese chloride based on microarray and RNA-seq studies.
WBGene00014665	C04G2.3	-1.71356	0.0242809	N.A.	Enriched in male based on RNA-seq studies. Is affected by several genes including daf-2\; eat-2\; and npr-1 based on RNA-seq and microarray studies. Is affected by eleven chemicals including Ethanol\; methylmercury hydroxide\; and manganese chloride based on RNA-seq and microarray studies.
WBGene00019024	F58A6.5	-1.6976	0.0300013	N.A.	Predicted to be located in membrane. Predicted to be integral component of membrane.
WBGene00003443	msp-50	-1.69725	0.00288308	msp-50 encodes a protein that belongs to a family of proteins called the Major Sperm Proteins (MSPs) that is conserved in nematodes\; this family consists of closely related, small, basic proteins that make up 15\% of sperm protein\; this multigene family consists of over fifty genes, including many pseudogenes\; MSPs are involved in both extracellular signaling and cytoskeletal functions during …	Expressed in gonad\; oocyte\; and sperm. Is predicted to encode a protein with the following domains: MSP (Major sperm protein) domain\; Major sperm protein (MSP) domain\; PapD-like superfamily\; and Immunoglobulin-like fold.
WBGene00011919	T22C1.9	-1.69193	0.00125806	N.A.	Predicted to be located in membrane. Predicted to be integral component of membrane.
WBGene00007156	B0379.2	-1.67661	0.00870004	N.A.	Predicted to be located in membrane. Predicted to be integral component of membrane.
WBGene00015627	C09B9.2	-1.67597	0.00822128	N.A.	Predicted to be located in membrane. Predicted to be integral component of membrane.
WBGene00003468	msp-113	-1.67536	0.00110546	msp-113 encodes a protein that belongs to a family of proteins called the Major Sperm Proteins (MSPs) that is conserved in nematodes\; msp-113 has a C. briggsae homolog as detected by the Wobble Aware Bulk Aligner (WABA)\; the MSP family consists of closely related, small, basic proteins that make up 15\% of sperm protein\; this multigene family consists of over fifty genes, including many pseudo…	Expressed in gonad\; oocyte\; and sperm. Is predicted to encode a protein with the following domains: MSP (Major sperm protein) domain\; Major sperm protein (MSP) domain\; PapD-like superfamily\; and Immunoglobulin-like fold.
WBGene00013478	Y69E1A.8	-1.67309	0.0072433	N.A.	Enriched in ALM\; FLP\; PLM\; and in male based on microarray and RNA-seq studies. Is affected by several genes including daf-2\; hsf-1\; and eat-2 based on microarray and RNA-seq studies. Is affected by twelve chemicals including methylmercuric chloride\; Tunicamycin\; and manganese chloride based on microarray and RNA-seq studies.
WBGene00006048	ssp-31	-1.64877	0.00168502	N.A.	Enriched in AFD\; amphid sheath cell\; intestine\; sperm\; and in male based on RNA-seq and microarray studies. Is affected by several genes including daf-2\; age-1\; and dpy-10 based on microarray\; tiling array\; RNA-seq\; proteomic\; and studies. Is affected by fifteen chemicals including methylmercuric chloride\; rotenone\; and manganese chloride based on microarray and RNA-seq studies. Is pr…
WBGene00022008	Y59H11AM.4	-1.63401	0.0207691	N.A.	Enriched in amphid sheath cell\; head mesodermal cell\; and in male based on RNA-seq studies. Is affected by several genes including daf-2\; hsf-1\; and eat-2 based on microarray\; tiling array\; and RNA-seq studies. Is affected by six chemicals including methylmercuric chloride\; Tunicamycin\; and D-glucose based on microarray and RNA-seq studies.
WBGene00010486	K01H12.4	-1.62426	0.00521465	N.A.	Enriched in germ line and in male based on proteomic and RNA-seq studies. Is affected by several genes including daf-2\; glp-1\; and age-1 based on microarray\; tiling array\; RNA-seq\; and proteomic studies. Is affected by twenty-three chemicals including Ethanol\; nicotinic acid\; and methylmercuric chloride based on RNA-seq and microarray studies.
WBGene00009377	F34D10.8	-1.62121	0.00121253	N.A.	Enriched in germ line\; sperm\; and in male based on RNA-seq studies. Is affected by several genes including daf-2\; age-1\; and hsf-1 based on microarray\; tiling array\; RNA-seq\; and studies. Is affected by thirteen chemicals including hydrogen sulfide\; Ethanol\; and methylmercuric chloride based on microarray and RNA-seq studies.
WBGene00022157	Y71G12B.22	-1.61873	0.00602031	N.A.	Enriched in male based on RNA-seq studies. Is affected by several genes including daf-2\; age-1\; and eat-2 based on microarray\; tiling array\; and RNA-seq studies. Is affected by thirteen chemicals including methylmercuric chloride\; manganese chloride\; and D-glucose based on microarray and RNA-seq studies.
WBGene00009959	F53B6.4	-1.61163	0.000373367	N.A.	Predicted to be located in cytoskeleton and membrane. Predicted to be integral component of membrane.
WBGene00007563	C14A4.13	-1.60827	0.0117892	N.A.	Predicted to enable protein serine\/threonine kinase activity. Predicted to be involved in peptidyl-serine phosphorylation. Predicted to be located in cytoplasm and nucleus.
WBGene00014092	ZK822.5	-1.60503	0.0342306	N.A.	Predicted to enable symporter activity. Predicted to be involved in sodium ion transport. Predicted to be located in membrane. Predicted to be integral component of membrane. Expressed in several structures, including intestine\; nervous system\; non-striated muscle\; pharynx\; and rectal gland cell. Human ortholog(s) of this gene implicated in thyroid dyshormonogenesis 1. Is an ortholog of human…
WBGene00015917	C17G10.3	-1.60248	0.0180168	N.A.	Enriched in NSM\; germ line\; and in male based on RNA-seq and tiling array studies. Is affected by several genes including daf-16\; daf-2\; and hsf-1 based on microarray\; RNA-seq\; and tiling array studies. Is affected by eleven chemicals including manganese chloride\; D-glucose\; and Zidovudine based on RNA-seq and microarray studies.
WBGene00018840	F54H5.3	-1.58586	0.0130468	N.A.	Predicted to enable FFAT motif binding activity. Predicted to be involved in endoplasmic reticulum membrane organization and endoplasmic reticulum-plasma membrane tethering. Predicted to be located in endoplasmic reticulum membrane and plasma membrane.
WBGene00020179	T02H6.9	-1.58453	0.0164618	N.A.	Predicted to be located in extracellular space. Is an ortholog of human VMO1 (vitelline membrane outer layer 1 homolog).
WBGene00001246	elo-8	-1.58425	0.0195967	The elo-8 gene encodes a paralog of elo-1 and elo-2, each of which encodes a polyunsaturated fatty acid (PUFA) elongase\; elo-8 has no known function in vivo.	Predicted to enable fatty acid elongase activity. Predicted to be involved in fatty acid biosynthetic process and sphingolipid biosynthetic process. Predicted to be integral component of endoplasmic reticulum membrane.
WBGene00014238	ZK1225.4	-1.57173	0.0322118	N.A.	Enriched in male based on RNA-seq studies. Is affected by several genes including daf-2\; dpy-10\; and hsf-1 based on microarray\; RNA-seq\; and tiling array studies. Is affected by eighteen chemicals including Ethanol\; methylmercury hydroxide\; and methylmercuric chloride based on RNA-seq and microarray studies.
WBGene00014127	ZK892.3	-1.56527	0.0100154	N.A.	Predicted to enable transmembrane transporter activity. Predicted to be involved in transmembrane transport. Predicted to be located in membrane. Predicted to be integral component of membrane.
WBGene00017589	F19B10.10	-1.56517	0.0233944	N.A.	Predicted to be involved in innate immune response.
WBGene00020382	T09B4.8	-1.54465	0.0162528	N.A.	Predicted to enable pyridoxal phosphate binding activity and transaminase activity. Is an ortholog of human AGXT2 (alanine--glyoxylate aminotransferase 2).
WBGene00018004	F33D11.7	-1.5363	0.0371997	N.A.	Predicted to enable protein serine\/threonine kinase activity. Predicted to be involved in peptidyl-serine phosphorylation. Predicted to be located in cytoplasm and nucleus.
WBGene00021153	Y4C6A.3	-1.53366	0.0153212	N.A.	Predicted to enable metal ion binding activity. Predicted to be located in membrane. Predicted to be integral component of membrane.
WBGene00010991	gskl-1	-1.53292	0.0394556	N.A.	Predicted to enable protein serine\/threonine kinase activity. Predicted to be involved in negative regulation of canonical Wnt signaling pathway and signal transduction. Predicted to be located in axon\; cytosol\; and nucleus.
WBGene00013474	nsph-3.1	-1.52908	0.003594	MFP2 paralog.	Enriched in NSM\; male-specific anatomical entity\; and sperm based on tiling array\; RNA-seq\; and microarray studies. Is affected by several genes including daf-2\; glp-1\; and age-1 based on microarray\; tiling array\; RNA-seq\; proteomic\; and studies. Is affected by thirty-three chemicals including Ethanol\; methylmercury hydroxide\; and nicotinic acid based on RNA-seq and microarray studies…
WBGene00013854	cyc-2.2	-1.52711	0.00339605	cyc-2.2 encodes, along with cyc-2.1, one of two C. elegans cytochrome c proteins\; the product of cyc-2.2 is predicted to function in the electron transport chain by transferring electrons from respiratory chain Complex III to Complex IV\; RNAi screens indicate the cyc-2.2 activity is required for embryonic development as well as for normal body size and rates of growth.	Predicted to enable electron transfer activity\; heme binding activity\; and metal ion binding activity. Predicted to be involved in mitochondrial electron transport, cytochrome c to oxygen\; mitochondrial electron transport, ubiquinol to cytochrome c\; and positive regulation of cysteine-type endopeptidase activity involved in apoptotic process. Predicted to be located in mitochondrial intermemb…
WBGene00009941	F52F12.8	-1.52411	0.00854501	N.A.	Predicted to be located in cytoskeleton.
WBGene00018773	F53G12.8	-1.51489	0.00632188	N.A.	Predicted to be located in membrane. Predicted to be integral component of membrane. Expressed in sperm.
WBGene00020962	W02H5.8	-1.50886	0.00358421	N.A.	Predicted to enable glycerone kinase activity. Predicted to be involved in glycerol catabolic process. Predicted to be located in cytosol. Is an ortholog of human TKFC (triokinase and FMN cyclase).
WBGene00011756	ctg-2	-1.50822	0.00396487	N.A.	Enriched in head mesodermal cell and sensory neurons based on RNA-seq studies. Is affected by several genes including daf-2\; hsf-1\; and let-7 based on microarray\; proteomic\; and RNA-seq studies. Is affected by fourteen chemicals including aldicarb\; 4-bromodiphenyl ether\; and Alovudine based on microarray and RNA-seq studies. Is predicted to encode a protein with the following domains: CRAL\…
WBGene00015034	B0207.11	-1.50681	0.0223565	B0207.11 encodes a nematode-specific protein probably required for a normally high ovulation rate\; B0207.11 has no obvious non-nematode homologs, but does have a putative N-terminal coiled-coil domain and an SH2 motif, and is is paralogous to four other C. elegans proteins (F42G4.6, F44F4.10, T08G11.2, and Y81G3A.1)\; B0207.11(tm322) hermaphrodites show abnormal egg-laying, retaining significant…	Enriched in germ line and in male based on proteomic and RNA-seq studies. Is affected by several genes including daf-16\; daf-2\; and age-1 based on tiling array\; microarray\; and RNA-seq studies. Is affected by eleven chemicals including methylmercuric chloride\; D-glucose\; and metformin based on microarray and RNA-seq studies.
WBGene00011968	T23G11.1	-1.49956	0.00234254	N.A.	Predicted to be located in membrane. Predicted to be integral component of membrane.
WBGene00003424	msp-3	-1.49893	0.00330624	msp-3 encodes a protein that belongs to a family of proteins called the Major Sperm Proteins (MSPs) that is conserved in nematodes\; msp-3 is similar in nucleotide sequence to the msp genes from the nematode Onchocerca volvulus\; the msp gene family consists of closely related, small, basic proteins that make up 15\% of sperm protein\; this multigene family consists of over fifty genes, including…	Predicted to be located in cytoplasm\; cytoskeleton\; and pseudopodium. Expressed in gonad\; oocyte\; and spermatocyte.
WBGene00014048	ZK666.8	-1.4985	0.0449592	N.A.	Predicted to enable protein serine\/threonine kinase activity. Predicted to be involved in Wnt signaling pathway\; endocytosis\; and peptidyl-serine phosphorylation. Predicted to be located in cytoplasm and nucleus.
WBGene00007791	C28A5.6	-1.49114	0.012119	N.A.	Predicted to enable protein serine\/threonine kinase activity. Predicted to be involved in several processes, including peptidyl-serine phosphorylation\; positive regulation of canonical Wnt signaling pathway\; and positive regulation of proteasomal ubiquitin-dependent protein catabolic process. Predicted to be located in cytoplasm and nucleus.
WBGene00194816	ZK616.61	-1.48895	0.0121909	N.A.	Predicted to enable RNA binding activity. Predicted to be located in nucleus. Predicted to be part of ribonucleoprotein complex.
WBGene00020860	nspd-10	-1.48756	0.018185	N.A.	Enriched in amphid sheath cell\; sperm\; and in male based on RNA-seq studies. Is affected by several genes including daf-2\; age-1\; and daf-12 based on microarray\; tiling array\; RNA-seq\; and studies. Is affected by seventeen chemicals including Ethanol\; methylmercuric chloride\; and manganese chloride based on RNA-seq and microarray studies. Is predicted to encode a protein with the followi…
WBGene00010510	ent-3	-1.48651	0.0259479	N.A.	Predicted to enable nucleoside transmembrane transporter activity. Predicted to be involved in nucleoside transmembrane transport. Predicted to be located in plasma membrane. Predicted to be integral component of membrane. Human ortholog(s) of this gene implicated in histiocytosis-lymphadenopathy plus syndrome. Is an ortholog of human SLC29A1 (solute carrier family 29 member 1 (Augustine blood gr…
WBGene00021215	Y18H1A.11	-1.4789	0.000718615	N.A.	Predicted to enable choline-phosphate cytidylyltransferase activity and phosphatidylcholine binding activity. Predicted to be involved in biosynthetic process. Human ortholog(s) of this gene implicated in spondylometaphyseal dysplasia with cone-rod dystrophy. Is an ortholog of human PCYT1A (phosphate cytidylyltransferase 1A, choline) and PCYT1B (phosphate cytidylyltransferase 1B, choline).
WBGene00018347	F42C5.5	-1.47672	0.0385201	N.A.	Predicted to enable protein tyrosine phosphatase activity. Predicted to be involved in peptidyl-tyrosine dephosphorylation.
WBGene00011172	R09E10.2	-1.47162	0.017913	N.A.	Enriched in AVK\; amphid sheath cell\; and hypodermis based on RNA-seq studies. Is affected by several genes including daf-2\; hsf-1\; and eat-2 based on microarray\; RNA-seq\; and tiling array studies. Is affected by thirteen chemicals including manganese chloride\; multi-walled carbon nanotube\; and D-glucose based on RNA-seq and microarray studies.
WBGene00007239	C01G10.14	-1.46431	0.024048	N.A.	Predicted to be located in cytoskeleton.
WBGene00013303	Y57G11C.5	-1.46163	0.0113972	N.A.	Predicted to enable serine-type endopeptidase inhibitor activity. Predicted to be involved in negative regulation of endopeptidase activity.
WBGene00013192	Y54E2A.7	-1.45992	0.0179791	N.A.	Predicted to be located in membrane. Predicted to be integral component of membrane.
WBGene00016083	C25A8.2	-1.45208	0.0437955	N.A.	Predicted to be located in membrane. Predicted to be integral component of membrane.
WBGene00009473	F36D3.8	-1.44631	0.0187627	N.A.	Enriched in germ line and in male based on RNA-seq studies. Is affected by several genes including daf-2\; dpy-10\; and eat-2 based on microarray\; RNA-seq\; and tiling array studies. Is affected by fourteen chemicals including nicotinic acid\; methylmercuric chloride\; and manganese chloride based on RNA-seq and microarray studies. Is predicted to encode a protein with the following domains: Pro…
WBGene00009016	F21D9.2	-1.444	0.0385201	N.A.	Predicted to be located in membrane. Predicted to be integral component of membrane.
WBGene00021381	Y37E11B.10	-1.44376	0.0260207	N.A.	Enriched in germ line and in male based on proteomic and RNA-seq studies. Is affected by several genes including daf-2\; age-1\; and dpy-10 based on microarray\; RNA-seq\; and studies. Is affected by twenty chemicals including hydrogen sulfide\; Ethanol\; and methylmercury hydroxide based on microarray and RNA-seq studies.
WBGene00000878	cyn-2	-1.42553	0.00357628	cyn-2 is a predicted member of the cytosolic Cyclosporin A-binding cyclophilin family that is functional when expressed in E. coli.	Predicted to enable cyclosporin A binding activity and peptidyl-prolyl cis-trans isomerase activity. Predicted to be involved in protein folding and protein peptidyl-prolyl isomerization. Predicted to be located in cytoplasm and intracellular membrane-bounded organelle. Is an ortholog of human PPIA (peptidylprolyl isomerase A) and PPIAL4C (peptidylprolyl isomerase A like 4C).
WBGene00017112	E03H12.5	-1.42349	0.0160936	N.A.	Enriched in AVE\; germ line\; sensory neurons\; sperm\; and in male based on proteomic\; tiling array\; and RNA-seq studies. Is affected by several genes including daf-16\; daf-2\; and age-1 based on microarray\; RNA-seq\; tiling array\; and studies. Is affected by twenty-five chemicals including Ethanol\; methylmercury hydroxide\; and nicotinic acid based on RNA-seq and microarray studies.
WBGene00019248	H27M09.5	-1.40097	0.0288424	N.A.	Predicted to be located in membrane. Predicted to be integral component of membrane.
WBGene00003448	msp-55	-1.39917	0.0170229	msp-55 encodes a member of the major sperm protein family.	Predicted to be located in cytoplasm\; cytoskeleton\; and pseudopodium. Expressed in gonad\; oocyte\; and sperm.
WBGene00019430	K06A5.2	-1.39811	0.0411591	N.A.	Predicted to be located in membrane. Predicted to be integral component of membrane.
WBGene00002879	let-754	-1.39436	7.58257e-06	let-754 encodes an adenylate kinase\; let-754 was identified in screens for ethyl methane sulfonate-induced lethal mutations on chromosome III\; the let-754 mutation results in mid larval lethality.	Predicted to enable adenylate kinase activity. Involved in negative regulation of protein kinase C signaling and regulation of establishment of cell polarity. Predicted to be located in mitochondrion. Expressed in head and tail. Human ortholog(s) of this gene implicated in reticular dysgenesis. Is an ortholog of human AK2 (adenylate kinase 2).
WBGene00016058	nspd-3	-1.38948	0.0113895	N.A.	Enriched in several structures, including AVG\; RIM\; amphid sheath cell\; command interneuron\; and sperm based on RNA-seq and microarray studies. Is affected by several genes including daf-2\; age-1\; and rrf-3 based on microarray\; RNA-seq\; and studies. Is affected by twenty-five chemicals including Ethanol\; methylmercury hydroxide\; and methylmercuric chloride based on RNA-seq and microarra…
WBGene00014121	ZK858.8	-1.37094	0.012119	N.A.	Enriched in AVK\; amphid sheath cell\; and in male based on RNA-seq studies. Is affected by several genes including daf-2\; age-1\; and hsf-1 based on microarray\; RNA-seq\; and studies. Is affected by nineteen chemicals including Ethanol\; nicotinic acid\; and methylmercuric chloride based on RNA-seq and microarray studies.
WBGene00014029	ZK637.12	-1.35627	0.030603	N.A.	Enriched in germ line and in male based on proteomic and RNA-seq studies. Is affected by several genes including daf-16\; daf-2\; and rrf-3 based on microarray\; tiling array\; and RNA-seq studies. Is affected by fourteen chemicals including methylmercuric chloride\; D-glucose\; and allantoin based on microarray and RNA-seq studies.
WBGene00011587	anp-1	-1.35258	0.0300013	N.A.	Predicted to enable metalloaminopeptidase activity\; peptide binding activity\; and zinc ion binding activity. Predicted to be involved in peptide catabolic process and proteolysis. Predicted to be located in cytoplasm. Human ortholog(s) of this gene implicated in several diseases, including severe acute respiratory syndrome\; type 2 diabetes mellitus\; and uterine disease (multiple). Is an ortho…
WBGene00003463	msp-76	-1.34461	0.0253792	msp-76 encodes a protein that belongs to a family of proteins called the Major Sperm Proteins (MSPs) that is conserved in nematodes\; this family consists of closely related, small, basic proteins that make up 15\% of sperm protein\; this multigene family consists of over fifty genes, including many pseudogenes\; MSPs are involved in both extracellular signaling and cytoskeletal functions during …	Expressed in gonad\; oocyte\; and sperm. Is predicted to encode a protein with the following domains: MSP (Major sperm protein) domain\; Major sperm protein (MSP) domain\; PapD-like superfamily\; and Immunoglobulin-like fold.
WBGene00018359	F42G8.8	-1.333	0.0390694	N.A.	Predicted to enable protein serine\/threonine phosphatase activity. Predicted to be involved in protein dephosphorylation. Predicted to be located in cytoplasm and nucleus.
WBGene00014239	ZK1225.5	-1.32834	0.0362613	N.A.	Is affected by several genes including daf-2\; hsf-1\; and lin-4 based on microarray\; tiling array\; and RNA-seq studies. Is affected by fourteen chemicals including aldicarb\; methylmercuric chloride\; and multi-walled carbon nanotube based on microarray and RNA-seq studies.
WBGene00003460	msp-71	-1.32255	0.00866835	msp-71 encodes a protein that belongs to a family of proteins called the Major Sperm Proteins (MSPs) that is conserved in nematodes\; this family consists of closely related, small, basic proteins that make up 15\% of sperm protein\; this multigene family consists of over fifty genes, including many pseudogenes\; MSPs are involved in both extracellular signaling and cytoskeletal functions during …	Expressed in gonad\; oocyte\; and sperm.
WBGene00017195	glo-4	-1.31167	0.0234028	glo-4 encodes a guanine nucleotide exchange factor (GEF) that is similar to Drosophila Claret and human RP3\; throughout development, glo-4 activity is required for biogenesis of the lysosome-related gut granules\; based upon phenotypic similarity, glo-4 is likely to encode a GEF for the GLO-1 Rab-like GTPase\; in regulating gut granule formation, glo-4 acts downstream of apb-3, which encodes the…	Predicted to enable guanyl-nucleotide exchange factor activity. Involved in negative regulation of axon extension. Located in axon and synapse. Expressed in body wall musculature\; intestine\; muscle cell\; nervous system\; and pharynx. Human ortholog(s) of this gene implicated in X-linked retinitis pigmentosa and sinorespiratory infections and retinal degeneration (multiple). Is an ortholog of s…
WBGene00012345	W08E3.4	-1.28742	0.0364273	N.A.	Predicted to enable FFAT motif binding activity. Predicted to be involved in endoplasmic reticulum membrane organization and endoplasmic reticulum-plasma membrane tethering. Predicted to be located in endoplasmic reticulum membrane and plasma membrane.
WBGene00016612	C43G2.3	-1.27993	0.00454086	N.A.	Enriched in amphid sheath cell\; germ line\; and in male based on RNA-seq studies. Is affected by several genes including daf-16\; daf-2\; and daf-12 based on microarray\; RNA-seq\; tiling array\; and studies. Is affected by eighteen chemicals including methylmercuric chloride\; rotenone\; and manganese chloride based on microarray and RNA-seq studies.
WBGene00013700	Y106G6D.3	-1.27371	0.0400773	N.A.	Enriched in male based on RNA-seq studies. Is affected by several genes including daf-2\; glp-1\; and dpy-10 based on microarray\; RNA-seq\; and studies. Is affected by twenty-five chemicals including nicotinic acid\; methylmercuric chloride\; and manganese chloride based on RNA-seq and microarray studies.
WBGene00003435	msp-40	-1.2626	0.0264287	msp-40 encodes a protein that belongs to a family of proteins called the Major Sperm Proteins (MSPs) that is conserved in nematodes\; this family consists of closely related, small, basic proteins that make up 15\% of sperm protein\; this multigene family consists of over fifty genes, including many pseudogenes\; MSPs are involved in both extracellular signaling and cytoskeletal functions during …	Expressed in gonad\; oocyte\; and sperm. Is predicted to encode a protein with the following domains: MSP (Major sperm protein) domain\; Major sperm protein (MSP) domain\; PapD-like superfamily\; and Immunoglobulin-like fold.
WBGene00011214	R10E9.2	-1.25602	0.0264287	N.A.	Enriched in several structures, including GABAergic neurons\; RIM\; germ line\; interneuron\; and sperm based on proteomic\; tiling array\; and RNA-seq studies. Is affected by several genes including daf-2\; age-1\; and daf-12 based on microarray\; RNA-seq\; proteomic\; and studies. Is affected by twenty-six chemicals including Ethanol\; nicotinic acid\; and methylmercuric chloride based on RNA-s…
WBGene00022874	nep-25	-1.25269	0.0239348	ZK1248.1 encodes a neprilysin\; neprilysins are thermolysin-like zinc metallopeptidases, found on the outer surface of animal cells, that negatively regulate small signalling peptides (e.g., enkephalin, tachykinin, insulin, and natriuretic peptides) by cleaving them\; ZK1248.1 has no clear orthologs in other organisms.	Predicted to enable metalloendopeptidase activity. Predicted to be involved in protein processing. Predicted to be located in plasma membrane.
WBGene00022760	ZK546.3	-1.25248	0.0259479	N.A.	Enriched in AVK\; sperm\; and in male based on RNA-seq studies. Is affected by several genes including daf-2\; age-1\; and daf-12 based on RNA-seq\; microarray\; tiling array\; and studies. Is affected by fourteen chemicals including Ethanol\; allantoin\; and Sirolimus based on RNA-seq and microarray studies.
WBGene00009321	F32B6.4	-1.24758	0.0138192	N.A.	Enriched in germ line\; sperm\; and in male based on proteomic and RNA-seq studies. Is affected by several genes including daf-2\; age-1\; and dpy-10 based on microarray\; RNA-seq\; and studies. Is affected by twenty-six chemicals including Heme\; Ethanol\; and methylmercuric chloride based on microarray and RNA-seq studies.
WBGene00003430	msp-32	-1.24532	0.0305779	msp-32 encodes a protein that belongs to a family of proteins called the Major Sperm Proteins (MSPs) that is conserved in nematodes\; msp-32 has a C. briggsae homolog as predicted by the Wobble Aware Bulk Aligner (WABA)\; the msp family consists of closely related, small, basic proteins that make up 15\% of sperm protein\; this multigene family consists of over fifty genes, including many pseudog…	Predicted to be located in cytoplasm\; cytoskeleton\; and pseudopodium. Expressed in gonad\; oocyte\; and sperm.
WBGene00007190	rmd-3	-1.23591	0.0283296	N.A.	Predicted to enable microtubule binding activity. Predicted to be located in mitochondrion\; mitotic spindle pole\; and spindle microtubule. Is an ortholog of human RMDN2 (regulator of microtubule dynamics 2).
WBGene00004965	spe-11	-1.22791	0.0131135	spe-11 encodes a novel protein that is required for early embryonic development and for regulating the dynamic morphology of sperm pseudopods\; SPE-11 is one of the few paternally provided proteins known to be essential for embryogenesis\; SPE-11 is first detected in the nuclei of primary spermatocytes and then remains tightly associated with sperm chromatin until fertilization at which point it …	Involved in eggshell formation and prevention of polyspermy. Located in nucleus.
WBGene00001249	elt-1	-1.21188	0.0312183	elt-1 encodes a GATA-like transcription factor\; elt-1 is essential for fate specification of both AB- and P1-derived epidermal (hypodermal) cells during embryogenesis\; elt-1 is also required for regulation of sperm-specific gene expression in the germ line and sperm function, and ELT-1 binds a sequence-specific DNA sequence, the sperm consensus site, in vitro\; ELT-1 has also been shown to acti…	Enables DNA-binding transcription factor activity, RNA polymerase II-specific and RNA polymerase II intronic transcription regulatory region sequence-specific DNA binding activity. Involved in several processes, including epidermal cell fate specification\; regulation of transcription by RNA polymerase II\; and spermatid development. Located in nucleus. Expressed in several structures, including …
WBGene00007756	C27A7.5	-1.20698	0.0121158	N.A.	Predicted to enable asparaginase activity. Predicted to be involved in aspartate family amino acid metabolic process. Is an ortholog of human ASPG (asparaginase).
WBGene00013696	Y106G6A.4	-1.19238	0.024362	N.A.	Enriched in several structures, including excretory cell\; intestine\; male distal tip cell\; somatic gonad precursor\; and sperm based on tiling array\; RNA-seq\; and microarray studies. Is affected by several genes including daf-2\; age-1\; and daf-12 based on microarray\; tiling array\; RNA-seq\; and studies. Is affected by nineteen chemicals including Ethanol\; methylmercuric chloride\; and D…
WBGene00013934	ZK131.11	-1.16478	0.0317276	N.A.	Enriched in head mesodermal cell\; muscle cell\; and neurons based on microarray\; tiling array\; and RNA-seq studies. Is affected by several genes including daf-16\; daf-2\; and hsf-1 based on microarray and RNA-seq studies. Is affected by thirteen chemicals including Cry5B\; stavudine\; and Psoralens based on RNA-seq and microarray studies. Is predicted to encode a protein with the following do…
WBGene00016511	C37H5.13	-1.1587	0.00910732	N.A.	Predicted to enable acyl-CoA hydrolase activity. Predicted to be involved in acyl-CoA metabolic process and fatty acid catabolic process. Predicted to be located in peroxisomal matrix. Is an ortholog of human ACOT8 (acyl-CoA thioesterase 8).
WBGene00022856	cth-2	-1.14423	0.0116365	cth-2 encodes a putative cystathionine gamma-lyase\; CTH-2 is orthologous to human CTH (OMIM:607657, mutated in cystathioninuria), extremely similar to its paralog CTH-1, and also paralogous to CBL-1\; either CTH-2, or CTH-1, or both proteins weakly inhibitDHC-1 in vivo\; CTH-2 is expressed in both larval and adult hypodermis, anal depressor muscle, and body wall muscle, as well as in adult vulva…	Predicted to enable cystathionine gamma-lyase activity and pyridoxal phosphate binding activity. Predicted to be involved in cysteine biosynthetic process via cystathionine and transsulfuration. Located in endoplasmic reticulum. Human ortholog(s) of this gene implicated in cystathioninuria. Is an ortholog of human CTH (cystathionine gamma-lyase).
WBGene00008521	F02D8.4	-0.993018	0.0394556	N.A.	Predicted to enable metallocarboxypeptidase activity. Predicted to be involved in proteolysis. Predicted to be located in extracellular space.
WBGene00003995	pgp-1	1.0981	0.0485372	pgp-1 encodes a transmembrane protein that is a member of the P-glycoprotein subclass of the ATP-binding cassette (ABC) transporter superfamily\; along with PGP-3, PGP-1 is required for defense against the pathogenic Pseudomonas aeruginosa strain PA14, and may facilitate ATP-dependent efflux of the toxic phenazine compounds produced by the bacteria\; PGP-1 is expressed in the apical membrane of i…	Predicted to enable ATPase-coupled transmembrane transporter activity and efflux transmembrane transporter activity. Involved in defense response to other organism\; response to metal ion\; and response to nematicide. Located in apical plasma membrane. Expressed in intestinal cell\; intestine\; and pharynx. Human ortholog(s) of this gene implicated in several diseases, including autoimmune diseas…
WBGene00002278	lep-2	1.13896	#N/A	N.A.	Predicted to enable ubiquitin protein ligase activity. Predicted to be involved in protein ubiquitination. Predicted to be located in cytoplasm. Expressed in developing hermaphrodite gonad\; hypodermis\; neurons\; and pharynx. Human ortholog(s) of this gene implicated in central precocious puberty 2. Is an ortholog of human MKRN1 (makorin ring finger protein 1) and MKRN2 (makorin ring finger prot…
WBGene00004053	tank-1	1.16993	0.013086	tank-1 (formerly known as pme-5) encodes a protein containing N-terminal ankyrin repeats and C-terminal poly (ADP-ribose) polymerase (PARP) regulatory and catalytic domains that is orthologous to human tankyrase 1 (TNKS\; OMIM:603303) and tankyrase 2 (TNKS2\; OMIM: 607128), but structurally more similar to the ADPRT-3 tankyrase of Dictyostelium discoideum\; TANK-1 also contains a lysine-rich regi…	Predicted to enable NAD+ ADP-ribosyltransferase activity and protein ADP-ribosylase activity. Involved in intrinsic apoptotic signaling pathway in response to DNA damage\; negative regulation of programmed cell death\; and response to gamma radiation. Located in nucleus.
WBGene00004340	rfc-4	1.26792	0.0469489	N.A.	Predicted to contribute to DNA clamp loader activity. Involved in DNA replication. Predicted to be located in nucleus. Predicted to be part of DNA replication factor C complex. Is an ortholog of human RFC4 (replication factor C subunit 4).
WBGene00022499	set-30	1.32899	0.0381476	set-30 encodes a divergent ortholog of human SMYD1 (OMIM:606846), SMYD2 (OMIM:610663), and SYMD3 (OMIM:608783)\; SET-30 is paralogous to SET-10, SET-14, and SET-18\; neither set-30(gk314) nor set-30(RNAi) have any obvious phenotypes.	Enables histone methyltransferase activity (H3-K4 specific). Involved in histone H3-K4 methylation. Predicted to be located in nucleus. Is an ortholog of human SMYD1 (SET and MYND domain containing 1)\; SMYD2 (SET and MYND domain containing 2)\; and SMYD3 (SET and MYND domain containing 3).
WBGene00015933	C17H12.8	1.34051	0.0467705	N.A.	Predicted to be involved in innate immune response.
WBGene00012926	Y47D3A.13	1.41915	0.00685701	N.A.	Enriched in germ line\; hypodermis\; sperm\; and in male based on proteomic and RNA-seq studies. Is affected by several genes including daf-2\; age-1\; and dpy-10 based on microarray and RNA-seq studies. Is affected by eighteen chemicals including Ethanol\; methylmercuric chloride\; and rotenone based on RNA-seq and microarray studies.
WBGene00007414	C07E3.3	1.45136	0.0210813	N.A.	Enriched in head mesodermal cell\; intestine\; pharyngeal muscle cell\; and rectal gland cell based on tiling array and RNA-seq studies. Is affected by several genes including daf-16\; daf-2\; and glp-1 based on microarray\; RNA-seq\; and studies. Is affected by nineteen chemicals including diallyl trisulfide\; rotenone\; and D-glucose based on microarray and RNA-seq studies. Is predicted to enco…
WBGene00004048	plx-2	1.48774	0.0437168	plx-2 encodes one of two C. elegans plexins, conserved transmembrane proteins that function as semaphorin receptors in both vertebrates and invertebrates\; plx-2 activity is essential for proper male tail and epidermal morphogenesis and for normal axon guidance in a select group of neurons, including SDQL\; genetic analyses indicate that plx-2 functions with mab-20\/semaphorin-2a, efn-4\/ephrin-4…	Enables semaphorin receptor activity. Involved in several processes, including axonal fasciculation\; nematode larval development\; and nematode male tail tip morphogenesis. Located in cell leading edge and cell surface. Predicted to be part of semaphorin receptor complex. Expressed in several structures, including P3\/4L\; P9\/10L\; P9\/10R\; neuroblasts\; and ray structural cell. Is an ortholog…
WBGene00004798	sip-1	1.64731	0.0104537	sip-1 encodes a member of the small heat shock family of proteins\; loss of sip-1 function via antisense or large-scale RNAi experiments results in embryonic lethality and in a small but reproducible reduction in lifespan in otherwise long-lived animals, respectively, suggesting that sip-1 plays a role in embryonic development as well as regulation of adult lifespan\; in addition, expression of s…	Predicted to enable unfolded protein binding activity. Involved in several processes, including determination of adult lifespan\; embryo development\; and response to heat. Located in cytosol. Expressed in body wall musculature and gonad.
WBGene00014755	F40F12.8	1.83771	0.0276648	N.A.	Enriched in sensory neurons and in male based on RNA-seq studies. Is affected by several genes including glp-1\; eat-2\; and npr-1 based on RNA-seq and studies. Is affected by eight chemicals including Sodium Chloride\; allantoin\; and metformin based on RNA-seq and microarray studies.
WBGene00045416	Y37H2A.14	1.95713	0.0185986	N.A.	Predicted to be located in membrane. Predicted to be integral component of membrane.
WBGene00003414	mrp-8	1.96986	0.024362	mrp-8 encodes a predicted ATP-binding cassette (ABC) transporter that is a member of the ABCC subfamily of ABC transporters that includes the multidrug resistance-associated proteins and the cystic fibrosis transmembrane conductance regulator\; by homology, MRP-8 is predicted to function as an ATP-dependent organic anion transporter that transports molecules across the plasma membrane into the ex…	Predicted to enable ATPase-coupled transmembrane transporter activity. Predicted to be involved in transmembrane transport. Predicted to be located in membrane. Human ortholog(s) of this gene implicated in several diseases, including artery disease (multiple)\; bile duct disease (multiple)\; and leukemia (multiple). Is an ortholog of human ABCC2 (ATP binding cassette subfamily C member 2).
WBGene00020678	kin-36	2.02976	0.0320254	N.A.	Predicted to enable insulin receptor substrate binding activity and insulin-activated receptor activity. Predicted to be involved in several processes, including glucose homeostasis\; positive regulation of intracellular signal transduction\; and positive regulation of kinase activity. Predicted to be located in axon. Predicted to be integral component of plasma membrane. Predicted to be part of …
WBGene00000780	cpn-4	2.08767	9.16569e-05	cpn-4 encodes a calponin homolog, most closely related to its paralog CPN-3 in C. elegans\; CPN-4 is somewhat more similar to calponins per se (such as CLP1 and CLP2 in humans) than to the to the calponin paralogs transgelin (SM22 alpha) or neuronal protein NP25.	Enriched in several structures, including intestine\; neurons\; pharynx\; retrovesicular ganglion\; and spermatheca based on microarray\; RNA-seq\; and proteomic studies. Is affected by several genes including daf-16\; daf-2\; and glp-1 based on microarray\; tiling array\; RNA-seq\; proteomic\; and studies. Is affected by eighteen chemicals including aldicarb\; methylmercuric chloride\; and D-glu…
WBGene00007482	C09F12.2	2.1598	0.0426845	N.A.	Predicted to be located in membrane. Predicted to be integral component of membrane.
WBGene00022129	lron-11	2.18558	0.0405056	N.A.	Predicted to be located in membrane. Predicted to be integral component of membrane. Expressed in hypodermis\; muscle cell\; and pharynx. Is an ortholog of human CPN2 (carboxypeptidase N subunit 2).
WBGene00021343	cutl-23	2.21288	0.0140738	Y37B11A.1 is orthologous to the human gene COLLAGEN TYPE VI, ALPHA 3 CHAIN (COL6A3\; OMIM:120250), which when mutated leads to disease.	Enriched in hypodermis\; nerve ring neurons\; sensory neurons\; and somatic gonad precursor based on RNA-seq studies. Is affected by several genes including daf-2\; daf-12\; and elt-2 based on microarray\; tiling array\; and RNA-seq studies. Is affected by twelve chemicals including methylmercuric chloride\; Tunicamycin\; and stavudine based on microarray and RNA-seq studies. Is predicted to enco…
WBGene00001118	dyf-2	2.28696	0.00822991	dyf-2 encodes an ortholog of human WDR19\; DYF-2 associates withintraflagellar transport (IFT) particle complex B in sensory cilia, andis required for normal assembly and motion of IFT structures, includingcomplex A particles\; consequently, DYF-2 is also required for normalcilial structure and chemosensation\; dyf-2 expression is regulated byDAF-19\; dyf-2 mutants are longer-lived than normal\; …	Involved in several processes, including chemotaxis\; cilium organization\; and olfactory behavior. Acts upstream of or within cilium assembly and intraciliary retrograde transport. Located in non-motile cilium. Part of intraciliary transport particle B. Expressed in neurons and oxygen sensory neurons. Human ortholog(s) of this gene implicated in several diseases, including Caroli disease\; Senio…
WBGene00018510	F46F11.7	2.36536	0.00817474	F46F11.7 encodes a protein, conserved amongst nematodes, that displays some similarity to mammalian extracellular matrix molecules such as mouse tenascin and human keratin-associated protein 4-7\; about 1\% to 10\% of F46F11.7 transcripts are RNA edited to change A to G resulting in a change to residue 61 from glutamate (E) to glycine (G)\; large-scale physical interaction studies showed that the…	Enriched in germ line\; germline precursor cell\; sensory neurons\; and somatic gonad precursor based on RNA-seq studies. Is affected by several genes including rrf-3\; daf-12\; and clk-1 based on microarray\; tiling array\; and RNA-seq studies. Is affected by ten chemicals including rotenone\; Alovudine\; and stavudine based on RNA-seq and microarray studies.
WBGene00019064	myo-5	2.38674	1.10295e-05	N.A.	Predicted to enable ATP binding activity\; actin filament binding activity\; and cytoskeletal motor activity. Predicted to be located in myosin filament and sarcomere. Predicted to be part of myosin complex. Human ortholog(s) of this gene implicated in several diseases, including congenital heart disease (multiple)\; distal myopathy 1\; and intrinsic cardiomyopathy (multiple). Is an ortholog of s…
WBGene00016898	clik-2	2.40955	0.0024845	N.A.	Predicted to be located in cytoskeleton.
WBGene00003514	myo-2	2.42054	0.000679827	myo-2 encodes a muscle-type specific myosin heavy chain isoform\; myo-2 is expressed in pharyngeal muscle.	Predicted to enable microfilament motor activity. Predicted to be involved in muscle contraction. Predicted to be located in myofibril and myosin filament. Predicted to be part of muscle myosin complex. Expressed in neurons and pharynx. Human ortholog(s) of this gene implicated in several diseases, including congenital heart disease (multiple)\; distal myopathy 1\; hyaline body myopathy (multiple…
WBGene00000059	acr-20	2.54005	0.0450956	acr-20 encodes an alpha 7-like homomer-forming subunit of the nicotinic acetylcholine receptor (nAChR) superfamily which encode ligand-gated ion channels that regulate fast action of acetylcholine at neuromuscular junctions and in the nervous system\; ACR-20 is a member of the DEG-3-like group of nAChR subunits which appears to be unique to nematodes.	Predicted to enable neurotransmitter receptor activity. Predicted to be involved in several processes, including chemical synaptic transmission\; nervous system process\; and regulation of membrane potential. Predicted to be located in neuron projection and synapse. Predicted to be integral component of plasma membrane.
WBGene00004157	pqn-75	2.5424	0.00757767	The protein product of this gene is predicted to contain a glutamine\/asparagine (Q\/N)-rich ('prion') domain, by the algorithm of Michelitsch and Weissman (as of the WS77 release of WormBase, i.e., in wormpep77).	Expressed in pharyngeal gland cell and pharynx.
WBGene00022060	dmd-9	2.65966	0.00847618	N.A.	Predicted to enable DNA-binding transcription factor activity, RNA polymerase II-specific and RNA polymerase II cis-regulatory region sequence-specific DNA binding activity. Predicted to be involved in regulation of transcription by RNA polymerase II and sex differentiation. Predicted to be located in nucleus. Expressed in several structures, including body wall musculature\; coelomocyte\; intest…
WBGene00006589	tnt-4	2.71761	0.000353907	N.A.	Predicted to enable tropomyosin binding activity. Involved in several processes, including nematode larval development\; pharyngeal gland morphogenesis\; and pharynx development. Predicted to be part of troponin complex. Human ortholog(s) of this gene implicated in several diseases, including COVID-19\; intrinsic cardiomyopathy (multiple)\; and muscle tissue disease (multiple). Is an ortholog of …
WBGene00003552	nas-36	3.23309	0.0312114	nas-36 encodes an astacin-like protease\; nas-36 activity is required for molting\; a nas-36::gfp reporter is expressed in hypodermal cells.	Predicted to enable metalloendopeptidase activity. Involved in molting cycle. Predicted to be located in extracellular region. Expressed in hypodermal cell and vulva.
WBGene00004120	pqn-32	3.39137	0.000361401	The protein product of this gene is predicted to contain a glutamine\/asparagine (Q\/N)-rich ('prion') domain, by the algorithm of Michelitsch and Weissman (as of the WS77 release of WormBase, i.e., in wormpep77).	Enriched in intestine and sensory neurons based on microarray and RNA-seq studies. Is affected by several genes including daf-16\; daf-2\; and skn-1 based on microarray and RNA-seq studies. Is affected by twenty-four chemicals including hydrogen sulfide\; Nitric Oxide\; and methylmercury hydroxide based on microarray and RNA-seq studies. Is predicted to encode a protein with the following domains…
WBGene00010898	nphp-1	3.43014	0.00957296	nphp-1 encodes a novel, SH3 domain-containing protein that is orthologous to mammalian nephrocystin-1 (OMIM:607100, mutated in juvenile nephronophthisis)\; nphp-1 along with nphp-4 is required for the proper assembly and structure of cilia\; both NPHP-1 and NPHP-4 but not NPHP-1 alone is required for the proper localization of the IFT-B polypeptide OSM-6, the OSM-3-kinesin, and the BBS proteins B…	Involved in several processes, including determination of adult lifespan\; male mating behavior\; and non-motile cilium assembly. Located in cilium. Expressed in ciliated neurons\; cloacal ganglion\; postcloacal sensillum\; and sensory neurons. Used to study nephronophthisis. Human ortholog(s) of this gene implicated in several diseases, including Joubert syndrome 4\; Senior-Loken syndrome\; and …
WBGene00016448	C35D10.12	3.46633	1.65034e-05	N.A.	Predicted to enable tRNA binding activity. Predicted to be involved in tRNA wobble uridine modification. Predicted to be located in cytoplasm and nucleus. Is an ortholog of human TRMT9B (tRNA methyltransferase 9B (putative)).
WBGene00021124	W10C4.1	3.50352	0.044376	N.A.	Predicted to enable G protein-coupled receptor activity. Predicted to be involved in G protein-coupled receptor signaling pathway. Predicted to be located in membrane. Predicted to be integral component of membrane.
WBGene00009691	F44E5.4	3.63988	0.0127464	F44E5.4 encodes a member of the Hsp70 family of heat shock proteins\; as loss of F44E5.4 activity via large-scale RNAi screens results in no obvious defects, the precise role of F44E5.4 in C. elegans development and\/or behavior is not yet known.	Predicted to enable several functions, including ATP binding activity\; ATP hydrolysis activity\; and misfolded protein binding activity. Predicted to be involved in cellular response to unfolded protein\; chaperone cofactor-dependent protein refolding\; and protein refolding. Predicted to be located in cytoplasm.
WBGene00009692	F44E5.5	3.64504	0.0171719	F44E5.5 encodes a member of the Hsp70 family of heat shock proteins\; as loss of F44E5.5 activity via large-scale RNAi screens results in no obvious defects, the precise role of F44E5.5 in C. elegans development and\/or behavior is not yet known.	Predicted to enable ATP binding activity and ATP hydrolysis activity. Human ortholog(s) of this gene implicated in several diseases, including Alzheimer's disease\; Kawasaki disease\; systemic lupus erythematosus\; and toxic shock syndrome. Is an ortholog of human HSPA1B (heat shock protein family A (Hsp70) member 1B)\; HSPA1L (heat shock protein family A (Hsp70) member 1 like)\; and HSPA6 (heat …
WBGene00016667	cpg-18	3.83941	0.0113972	N.A.	Enriched in OLL\; PVD\; and pharynx based on tiling array and RNA-seq studies. Is affected by several genes including daf-2\; rrf-3\; and eat-2 based on microarray\; tiling array\; RNA-seq\; and studies. Is affected by seventeen chemicals including Heme\; Mercuric Chloride\; and rotenone based on microarray and RNA-seq studies.
WBGene00018675	F52C9.5	4.30393	0.0126991	N.A.	Enriched in amphid sheath cell and head mesodermal cell based on RNA-seq studies. Is affected by several genes including daf-16\; rrf-3\; and eat-2 based on tiling array\; microarray\; and RNA-seq studies. Is affected by eleven chemicals including stavudine\; Zidovudine\; and Sodium Chloride based on RNA-seq and microarray studies. Is predicted to encode a protein with the following domains: PAN …
WBGene00013387	Y62F5A.9	4.5891	0.0013721	N.A.	Expressed in pharyngeal gland cell.
WBGene00016207	C29E4.10	4.69898	0.00202387	C29E4.10 is orthologous to the human gene GALACTOCEREBROSIDASE (GALC\; OMIM:606890), which when mutated leads to disease.	Predicted to enable galactosylceramidase activity. Predicted to be involved in galactosylceramide catabolic process. Predicted to be located in lysosome. Human ortholog(s) of this gene implicated in Creutzfeldt-Jakob disease\; Krabbe disease\; and Mycoplasma pneumoniae pneumonia. Is an ortholog of human GALC (galactosylceramidase).
WBGene00004104	pqn-13	4.78477	0.0278676	The protein product of this gene is predicted to contain a glutamine\/asparagine (Q\/N)-rich ('prion') domain, by the algorithm of Michelitsch and Weissman (as of the WS77 release of WormBase, i.e., in wormpep77).	Enriched in head mesodermal cell\; neurons\; pharynx\; and seam cell based on microarray and RNA-seq studies. Is affected by several genes including daf-16\; daf-2\; and skn-1 based on microarray\; RNA-seq\; and studies. Is affected by twenty-four chemicals including 1-methylnicotinamide\; methylmercuric chloride\; and manganese chloride based on RNA-seq and microarray studies. Is predicted to en…
WBGene00008301	pals-39	4.82399	0.01097	N.A.	Enriched in DA neuron\; VA neuron\; dopaminergic neurons\; and intestine based on tiling array studies. Is affected by several genes including daf-16\; daf-2\; and glp-1 based on microarray and RNA-seq studies. Is affected by fifteen chemicals including Tunicamycin\; D-glucose\; and stavudine based on microarray and RNA-seq studies.
WBGene00001170	egl-1	4.82611	0.00674769	egl-1 encodes a novel protein that contains a region similar to the BH3 (Bcl-2 homology region 3) domain of mammalian cell death activators\; EGL-1 functions as an upstream activator in the general programmed cell death pathway and positively regulates programmed cell death by interacting directly with CED-9 to induce CED-4 release from CED-4\/CED-9 complexes and ultimately activate the CED-3 cas…	Involved in several processes, including actin filament depolymerization\; apoptotic process\; and positive regulation of cellular component organization. Located in cytosol\; mitochondrion\; and presynapse. Expressed in several structures, including ABalappaapp\; ABaraapapaad\; HSN\; URX\; and proctodeal cell.
WBGene00000615	col-38	4.91591	0.0364719	col-38 encodes a member of the collagen superfamily containing collagen triple helix repeats (20 copies) required for normal body morphology.	Predicted to be a structural constituent of cuticle. Expressed in hyp7 syncytium and seam cell.
WBGene00005080	srd-2	4.92042	0.0421898	N.A.	Predicted to be located in membrane. Predicted to be integral component of membrane.
WBGene00013764	Y113G7B.15	5.20742	0.016749	N.A.	Predicted to enable cysteine-type endopeptidase activity. Predicted to be involved in proteolysis involved in cellular protein catabolic process. Predicted to be located in extracellular space and lysosome. Human ortholog(s) of this gene implicated in several diseases, including Alzheimer's disease\; Down syndrome\; and cerebrovascular disease (multiple). Is an ortholog of several human genes inc…
WBGene00000008	aat-7	5.21489	0.0300013	aat-7 encodes a predicted amino acid transporter catalytic subunit\; unlike catalytic subunits in other organisms, however, AAT-7 does not contain the highly conserved cysteine residue known to facilitate covalent interaction with a glycoprotein subunit, suggesting that AAT-7 does not require this residue for heterodimer formation or alternatively, does not require the glycoprotein subunit for fu…	Predicted to enable L-amino acid transmembrane transporter activity. Predicted to be involved in L-alpha-amino acid transmembrane transport and L-amino acid transport. Predicted to be located in membrane. Predicted to be integral component of membrane.
WBGene00007911	C34B7.1	5.22367	0.00875672	The C34B7.1 gene encodes a divergent MYST acetyltransferase that is (apparently) unique to Caenorhabditis\; it has no well-characterized orthologs in the complete Drosophila or S. cerevisiae genomes, and no obvious orthologs in the draft human genome sequence either.	Enriched in arcade cell\; dopaminergic neurons\; pharyngeal-intestinal valve cell\; and somatic gonad precursor based on tiling array and RNA-seq studies. Is affected by several genes including daf-16\; daf-2\; and daf-12 based on microarray\; tiling array\; and RNA-seq studies. Is affected by six chemicals including Psoralens\; allantoin\; and metformin based on RNA-seq and microarray studies.
WBGene00001442	fkh-10	5.31377	0.0228728	fkh-10 encodes one of 15 forkhead transcriptional regulators encoded by the C. elegans genome\; by homology, FKH-10 is predicted to function as a transcription factor that regulates gene expression during development\; however, as loss of fkh-10 activity via RNA-mediated interference (RNAi) does not result in any obvious abnormalities, the precise role of FKH-10 in C. elegans development and\/or …	Predicted to enable DNA-binding transcription factor activity, RNA polymerase II-specific and RNA polymerase II cis-regulatory region sequence-specific DNA binding activity. Predicted to be involved in anatomical structure morphogenesis\; cell differentiation\; and regulation of transcription by RNA polymerase II. Predicted to be located in nucleus. Expressed in gonad and pharyngeal neurons. Huma…
WBGene00015573	C07G1.7	5.51226	0.011833	N.A.	Is affected by several genes including daf-2\; glp-1\; and skn-1 based on microarray\; RNA-seq\; and tiling array studies. Is affected by nine chemicals including nicotinic acid\; D-glucose\; and Psoralens based on RNA-seq and microarray studies.
WBGene00008028	scl-6	5.9371	0.0410537	scl-6 encodes a predicted extracellular protein that is a member of the C. elegans family of SCP\/TAPS domain-containing proteins.	Predicted to be located in extracellular space. Is an ortholog of several human genes including CRISP2 (cysteine rich secretory protein 2)\; CRISP3 (cysteine rich secretory protein 3)\; and GLIPR1 (GLI pathogenesis related 1).
WBGene00014248	ZK1307.7	5.94231	0.000926702	N.A.	Predicted to enable G protein-coupled receptor activity. Predicted to be involved in G protein-coupled receptor signaling pathway. Predicted to be located in membrane. Predicted to be integral component of membrane.
WBGene00008663	eak-6	6.02945	0.00556652	eak-6 encodes a protein tyrosine phosphatase paralogous to SDF-9\; eak-6 acts in parallel to akt-1 to regulate insulin-like signaling and dauer formation\; EAK-6 is expressed in the neuroendocrine XXXL\/R cells, where it localizes to the plasma membrane.	Predicted to enable protein tyrosine phosphatase activity. Involved in dauer larval development. Located in plasma membrane. Expressed in XXXL and XXXR.
WBGene00008568	F08A8.5	6.03399	0.0101453	F08A8.5 encodes, by alternative splicing, two isoforms of a putative alpha-1,2-fucosyltransferase (alpha1,2FT) that is required for biosynthesis of H-type 3 glycans\; F08A8.5 is expressed pharyngeally from embryogenesis to adulthood\; recombinant F08A8.5 protein has alpha1,2FT activity in vitro on a Gal[beta]1-3GalNAc[alpha]-O-pNP substrate, but not on Gal[beta]-O-phenyl\; F08A8.5 has no obvious …	Predicted to enable glycosyltransferase activity. Predicted to be involved in macromolecule glycosylation. Predicted to be located in Golgi cisterna membrane. Predicted to be integral component of membrane.
WBGene00008496	F01D5.6	6.0772	0.0381548	N.A.	Predicted to be part of acetylcholine-gated channel complex.
WBGene00021931	znf-782	6.14351	0.0132706	N.A.	Predicted to enable DNA-binding transcription factor activity, RNA polymerase II-specific and RNA polymerase II cis-regulatory region sequence-specific DNA binding activity. Predicted to be involved in regulation of transcription by RNA polymerase II. Predicted to be located in nucleus. Expressed in dorsal nerve cord\; head muscle\; intestine\; and ventral nerve cord. Human ortholog(s) of this ge…
WBGene00001539	gcy-13	6.35982	0.00792509	gcy-13 encodes a predicted guanylate cyclase.	Predicted to enable guanylate cyclase activity and peptide receptor activity. Predicted to be involved in cGMP biosynthetic process and receptor guanylyl cyclase signaling pathway. Predicted to be located in plasma membrane. Expressed in RIML\; RIMR\; and nervous system.
WBGene00008512	F01G10.10	6.95126	0.000131642	N.A.	Predicted to enable lipid binding activity. Predicted to be located in extracellular space. Human ortholog(s) of this gene implicated in several diseases, including carotid artery disease\; hyperalphalipoproteinemia 1\; and severe acute respiratory syndrome. Is an ortholog of human LBP (lipopolysaccharide binding protein).
WBGene00011264	R13H4.6	6.97306	0.000465711	N.A.	Predicted to enable ATP binding activity\; ATP-dependent peptidase activity\; and serine-type endopeptidase activity. Predicted to be involved in protein processing and protein targeting to peroxisome. Predicted to be located in peroxisomal matrix.
WBGene00011468	T05C12.4	7.00295	0.000229936	N.A.	Predicted to be located in membrane. Predicted to be integral component of membrane.
WBGene00015544	C06E8.5	7.64966	1.09674e-05	N.A.	Predicted to enable lipid binding activity. Predicted to be located in extracellular space. Is an ortholog of human LBP (lipopolysaccharide binding protein).
WBGene00077538	T04F3.5	7.66986	1.59914e-05	N.A.	Enriched in AFD and ASER based on RNA-seq studies. Is affected by several genes including sek-1\; hpl-2\; and ubc-9 based on tiling array\; microarray\; and RNA-seq studies. Is affected by tryptophan\; Tunicamycin\; and allantoin based on microarray studies.
