# Supplementary material for: NHR-23 and SPE-44 regulate distinct sets of genes during Caenorhabditis elegans spermatogenesis
Source: G3 (Bethesda). 2022 Sep 22;12(11):jkac256. doi: 10.1093/g3journal/jkac256 (PMC9635660; doi:10.1093/g3journal/jkac256)
Supplement: jkac256_Supplementary_Table_S8 [file jkac256_supplementary_table_s8.xlsx]

## Sheet: Sheet1
Table Sx. Gene ontology analysis of differentially-regulated genes from NHR-23-depleted males
Gene Ontology(GO) term	Description	P-value	FDR q-value	Enrichment (N, B, n, b)
GO:0004721	phosphoprotein phosphatase activity	1.34e-05	0.0324	11.27 (12326,164,40,6)
GO:0016791	phosphatase activity	7.16e-05	0.0869	8.37 (12326,221,40,6)
GO:0042578	phosphoric ester hydrolase activity	0.000154	0.125	7.28 (12326,254,40,6)
GO:0003774	motor activity	0.000526	0.319	18.87 (12326,49,40,3)
GO:0008092	cytoskeletal protein binding	0.000591	0.287	7.23 (12326,213,40,5)
GO:0140096	catalytic activity, acting on a protein	0.000977	0.395	2.88 (12326,1176,40,11)
GO:0005524	ATP binding	0.000983	0.341	3.40 (12326,815,40,9)
N=total number of genes
B=number of genes associated with a specific GO term
n=number of genes queried
b=number of genes in the intersection
Enrichment=(b/n)/(B/N)
