# Supplementary material for: NHR-23 and SPE-44 regulate distinct sets of genes during Caenorhabditis elegans spermatogenesis
Source: G3 (Bethesda). 2022 Sep 22;12(11):jkac256. doi: 10.1093/g3journal/jkac256 (PMC9635660; doi:10.1093/g3journal/jkac256)
Supplement: jkac256_Supplementary_Table_S9 [file jkac256_supplementary_table_s9.xlsx]

## Sheet: Sheet1
Table Sx. Gene ontology analysis of differentially-regulated genes from SPE-44-depleted males
Gene Ontology(GO) term	Description	P-value	FDR q-value	Enrichment (N, B, n, b)
GO:0003688	DNA replication origin binding	2.69e-05	0.0653	12.21 (12326,11,459,5)
GO:0030246	carbohydrate binding	7.12e-05	0.0865	2.34 (12326,287,459,25)
GO:0140096	catalytic activity, acting on a protein	0.000151	0.122	1.55 (12326,1176,459,68)
GO:0016791	phosphatase activity	0.000224	0.136	2.43 (12326,221,459,20)
GO:0043138	3'-5' DNA helicase activity	0.000333	0.162	10.74 (12326,10,459,4)
GO:0004356	glutamate-ammonia ligase activity	0.000485	0.196	16.11 (12326,5,459,3)
GO:0016211	ammonia ligase activity	0.000485	0.168	16.11 (12326,5,459,3)
GO:0042578	phosphoric ester hydrolase activity	0.000537	0.163	2.22 (12326,254,459,21)
GO:0004722	protein serine/threonine phosphatase activity	0.000637	0.172	3.72 (12326,65,459,9)
GO:0005488	binding	0.00078	0.189	1.18 (12326,5117,459,224)
GO:0019905	syntaxin binding	0.00086	0.19	5.20 (12326,31,459,6)
GO:0019904	protein domain specific binding	0.000891	0.18	3.55 (12326,68,459,9)
GO:0016880	acid-ammonia (or amide) ligase activity	0.000943	0.176	13.43 (12326,6,459,3)
GO:0043142	single-stranded DNA-dependent ATPase activity	0.000943	0.164	13.43 (12326,6,459,3)
GO:0017116	single-stranded DNA-dependent ATP-dependent DNA helicase activity	0.000943	0.153	13.43 (12326,6,459,3)
N=total number of genes
B=number of genes associated with a specific GO term
n=number of genes queried
b=number of genes in the intersection
Enrichment=(b/n)/(B/N)
