# Supplementary material for: NHR-23 and SPE-44 regulate distinct sets of genes during Caenorhabditis elegans spermatogenesis
Source: G3 (Bethesda). 2022 Sep 22;12(11):jkac256. doi: 10.1093/g3journal/jkac256 (PMC9635660; doi:10.1093/g3journal/jkac256)
Supplement: jkac256_Supplementary_Table_S10 [file jkac256_supplementary_table_s10.xlsx]

## Sheet: Sheet1
Table Sx. Gene ontology analysis of differentially-regulated genes from NHR-23+SPE-44-depleted males
Gene Ontology(GO) term	Description	P-value	FDR q-value	Enrichment (N, B, n, b)
GO:0004721	phosphoprotein phosphatase activity	1.16e-11	2.81e-08	5.72 (12326,164,302,23)
GO:0016791	phosphatase activity	2.98e-11	3.62e-08	4.80 (12326,221,302,26)
GO:0004725	protein tyrosine phosphatase activity	5.64e-10	4.57e-07	7.18 (12326,91,302,16)
GO:0042578	phosphoric ester hydrolase activity	6.61e-10	4.01e-07	4.18 (12326,254,302,26)
GO:0140096	catalytic activity, acting on a protein	4.07e-09	1.97e-06	2.15 (12326,1176,302,62)
GO:0016788	hydrolase activity, acting on ester bonds	3.42e-08	1.38e-05	2.91 (12326,463,302,33)
GO:0033149	FFAT motif binding	1.17e-05	0.00405	23.32 (12326,7,302,4)
GO:0016787	hydrolase activity	4.87e-05	0.0148	1.68 (12326,1413,302,58)
GO:0003824	catalytic activity	5.22e-05	0.0141	1.36 (12326,3533,302,118)
GO:0004674	protein serine/threonine kinase activity	5.24e-05	0.0127	2.80 (12326,277,302,19)
GO:0004672	protein kinase activity	0.000282	0.0622	2.28 (12326,394,302,22)
GO:0008144	drug binding	0.000343	0.0694	1.75 (12326,931,302,40)
GO:0030170	pyridoxal phosphate binding	0.000514	0.0959	5.83 (12326,42,302,6)
GO:0070279	vitamin B6 binding	0.000514	0.0891	5.83 (12326,42,302,6)
GO:0016301	kinase activity	0.000516	0.0835	2.06 (12326,496,302,25)
GO:0016773	phosphotransferase activity, alcohol group as acceptor	0.000523	0.0794	2.13 (12326,440,302,23)
GO:0008670	2,4-dienoyl-CoA reductase (NADPH) activity	0.000598	0.0855	40.81 (12326,2,302,2)
GO:0019842	vitamin binding	0.000845	0.114	4.53 (12326,63,302,7)
N=total number of genes
B=number of genes associated with a specific GO term
n=number of genes queried
b=number of genes in the intersection
Enrichment=(b/n)/(B/N)
